# Supplementary material for: Differences in protein expression, at the basal state and at 2 h of insulin infusion, in muscle biopsies from healthy Arab men with high or low insulin sensitivity measured by hyperinsulinemic euglycemic clamp
Source: Front Endocrinol (Lausanne). 2023 Feb 17;13:1024832. doi: 10.3389/fendo.2022.1024832 (PMC9982120; doi:10.3389/fendo.2022.1024832)
Supplement: Supplementary file 1 [file Table_1.xlsx]

## Sheet: All_DCvsBC_FoldChange
(-Log Student's T-test p-value DC_BC)	Student's T-test Difference (FC:ACvsBC)	Protein IDs	Majority protein IDs	Protein names	Gene names
0.495303	0.238328	P25787;A0A024RA52;A0A7I2V2H3;A0A7I2YQP7;C9JCK5;H3BT36	P25787;A0A024RA52;A0A7I2V2H3	Proteasome subunit alpha type-2;Proteasome subunit alpha type	PSMA2
0.0788523	0.0566693	Q16881;E9PIR7;Q16881-4;Q16881-6;Q16881-2;Q16881-5;A0A087WSY9;A0A182DWI3;Q16881-3;A0A087WSW9;F8W809;E2QRB9;Q16881-7;E9PKD3;A0A0B4J225;E9PIZ5;E9PKI4;E9PLT3;E9PQI3;E9PRI8	Q16881;E9PIR7;Q16881-4;Q16881-6;Q16881-2;Q16881-5;A0A087WSY9;A0A182DWI3;Q16881-3;A0A087WSW9;F8W809;E2QRB9;Q16881-7	Thioredoxin reductase 1, cytoplasmic	TXNRD1
1.69531	-0.906043	P19237;A0A087WT47;G3V489;G3V4F8;G3V3L5	P19237;A0A087WT47;G3V489;G3V4F8	Troponin I, slow skeletal muscle	TNNI1
0.707298	0.70655	P02766;A0A087WT59	P02766;A0A087WT59	Transthyretin	TTR
0.0296887	-0.0267498	Q9H0W9;A0A087WT99;Q9H0W9-2;E9PQS1;A0A1W2PRB8;E9PPB5;E9PJU8;Q9H0W9-4;Q9H0W9-3;E9PSC3;E9PLC5;E9PLB3;E9PIP1;E9PR95	Q9H0W9;A0A087WT99;Q9H0W9-2;E9PQS1;A0A1W2PRB8;E9PPB5;E9PJU8;Q9H0W9-4;Q9H0W9-3	Ester hydrolase C11orf54	C11orf54
0.107276	0.152088	P02724;P02724-3;Q13030;E7EQF3;A0A087WU29;A0A0C4DFT7;P02724-2;K9JIK7;E9PH25;E9PD10;K9JI14;A0A2R8Y7F9	P02724;P02724-3;Q13030;E7EQF3;A0A087WU29;A0A0C4DFT7;P02724-2;K9JIK7;E9PH25;E9PD10	Glycophorin-A	GYPA;GPErik
0.105101	0.122064	O95299;E7ESZ7;A0A087WXC5;A0A7I2V594;A0A7I2V419;A0A7I2V327;A0A7I2V4N8;A0A7I2V2N6;H7C2X4;H7C1Y7;A0A7I2V5B2;A0A7I2V5U7;A0A7I2V2X3;A0A7I2V2W9;A0A7I2YQU0;A0A7I2V438;A0A7I2V5L0;A0A7I2V458;O95299-2;A0A7I2V3H5;A0A7I2V2F6;C9J6X0;A0A7I2V3D4;A0A7I2V2I6;Q8N1B9;A0A7I2V2J5;H7C2W5	O95299;E7ESZ7;A0A087WXC5;A0A7I2V594;A0A7I2V419;A0A7I2V327;A0A7I2V4N8;A0A7I2V2N6;H7C2X4;H7C1Y7;A0A7I2V5B2;A0A7I2V5U7;A0A7I2V2X3;A0A7I2V2W9;A0A7I2YQU0;A0A7I2V438;A0A7I2V5L0;A0A7I2V458;O95299-2;A0A7I2V3H5;A0A7I2V2F6	NADH dehydrogenase [ubiquinone] 1 alpha subcomplex subunit 10, mitochondrial	NDUFA10
2.27471	-1.09711	P48788;A0A087WXS0;P48788-2	P48788;A0A087WXS0;P48788-2	Troponin I, fast skeletal muscle	TNNI2
0.670751	-0.19542	A0A087X0W7;P49753;Q86TX2;A0A087WT95;G3V4F2;P49753-2;A0A2R8Y7H3	A0A087X0W7;P49753;Q86TX2;A0A087WT95;G3V4F2;P49753-2	Acyl-coenzyme A thioesterase 2, mitochondrial;Acyl-coenzyme A thioesterase 1	ACOT2;ACOT1
0.297309	0.129895	P30566;A0A7P0Z472;A0A7P0T9A7;A0A096LNY6;A0A1B0GTJ7;A0A1B0GWJ0;A0A0A6YY92;A0A7P0T8E4;A0A096LNY5;A0A1B0GTG9;P30566-2;A0A1B0GWF8;A0A096LP92;A0A096LNY4;A0A096LP72;B4DEP1;A0A1W2PRX2;A0A096LP76;V9GY96;A0A096LNT0	P30566;A0A7P0Z472;A0A7P0T9A7;A0A096LNY6;A0A1B0GTJ7;A0A1B0GWJ0;A0A0A6YY92;A0A7P0T8E4;A0A096LNY5;A0A1B0GTG9;P30566-2;A0A1B0GWF8;A0A096LP92	Adenylosuccinate lyase	ADSL
0.0905239	-0.0769179	P0DPI2;A0A0B4J2D5;A0A096LPI6;A0A096LNH5;H7C1F6;H7C2G3;P0DPI2-2;A0A0B4J2D5-2;A0A096LP73;A0A2R8YDR7;F2Z2Q0;A0A096LP12;A0A096LNJ1;A0A2R8Y6K9	P0DPI2;A0A0B4J2D5;A0A096LPI6;A0A096LNH5;H7C1F6;H7C2G3;P0DPI2-2;A0A0B4J2D5-2		C21orf33
2.77242	-0.93369	P45880;A0A0A0MR02;P45880-2;P45880-1;Q5JSD2;Q5JSD1;A2A3S1	P45880;A0A0A0MR02;P45880-2;P45880-1;Q5JSD2;Q5JSD1	Voltage-dependent anion-selective channel protein 2	VDAC2
0.266221	0.0872338	P22061;A0A0A0MRJ6;P22061-2;F6S8N6;A0A3F2YNX8;C9J0F2;F8WDT3;F8WAV5;F8WAX2;H7C4X2	P22061;A0A0A0MRJ6;P22061-2;F6S8N6;A0A3F2YNX8	Protein-L-isoaspartate(D-aspartate) O-methyltransferase;Protein-L-isoaspartate O-methyltransferase	PCMT1
0.274153	-0.384427	A0A0A0MRN9;Q9GZV1;Q5T457;Q9GZV1-2	A0A0A0MRN9;Q9GZV1;Q5T457;Q9GZV1-2	Ankyrin repeat domain-containing protein 2	ANKRD2
0.334008	0.331702	P01857;A0A0A0MS08;A0A0A0MS07	P01857;A0A0A0MS08;A0A0A0MS07	Ig gamma-1 chain C region	IGHG1
0.543424	-0.550327	Q8WZ42-12;A0A0A0MTS7;Q8WZ42-5;Q8WZ42-9;Q8WZ42-10;Q8WZ42-3;A0A0A0MRA3;H7C1P9;A0A1B0GXE3;H7C0U7;REV__Q14103;REV__H0YA96;H7C195;REV__Q14103-3;REV__Q14103-2;REV__H0Y8G5;REV__Q14103-4	Q8WZ42-12;A0A0A0MTS7;Q8WZ42-5;Q8WZ42-9;Q8WZ42-10;Q8WZ42-3;A0A0A0MRA3	Titin	TTN
0.35639	0.479161	B9A064;A0A0B4J231;A0A5H1ZRQ4;P0CG04	B9A064;A0A0B4J231;A0A5H1ZRQ4;P0CG04	Immunoglobulin lambda-like polypeptide 5;Ig lambda-1 chain C regions	IGLL5;IGLC1
0.320807	-0.132637	P42765;A0A0B4J2A4;K7EME0;K7EJ68;K7ER88;K7EJB1	P42765;A0A0B4J2A4;K7EME0	3-ketoacyl-CoA thiolase, mitochondrial	ACAA2
1.29476	0.582718	G3V5T0;A0A0C4DFM0;A0A0A0MR33;G3V4T6;O43708;G3V267;O43708-3;O43708-2;G3V3B9;H0YJN8	G3V5T0;A0A0C4DFM0;A0A0A0MR33;G3V4T6;O43708;G3V267;O43708-3;O43708-2	Maleylacetoacetate isomerase	GSTZ1
0.0403225	0.0406255	A0A0C4DFM5;Q9UBF9;B4DT68;Q9UBF9-2	A0A0C4DFM5;Q9UBF9;B4DT68;Q9UBF9-2	Myotilin	MYOT
1.0971	-0.310503	P08865;C9J9K3;A0A0C4DG17;F8WD59	P08865;C9J9K3;A0A0C4DG17;F8WD59	40S ribosomal protein SA	RPSA
0.442677	-0.204682	O75521;A0A0C4DGA2;O75521-2;F8WAW4;F1LLU7;C9JB63;F8W6J1	O75521;A0A0C4DGA2;O75521-2;F8WAW4;F1LLU7;C9JB63	Enoyl-CoA delta isomerase 2, mitochondrial	ECI2
0.248946	-0.168582	Q9UKS6;A0A0C4DGG1;E9PIY1;E9PJ75;E9PNM9;E9PJ33;E9PIZ6;H0YDM6	Q9UKS6;A0A0C4DGG1;E9PIY1	Protein kinase C and casein kinase substrate in neurons protein 3	PACSIN3
0.24686	-0.122122	P04632;A0A0C4DGQ5;K7ELJ7;K7EM73;K7EIV0;A0A075B7C0;U3KQE2;K7EKD8;U3KPR7;Q96L46;K7ES78;K7EMQ1	P04632;A0A0C4DGQ5;K7ELJ7;K7EM73;K7EIV0;A0A075B7C0;U3KQE2;K7EKD8	Calpain small subunit 1	CAPNS1
0.69325	0.305342	P0DMV8;A0A0G2JIW1;P0DMV9;P0DMV8-2;V9GZ37	P0DMV8;A0A0G2JIW1;P0DMV9;P0DMV8-2;V9GZ37	Heat shock 70 kDa protein 1A;Heat shock 70 kDa protein 1B	HSPA1A;HSPA1B
0.610819	0.61035	A0A0J9YY99;P0DP03;P01768;P01764	A0A0J9YY99;P0DP03;P01768;P01764	Ig heavy chain V-III region CAM;Ig heavy chain V-III region 23	IGHV3-23
0.0426764	0.0618626	P09493;A0A0S2Z4G6;H0YKP3;A0A087WTJ7;A0A494C0V8;H0YLS7;K7ELP0;A0A494C0I0	P09493;A0A0S2Z4G6;H0YKP3	Tropomyosin alpha-1 chain	TPM1
0.34331	-0.237055	Q8NDY3;A0A0U1RQK4;Q8NDY3-2;X6RL45	Q8NDY3;A0A0U1RQK4;Q8NDY3-2	[Protein ADP-ribosylarginine] hydrolase-like protein 1	ADPRHL1
0.00636415	-0.0112904	Q6FI13;P0C0S8;Q99878;Q9BTM1;Q16777;Q93077;Q7L7L0;P04908;Q96KK5;P20671;A0A0U1RR32;A0A0U1RRH7;H0YFX9;A0A3B3IS11;Q9BTM1-2;Q71UI9-5	Q6FI13;P0C0S8;Q99878;Q9BTM1;Q16777;Q93077;Q7L7L0;P04908;Q96KK5;P20671;A0A0U1RR32;A0A0U1RRH7;H0YFX9;A0A3B3IS11;Q9BTM1-2	Histone H2A type 2-A;Histone H2A type 1;Histone H2A type 1-J;Histone H2A.J;Histone H2A type 2-C;Histone H2A type 1-C;Histone H2A type 3;Histone H2A type 1-B/E;Histone H2A type 1-H;Histone H2A type 1-D;Histone H2A	HIST2H2AA3;HIST1H2AG;HIST1H2AJ;H2AFJ;HIST2H2AC;HIST1H2AC;HIST3H2A;HIST1H2AB;HIST1H2AH;HIST1H2AD
0.0133963	0.00898437	P07339;F8W787;A0A1B0GW44;A0A1B0GV23;A0A1B0GVD5;A0A1B0GWE8;C9JH19;A0A1B0GVP3;A0A1B0GU92;A0A1B0GU03;H7C469;F8WD96	P07339;F8W787;A0A1B0GW44;A0A1B0GV23;A0A1B0GVD5;A0A1B0GWE8;C9JH19;A0A1B0GVP3;A0A1B0GU92;A0A1B0GU03;H7C469;F8WD96	Cathepsin D;Cathepsin D light chain;Cathepsin D heavy chain	CTSD
0.334414	0.355921	P01860;A0A286YES1;A0A4W9A917	P01860;A0A286YES1;A0A4W9A917	Ig gamma-3 chain C region	IGHG3
0.201957	0.19163	P01876;A0A286YEY1	P01876;A0A286YEY1	Ig alpha-1 chain C region	IGHA1
0.339016	0.461746	P01859;A0A286YEY4	P01859;A0A286YEY4	Ig gamma-2 chain C region	IGHG2
0.231234	0.291952	P01861;A0A286YFJ8	P01861;A0A286YFJ8	Ig gamma-4 chain C region	IGHG4
0.352571	0.424487	A0A2Q2TTZ9;P01594;P01593	A0A2Q2TTZ9;P01594;P01593	Ig kappa chain V-I region AU;Ig kappa chain V-I region AG
0.125156	0.147227	A0A2R8Y5V9;A0A2R8YH90;A0A2R8YGX3;A0A590UJB9;A0A590UK79	A0A2R8Y5V9;A0A2R8YH90;A0A2R8YGX3
0.371323	-0.155558	Q9P2R7;A0A2R8YDQ9;A0A2R8Y6Y7;Q9P2R7-2;Q5T9Q5;A0A2R8Y5P6;A0A2R8Y6E6;Q5T9Q8;A0A0U1RQF8;A0A0U1RQL1;A0A0U1RRI1;A0A0U1RQU7;A0A2R8Y5P4	Q9P2R7;A0A2R8YDQ9;A0A2R8Y6Y7;Q9P2R7-2;Q5T9Q5	Succinyl-CoA ligase [ADP-forming] subunit beta, mitochondrial	SUCLA2
0.809443	0.50686	Q05639;A0A2U3TZH3;A0A2R8Y488;A0A2R8Y660;A0A2R8YDN5;A0A6Q8PFK6	Q05639;A0A2U3TZH3	Elongation factor 1-alpha 2	EEF1A2
0.458805	0.382834	P13987;E9PNW4;A0A2U3TZL5;P13987-2;H0YET2	P13987;E9PNW4;A0A2U3TZL5;P13987-2;H0YET2	CD59 glycoprotein	CD59
0.298423	0.307215	A0A4W8ZXM2;A0A0B4J1Y9	A0A4W8ZXM2;A0A0B4J1Y9		IGHV3-72
0.0898955	-0.0809971	P07195;A0A5F9ZHM4;A0A3B3IS95;A8MW50;C9J7H8;F5H793	P07195;A0A5F9ZHM4;A0A3B3IS95;A8MW50;C9J7H8;F5H793	L-lactate dehydrogenase B chain;L-lactate dehydrogenase	LDHB
1.12027	0.882126	A0A5H1ZRS2;P01614;A0A087X0Q4;A0A075B6P5;A0A087WW87;P01615	A0A5H1ZRS2;P01614;A0A087X0Q4;A0A075B6P5;A0A087WW87;P01615	Ig kappa chain V-II region Cum;Ig kappa chain V-II region FR	IGKV2-40;IGKV2D-28
0.147241	0.177596	P37840;E7EPV7;A0A669KB41;A0A669KBH5;P37840-2;D6RA31;H6UYS7;P37840-3;Q16143;G4Y816	P37840;E7EPV7;A0A669KB41;A0A669KBH5;P37840-2;D6RA31;H6UYS7;P37840-3	Alpha-synuclein	SNCA
0.382824	-0.340102	P02545;A0A6Q8PFJ0;P02545-3;P02545-6;A0A6Q8PHQ9;P02545-5;P02545-4;A0A6Q8PF80;A0A6Q8PGH0;A0A6Q8PFM1;A0A6Q8PF59;A0A6Q8PFF5	P02545;A0A6Q8PFJ0;P02545-3;P02545-6;A0A6Q8PHQ9;P02545-5;P02545-4;A0A6Q8PF80	Prelamin-A/C;Lamin-A/C	LMNA
0.62262	-0.553791	O95831;A0A6Q8PFM5;A0A6Q8PG15;A0A7I2PK44;O95831-3;A0A6Q8PFE1;A0A6Q8PHJ9;A0A6Q8PHC0;A0A6Q8PFQ8;A0A6Q8PFS4;A0A6Q8PFA7;A0A7I2RLJ8;O95831-2;E9PMA0;A0A6Q8PFW2;O95831-5;O95831-4;A0A6Q8PHJ4;A0A6Q8PF87;A0A6Q8PFN1	O95831;A0A6Q8PFM5;A0A6Q8PG15;A0A7I2PK44;O95831-3;A0A6Q8PFE1;A0A6Q8PHJ9;A0A6Q8PHC0;A0A6Q8PFQ8;A0A6Q8PFS4;A0A6Q8PFA7;A0A7I2RLJ8;O95831-2;E9PMA0	Apoptosis-inducing factor 1, mitochondrial	AIFM1
0.737465	-0.463524	P43034;A0A6Q8PFU3;A0A6Q8PG63;A0A6Q8PFT2;A0A6Q8PH33;I3L495;I3L3N5;P43034-2	P43034;A0A6Q8PFU3;A0A6Q8PG63;A0A6Q8PFT2;A0A6Q8PH33	Platelet-activating factor acetylhydrolase IB subunit alpha	PAFAH1B1
0.656034	0.345343	P51149;A0A6Q8PG52;A0A6Q8PH84;C9J592;C9IZZ0;C9J8S3;A0A6Q8PGE6;C9J4V0;C9J7D1;C9J4S4;A0A6Q8PF79	P51149;A0A6Q8PG52;A0A6Q8PH84;C9J592;C9IZZ0;C9J8S3;A0A6Q8PGE6;C9J4V0	Ras-related protein Rab-7a	RAB7A
0.180949	0.115015	Q9BQ69;A0A6Q8PH91	Q9BQ69;A0A6Q8PH91	O-acetyl-ADP-ribose deacetylase MACROD1	MACROD1
0.124081	0.104955	A0A7I2PJZ2;A0A0G2JPD5;P10636;A0A7I2PLE3;P10636-9;A0A0G2JMX7;A0A0G2JQJ7;A0A0G2JS76;P10636-8;P10636-7;P10636-4;A0A7P0T936;P10636-6;P10636-5;P10636-2;I3L170;P10636-3;I3L2Z2	A0A7I2PJZ2;A0A0G2JPD5;P10636;A0A7I2PLE3;P10636-9;A0A0G2JMX7;A0A0G2JQJ7;A0A0G2JS76	Microtubule-associated protein tau	MAPT
0.719929	0.725617	P05155;A0A7I2V2D2;P05155-2;P05155-3;E9PGN7;H9KV48;A0A087WUD9;A0A7I2V5R3;A0A7I2V2X2;A0A7I2V4I9;CON__P50448	P05155;A0A7I2V2D2;P05155-2;P05155-3;E9PGN7;H9KV48;A0A087WUD9;A0A7I2V5R3	Plasma protease C1 inhibitor	SERPING1
0.263323	-0.199781	P38646;A0A7I2V2G2;D6RCD7;A0A7I2YQB2;A0A7I2V3F7;A0A7I2V2S7;H0Y8K0;A0A3B3ITI4;H0Y8S0	P38646;A0A7I2V2G2;D6RCD7;A0A7I2YQB2;A0A7I2V3F7;A0A7I2V2S7;H0Y8K0	Stress-70 protein, mitochondrial	HSPA9
0.624033	0.355405	P19338;A0A7I2V428;C9JLB1;A0A7I2V3F3;H7BY16;A0A7I2V5M5;A0A7I2V2U7;A0A7I2V699;A0A7I2V349;A0A7I2V506;A0A7I2V2S8	P19338;A0A7I2V428;C9JLB1;A0A7I2V3F3;H7BY16;A0A7I2V5M5;A0A7I2V2U7;A0A7I2V699;A0A7I2V349;A0A7I2V506	Nucleolin	NCL
0.291599	0.184498	P22626;A0A7I2V4I6;P22626-2;A0A7I2V4S4;A0A7I2V4N1;A0A7I2V3P1;A0A7I2V3P7;A0A7I2V323;A0A087WUI2;A0A024RA28;A0A7I2V4N0;A0A7I2YQN4	P22626;A0A7I2V4I6;P22626-2;A0A7I2V4S4;A0A7I2V4N1;A0A7I2V3P1;A0A7I2V3P7;A0A7I2V323;A0A087WUI2;A0A024RA28;A0A7I2V4N0	Heterogeneous nuclear ribonucleoproteins A2/B1	HNRNPA2B1;HNRPA2B1
0.386381	0.197629	O60506;A0A7I2V4Z0;A0A7I2YQN2;O60506-4;O60506-3;O60506-2;A0A7I2V5Q6;A0A7I2V346;B7Z645;A0A7I2YQV8;A0A7I2V2F2;A0A7I2V309;F6UXX1;O60506-5;A0A7I2V4J0;A0A7I2V2F0	O60506;A0A7I2V4Z0;A0A7I2YQN2;O60506-4;O60506-3;O60506-2;A0A7I2V5Q6;A0A7I2V346;B7Z645;A0A7I2YQV8;A0A7I2V2F2;A0A7I2V309;F6UXX1;O60506-5	Heterogeneous nuclear ribonucleoprotein Q	SYNCRIP
1.11013	-0.334498	A0A7I2YQ74;Q16851-2;A0A087WYS1;A0A7I2V676;A0A7I2V4T0;C9JNZ1;C9JVG3;C9JWG0;C9JUW1;A0A7I2V2Q3;C9JQU9;C9JTZ5;F2Z3H1;C9J3M0;F2Z3P4;F8WC70	A0A7I2YQ74;Q16851-2;A0A087WYS1	UTP--glucose-1-phosphate uridylyltransferase	UGP2
0.146613	0.101503	P01019;A0A7P0T9S6;A0A7P0TA52;A0A7P0TBH1;A0A7P0T8D1;A0A7P0TAP4;A0A7P0Z441	P01019;A0A7P0T9S6;A0A7P0TA52;A0A7P0TBH1;A0A7P0T8D1;A0A7P0TAP4;A0A7P0Z441	Angiotensinogen;Angiotensin-1;Angiotensin-2;Angiotensin-3;Angiotensin-4;Angiotensin 1-9;Angiotensin 1-7;Angiotensin 1-5;Angiotensin 1-4	AGT
0.225164	-0.206891	Q9NXA8;A0A7P0T915;Q9NXA8-2;A0A7P0TBF5;A0A7P0TA05;A0A7P0T9X1;A0A7P0Z490;A0A7P0T9N1;Q9NXA8-3;Q9NXA8-4;A0A7P0T877;A0A7P0Z4N6;A0A7P0Z4F6	Q9NXA8;A0A7P0T915;Q9NXA8-2;A0A7P0TBF5;A0A7P0TA05;A0A7P0T9X1;A0A7P0Z490;A0A7P0T9N1;Q9NXA8-3;Q9NXA8-4;A0A7P0T877;A0A7P0Z4N6;A0A7P0Z4F6	NAD-dependent protein deacylase sirtuin-5, mitochondrial	SIRT5
0.262529	-0.208292	P27824;A0A7P0TB65;A0A7P0TAE9;A0A7P0T937;P27824-2;A0A7P0T840;A0A7P0Z484;A0A7P0T9L0;A0A7P0T8G1;D6RGY2;P27824-3;A0A7P0Z4D6;A0A7P0TAR9;A0A7P0Z4H2;D6RAU8;A0A7P0T8N1;A0A7P0TAN9;D6RAQ8;D6RFL1;D6RD16	P27824;A0A7P0TB65;A0A7P0TAE9;A0A7P0T937;P27824-2;A0A7P0T840;A0A7P0Z484;A0A7P0T9L0;A0A7P0T8G1;D6RGY2;P27824-3;A0A7P0Z4D6;A0A7P0TAR9	Calnexin	CANX
0.0790883	-0.0658106	P07237;A0A7P0TA71;A0A7P0TA35;A0A7P0TB26;A0A7P0T9K9;I3L3P5;I3L4M2;A0A7P0T8J3;A0A7P0TA97;A0A7P0T8X1;A0A7P0T9U6;A0A7P0T8C0;I3L0S0;H7BZ94;A0A7P0T9D6;H0Y3Z3;I3L514;A0A7P0Z4S2;A0A7P0Z4J0;B3KTQ9;A0A7P0TAX9;A0A7P0T9S9;I3L3U6;A0A7P0Z476;A0A7P0TBP8;I3NI03;I3L1Y5;A0A7P0T9E3;A0A7P0T940;A0A7P0Z4B2;A0A7P0TBA3;A0A7P0Z4F8	P07237;A0A7P0TA71;A0A7P0TA35;A0A7P0TB26;A0A7P0T9K9;I3L3P5;I3L4M2;A0A7P0T8J3;A0A7P0TA97;A0A7P0T8X1;A0A7P0T9U6;A0A7P0T8C0;I3L0S0;H7BZ94;A0A7P0T9D6;H0Y3Z3;I3L514	Protein disulfide-isomerase	P4HB
0.480437	-0.274156	P35613;A0A7P0TA85;P35613-2;P35613-4;A0A087WUV8;P35613-3;A0A7P0TB04;A0A7P0T8A7;I3L192;R4GMX5;R4GN83;A0A2R8YDZ0	P35613;A0A7P0TA85;P35613-2;P35613-4;A0A087WUV8;P35613-3;A0A7P0TB04;A0A7P0T8A7;I3L192	Basigin	BSG
3.01648	0.735136	P14625;A0A7P0TAT8;H0YIV0;A0A7P0TAE1;A0A7P0T823;A0A087WT78;A0A7P0T917;A0A7P0TAY2;A0A7P0TBC2;A0A7P0T885;A0A7P0T8R3;A0A7P0Z405;F8W026;A0A7P0TAG4;A0A7P0Z4B4;A0A7P0T8C8;A0A7P0TAC2	P14625;A0A7P0TAT8;H0YIV0;A0A7P0TAE1;A0A7P0T823;A0A087WT78;A0A7P0T917;A0A7P0TAY2;A0A7P0TBC2	Endoplasmin	HSP90B1
0.769205	-0.386335	P10515;A0A7P0TAG1;A0A7P0TAX2;A0A7P0TBE2;H0YDD4;E9PEJ4;A0A7P0TBK2;A0A7P0Z4G4;A0A7P0T997;A0A7P0TA47;A0A7P0Z423;A0A7P0T9N8;A0A7P0Z459	P10515;A0A7P0TAG1;A0A7P0TAX2;A0A7P0TBE2;H0YDD4;E9PEJ4;A0A7P0TBK2;A0A7P0Z4G4;A0A7P0T997;A0A7P0TA47	Dihydrolipoyllysine-residue acetyltransferase component of pyruvate dehydrogenase complex, mitochondrial;Acetyltransferase component of pyruvate dehydrogenase complex	DLAT
0.105529	-0.0710355	Q16531;A0A7P0TAK7;A0A7P0Z3Z5;A0A7P0Z4B9;A0A7P0T870;A0A7P0T965;A0A7P0TB30;F5GY55;Q16531-2;F5GWI0;F5GZY8;F5H2L3;A0A7P0Z4L2;F5H198;A0A7P0TAX4	Q16531;A0A7P0TAK7;A0A7P0Z3Z5;A0A7P0Z4B9;A0A7P0T870;A0A7P0T965;A0A7P0TB30;F5GY55	DNA damage-binding protein 1	DDB1
0.0501345	0.0295585	P55072;A0A7P0TAW3;A0A7I2V540;C9JUP7;A0A7P0T8A3;A0A7P0T8Q5;A0A7P0TAQ1;A0A7P0Z4C6;A0A7I2V2Y2;A0A7I2V5G8;A0A7P0TAY0;A0A7P0TA22;A0A7P0T8D6;A0A7P0T9X5;A0A7P0TBK7;A0A7P0Z4D1;A0A7P0T8Q4;A0A7I2YQJ0;A0A7P0T946;A0A7P0T971	P55072;A0A7P0TAW3;A0A7I2V540;C9JUP7;A0A7P0T8A3;A0A7P0T8Q5;A0A7P0TAQ1;A0A7P0Z4C6;A0A7I2V2Y2	Transitional endoplasmic reticulum ATPase	VCP
0.396061	-0.234265	P23284;A0A7P0Z497;A0A7P0TB45;A0A7P0T7U3	P23284;A0A7P0Z497;A0A7P0TB45	Peptidyl-prolyl cis-trans isomerase B	PPIB
0.301554	0.220201	Q15257;Q15257-2;Q15257-3;A6PVN5;Q15257-4;F6WIT2;Q5T949;Q68CR8;B7ZBQ0;A6PVN8;C9IZ76;B4DDQ6;H0Y6E5;A0A6Q8PH23;B7ZBP7;A6PVN7;B7ZBP9	Q15257;Q15257-2;Q15257-3;A6PVN5;Q15257-4;F6WIT2;Q5T949;Q68CR8	Serine/threonine-protein phosphatase 2A activator	PPP2R4;DKFZp781M17165
1.06052	-0.539024	Q16082;A8KAH6;E9PN16	Q16082;A8KAH6	Heat shock protein beta-2	HSPB2
0.00628754	0.00821704	A8MU46;A0A499FJS4	A8MU46;A0A499FJS4	Smoothelin-like protein 1	SMTNL1
0.182918	0.132164	P50993;B1AKY9;H0Y7C1	P50993;B1AKY9;H0Y7C1	Sodium/potassium-transporting ATPase subunit alpha-2	ATP1A2
0.269447	0.286933	P60891;B1ALA9;P60891-2;A0A2R8Y7H4;P11908;P11908-2;A0A0B4J207;P21108;H7C540;A0A6Q8PHI4;B1ALA7;A0A6Q8PHK9;A0A6Q8PGP2;A0A6Q8PEU0;A0A6Q8PG82;A0A6Q8PGX9;A0A6Q8PG13;A0A6Q8PG31;A0A6Q8PFD1;A0A6Q8PGF9;Q15244;A6NMS2;A0A6Q8PFD7;A0A0A0MRQ9;D3YTJ7	P60891;B1ALA9;P60891-2;A0A2R8Y7H4;P11908;P11908-2	Ribose-phosphate pyrophosphokinase 1;Ribose-phosphate pyrophosphokinase 2	PRPS1;PRPS2
0.122974	-0.0874346	O75390;B4DJV2;A0A0C4DGI3;H0YIC4;H0YH82;F8VPA1;F8W4S1;F8VPF9;F8W1S4;F8VRP1;F8VX68;F8VRI6;F8VTT8;F8VZK9;F8VX07;F8VR34;F8W642;F8VWQ5;F8VU34;F8W0J2;F8W031;F8VP03	O75390;B4DJV2;A0A0C4DGI3	Citrate synthase, mitochondrial;Citrate synthase	CS
0.0782805	-0.088568	P0CG48;P0CG47;Q96C32;Q5PY61;J3QKN0;F5GXK7;F5H747;F5H388;B4DV12;F5H2Z3;F5GYU3;F5H6Q2;J3QTR3;J3QS39;F5H265;P62987;P62979;M0R1V7;F5GZ39;J3QSA3	P0CG48;P0CG47;Q96C32;Q5PY61;J3QKN0;F5GXK7;F5H747;F5H388;B4DV12;F5H2Z3;F5GYU3;F5H6Q2;J3QTR3;J3QS39;F5H265;P62987;P62979;M0R1V7;F5GZ39;J3QSA3	Polyubiquitin-C;Ubiquitin;Polyubiquitin-B;Ubiquitin;Ubiquitin-60S ribosomal protein L40;Ubiquitin;60S ribosomal protein L40;Ubiquitin-40S ribosomal protein S27a;Ubiquitin;40S ribosomal protein S27a	UBC;UBB;RPS27A;UBA52
0.987815	0.925286	B4E1Z4;E7ETN3;P00751;H7C5H1;A0A0G2JH38;P00751-2;P06681-2;A0A0G2JIE7;H0Y3H6;C9JRT3;H7C526;F8WCJ9;A0A0G2JJM0;Q5ST52;F2Z3N2;Q8N6L6	B4E1Z4;E7ETN3;P00751;H7C5H1	Complement factor B;Complement factor B Ba fragment;Complement factor B Bb fragment	CFB
0.845374	0.388671	P62826;B5MDF5;J3KQE5;F5H018;B4DV51;H0YFC6;A0A087X0W0	P62826;B5MDF5;J3KQE5;F5H018;B4DV51	GTP-binding nuclear protein Ran	RAN
0.768729	0.746114	Q14624;B7ZKJ8;Q14624-2;Q14624-4;Q14624-3;H7C0L5	Q14624;B7ZKJ8;Q14624-2;Q14624-4;Q14624-3;H7C0L5	Inter-alpha-trypsin inhibitor heavy chain H4;70 kDa inter-alpha-trypsin inhibitor heavy chain H4;35 kDa inter-alpha-trypsin inhibitor heavy chain H4	ITIH4
0.0835309	0.0995889	Q9BRC7;C9JEA7;Q9BRC7-2;C9JAE4;F2Z3H8;H7C281;H7C237	Q9BRC7;C9JEA7;Q9BRC7-2	1-phosphatidylinositol 4,5-bisphosphate phosphodiesterase delta-4;Phosphoinositide phospholipase C	PLCD4
0.668163	0.420522	C9JF17;P05090;C9JX71;F8WBT9	C9JF17;P05090	Apolipoprotein D	APOD
0.0668469	0.0864875	P99999;C9JFR7;CON__P62894	P99999;C9JFR7	Cytochrome c	CYCS
0.60798	0.315667	P13798;C9JIF9;H7C393;H7C1U0;C9JLK2;F8WEH5;H0YFE5	P13798;C9JIF9	Acylamino-acid-releasing enzyme	APEH
0.387004	-0.726656	P56134-4;P56134-2;C9JJT5;G3V325;P56134;C9JU26;P56134-3	P56134-4;P56134-2;C9JJT5;G3V325	ATP synthase subunit f, mitochondrial	ATP5J2;ATP5J2-PTCD1
0.418807	-0.361018	Q9NX63;C9JRZ6;F8WAR4;A0A286YEX5	Q9NX63;C9JRZ6;F8WAR4;A0A286YEX5	MICOS complex subunit MIC19	CHCHD3
0.803688	0.420894	P02774;D6RF35;P02774-3;P02774-2;D6RBJ7;D6RF20;CON__Q3MHN5;CON__ENSEMBL:ENSBTAP00000018229	P02774;D6RF35;P02774-3;P02774-2;D6RBJ7	Vitamin D-binding protein	GC
0.15665	-0.226605	P19404;E7EPT4	P19404;E7EPT4	NADH dehydrogenase [ubiquinone] flavoprotein 2, mitochondrial	NDUFV2
0.122948	-0.135828	E9PAV3;E9PAV3-2;F8VZJ2;A0A7I2V2K5;H0YHX9;A0A7I2V473;Q13765;F8W0W4;F8VNW4;Q9BZK3;F8VZ58	E9PAV3	Nascent polypeptide-associated complex subunit alpha, muscle-specific form	NACA
0.0475762	-0.0278832	Q16836;E9PF18;Q16836-3;Q16836-2;A0A0A0MSE2;A0A0D9SFP2;A0A1W2PNM1;A0A1W2PQV5;A0A1W2PQ78;A0A1W2PRT2;A0A1W2PP40;A0A1W2PQ55	Q16836;E9PF18;Q16836-3;Q16836-2;A0A0A0MSE2;A0A0D9SFP2;A0A1W2PNM1;A0A1W2PQV5;A0A1W2PQ78	Hydroxyacyl-coenzyme A dehydrogenase, mitochondrial	HADH
0.0202001	-0.0231441	P55786;E9PLK3;P55786-2;A0A7I2V389;A0A7I2V3W8;E9PPZ2;A6NEC2;A0A7I2V604;H0YDG0;E9PP11;A6NEC2-2;A0A7I2V5D4;H0YCQ5;E9PJY4;E9PPD4;A6NEC2-3;E9PJ74;E9PRQ5;A0A7I2V5M8;A0A7I2YQS3;E9PJF9;A0A7I2V3D7;E9PI82	P55786;E9PLK3;P55786-2;A0A7I2V389;A0A7I2V3W8	Puromycin-sensitive aminopeptidase	NPEPPS
0.485442	-0.312083	O00217;E9PPW7;E9PKH6;E9PN51;F8W9K7;H0YDT4	O00217;E9PPW7;E9PKH6;E9PN51;F8W9K7	NADH dehydrogenase [ubiquinone] iron-sulfur protein 8, mitochondrial	NDUFS8
0.22079	0.276637	P11586;V9GYY3;F5H2F4;V9GZ78;A0A494C1T2	P11586;V9GYY3;F5H2F4;V9GZ78;A0A494C1T2	C-1-tetrahydrofolate synthase, cytoplasmic;Methylenetetrahydrofolate dehydrogenase;Methenyltetrahydrofolate cyclohydrolase;Formyltetrahydrofolate synthetase;C-1-tetrahydrofolate synthase, cytoplasmic, N-terminally processed	MTHFD1
0.261267	-0.17396	P54819;F8W1A4;P54819-2;P54819-5;P54819-3;P54819-6;F8VY04;A0A5K1VW67;F8VZG5;A0A5F9ZHP2;P54819-4;G3V213;F8VPP1	P54819;F8W1A4;P54819-2;P54819-5;P54819-3;P54819-6;F8VY04;A0A5K1VW67;F8VZG5;A0A5F9ZHP2;P54819-4;G3V213	Adenylate kinase 2, mitochondrial;Adenylate kinase 2, mitochondrial, N-terminally processed;Adenylate kinase 2, mitochondrial	AK2
0.5743	-0.399747	P20807;F8W8F5;P20807-3;P20807-2;P20807-4;A0A669KB08;H3BMH1;P20807-5;A0A669KAB9;H3BSA2;A0A669KAU6;H3BS77;A0A669KB98;H3BV08;A0A669KAX6;A0A669KBA3;H3BUZ3;H3BUR3;H3BNN7;A0A669KBE1;H3BS30;A0A0S2Z3E6;A0A669KB11;A0A669KB02	P20807;F8W8F5;P20807-3;P20807-2;P20807-4	Calpain-3	CAPN3
1.56719	-0.633032	F8WA37;P45378;P45378-5;P45378-3;P45378-2;A0A286YFB1	F8WA37;P45378;P45378-5;P45378-3;P45378-2;A0A286YFB1	Troponin T, fast skeletal muscle	TNNT3
0.178294	-0.196865	P49821;G3V0I5;P49821-2;B4DE93;E9PMX3;E9PQP1;E9PLC6;E9PPR0;E9PJL9;H0YE81;E9PPD6;E9PPS5;H0YD04	P49821;G3V0I5;P49821-2;B4DE93	NADH dehydrogenase [ubiquinone] flavoprotein 1, mitochondrial	NDUFV1
0.782716	0.437141	Q9NY33;G3V1D3;G3V180;Q9NY33-4;Q9NY33-2;E9PKK8;E9PQ14;E9PPK9;E9PQF2;E9PNX5	Q9NY33;G3V1D3;G3V180;Q9NY33-4	Dipeptidyl peptidase 3	DPP3
0.369017	-0.242437	P60900;G3V5Z7;G3V295;P60900-2;G3V3I1;G3V3U4;P60900-3;H0YJC4;G3V4S5;G3V2S7	P60900;G3V5Z7;G3V295;P60900-2;G3V3I1;G3V3U4	Proteasome subunit alpha type-6;Proteasome subunit alpha type	PSMA6
0.663521	-0.656682	P40939;H0YFD6;A0A2R8Y4F5;A0A2R8YG21;A0A2R8Y688;P40939-2	P40939;H0YFD6;A0A2R8Y4F5	Trifunctional enzyme subunit alpha, mitochondrial;Long-chain enoyl-CoA hydratase;Long chain 3-hydroxyacyl-CoA dehydrogenase	HADHA
0.29182	-0.136691	O43488;H3BLU7;Q8NHP1;A0A499FJT0	O43488;H3BLU7	Aflatoxin B1 aldehyde reductase member 2	AKR7A2
0.313161	-0.271552	J3KN67	J3KN67		TPM3
0.289713	0.18256	Q9NTK5;J3KQ32;Q9NTK5-2;Q9NTK5-3;C9JCJ9;C9JTK6	Q9NTK5;J3KQ32;Q9NTK5-2;Q9NTK5-3	Obg-like ATPase 1	OLA1
0.0954779	-0.0558154	Q96FW1;J3KR44;F5GYN4;F5H6Q1;F5GYJ8;F5H3F0;Q96FW1-2	Q96FW1;J3KR44;F5GYN4;F5H6Q1;F5GYJ8	Ubiquitin thioesterase OTUB1	OTUB1
0.68509	-0.474128	O75298;K7EMR7;O75298-3;O75298-2;Q7RTN0	O75298;K7EMR7;O75298-3;O75298-2;Q7RTN0	Reticulon-2;Reticulon	RTN2
0.278182	0.207417	P23327;M0QZ43	P23327;M0QZ43	Sarcoplasmic reticulum histidine-rich calcium-binding protein	HRC
0.241489	-0.184372	O00330;O00330-3;H0YD97;O00330-2;E9PLU0;E9PRI6	O00330;O00330-3;H0YD97;O00330-2	Pyruvate dehydrogenase protein X component, mitochondrial	PDHX
0.104421	-0.101315	O00410;O00410-3;H0Y8C6;O00410-2;E7ETV3;E7ETV8;E7EWK4;E7EQT5;E7EV12;E7EX05;E7ESZ1;C9JZD8;C9JQT6;C9J875;C9JXE0;H0Y3V4;O60518;C9JZ53;F8WF30;C9J583	O00410;O00410-3;H0Y8C6;O00410-2	Importin-5	IPO5
0.0433493	0.0897863	O00483	O00483	Cytochrome c oxidase subunit NDUFA4	NDUFA4
2.24456	-0.481189	O00499-9;O00499-11;O00499;O00499-10;O00499-2;O00499-5;O00499-7;O00499-8;O00499-4;O00499-6;O00499-3;Q9UBW5;P49418-2;P49418;Q9UBW5-2;Q9UBW5-3;S4R418	O00499-9;O00499-11;O00499;O00499-10;O00499-2;O00499-5;O00499-7;O00499-8;O00499-4;O00499-6;O00499-3	Myc box-dependent-interacting protein 1	BIN1
0.332508	-0.223124	O00757;A0A3B3IUC7	O00757	Fructose-1,6-bisphosphatase isozyme 2	FBP2
0.17029	-0.149884	O14558;A0A1X7SC65;K7EP04	O14558;A0A1X7SC65;K7EP04	Heat shock protein beta-6	HSPB6
0.129946	0.138822	O14732;O14732-2;K7EII9;K7EL65;K7ELF8	O14732;O14732-2	Inositol monophosphatase 2	IMPA2
0.195048	-0.0929322	O14818;O14818-2;H0Y586;Q8TAA3;Q8TAA3-2;Q8TAA3-5;A0A087WYS6;O14818-4;F5GY34	O14818;O14818-2;H0Y586;Q8TAA3;Q8TAA3-2;Q8TAA3-5	Proteasome subunit alpha type-7;Proteasome subunit alpha type-7-like	PSMA7;PSMA8
0.593033	-0.319276	O14880;Q5VV89;Q5VV87	O14880;Q5VV89;Q5VV87	Microsomal glutathione S-transferase 3	MGST3
0.933315	-0.589089	O14958;O14958-2	O14958;O14958-2	Calsequestrin-2	CASQ2
0.244926	-0.268175	O14983;O14983-2;O14983-3;H3BVB2;H3BTW4;H3BUT9;H3BTF1	O14983;O14983-2;O14983-3	Sarcoplasmic/endoplasmic reticulum calcium ATPase 1	ATP2A1
0.243553	-0.231375	O43169;H3BUX2;D6RFH4;J3QR91	O43169;H3BUX2;D6RFH4	Cytochrome b5 type B	CYB5B
0.622277	-0.377348	O43181;H0Y9M8	O43181	NADH dehydrogenase [ubiquinone] iron-sulfur protein 4, mitochondrial	NDUFS4
0.00763667	-0.00593334	O43242;O43242-2;H0YGV8;F5H8K4	O43242;O43242-2	26S proteasome non-ATPase regulatory subunit 3	PSMD3
0.153023	0.102529	O43396;K7ER96;K7EML9;K7EKG2;K7EPB7	O43396;K7ER96;K7EML9	Thioredoxin-like protein 1	TXNL1
0.106921	0.0975327	O43707;H7C144;F5GXS2;O43707-2;O43707-3;K7EP19;Q9H254-2	O43707;H7C144;F5GXS2;O43707-2	Alpha-actinin-4	ACTN4
0.224135	-0.170843	O60662;O60662-2;E9PBE3	O60662;O60662-2	Kelch-like protein 41	KLHL41
0.126181	-0.0702902	O60664;O60664-4;O60664-3;K7ERZ3;O60664-2;K7EL96;K7ER39	O60664;O60664-4;O60664-3;K7ERZ3;O60664-2	Perilipin-3	PLIN3
0.879592	-0.450968	O60784;O60784-2;O60784-3;O60784-4;B0QY01;V9GYF4;B0QY02;V9GZ68;H7BYN7;F8WB30;F8WAW7;F8WE29;F8WBB0	O60784;O60784-2;O60784-3;O60784-4;B0QY01	Target of Myb protein 1	TOM1
0.165965	0.164575	Q99880;Q93079;Q99877;P62807;P58876;O60814;Q5QNW6;Q99879;P57053;U3KQK0;Q5QNW6-2;Q96A08	Q99880;Q93079;Q99877;P62807;P58876;O60814;Q5QNW6;Q99879;P57053;U3KQK0;Q5QNW6-2	Histone H2B type 1-L;Histone H2B type 1-H;Histone H2B type 1-N;Histone H2B type 1-C/E/F/G/I;Histone H2B type 1-D;Histone H2B type 1-K;Histone H2B type 2-F;Histone H2B type 1-M;Histone H2B type F-S;Histone H2B	HIST1H2BL;HIST1H2BH;HIST1H2BN;HIST1H2BC;HIST1H2BD;HIST1H2BK;HIST2H2BF;HIST1H2BM;H2BFS
0.0269353	0.0154162	O75083;D6RD66;O75083-3	O75083;D6RD66;O75083-3	WD repeat-containing protein 1	WDR1
0.637335	-0.397685	O75112-2;O75112-7;O75112;O75112-3;A0A0C4DGG7;A0A096LPD7	O75112-2;O75112-7;O75112;O75112-3	LIM domain-binding protein 3	LDB3
0.104343	0.113199	O75112-6;O75112-4;O75112-5	O75112-6;O75112-4;O75112-5	LIM domain-binding protein 3	LDB3
1.07219	-0.784581	O75208;H3BNT2;H3BSJ5;H3BPY0;H3BRC0;H3BPC6;H3BPW3;H3BVA5;O75208-2	O75208;H3BNT2;H3BSJ5;H3BPY0	Ubiquinone biosynthesis protein COQ9, mitochondrial	COQ9
0.0547696	-0.0442146	O75223;M0QZK8;O75223-3;H7BZK5;B8ZZK2;O75223-2;O75223-4	O75223;M0QZK8;O75223-3	Gamma-glutamylcyclotransferase	GGCT
0.942292	-0.759576	O75306;A0A7I2YQG7;O75306-2;A0A7I2V596;A0A7I2V4G5;A0A7I2YQD8;A0A7I2V630;A0A7I2V410;A0A7I2V4W5;A0A7I2V2B9;A0A7I2V3J6;A0A7I2V5E2;A0A7I2V5G4;A0A7I2V517	O75306;A0A7I2YQG7;O75306-2;A0A7I2V596;A0A7I2V4G5;A0A7I2YQD8;A0A7I2V630;A0A7I2V410;A0A7I2V4W5;A0A7I2V2B9;A0A7I2V3J6;A0A7I2V5E2;A0A7I2V5G4	NADH dehydrogenase [ubiquinone] iron-sulfur protein 2, mitochondrial	NDUFS2
0.0225502	-0.0218199	O75323;O75323-2;C9K068;H7C333;C9J7B1;F8WBI5;Q9BPW8;F8WCR5;H7C2U6	O75323;O75323-2	Protein NipSnap homolog 2	GBAS
0.0567242	0.0515004	O75489;E9PS48;O75489-2;E9PKL8;G3V194	O75489	NADH dehydrogenase [ubiquinone] iron-sulfur protein 3, mitochondrial	NDUFS3
0.487413	-0.203298	O75746;O75746-2;F8W9J0;H0YFB2;B4DGK6	O75746;O75746-2	Calcium-binding mitochondrial carrier protein Aralar1	SLC25A12
0.0204458	0.0223761	O75874;C9J4N6;C9JJE5;C9JLU6	O75874	Isocitrate dehydrogenase [NADP] cytoplasmic	IDH1
0.504472	0.541047	O75891;O75891-3;O75891-2;O75891-4;C9IZ36;C9JY00;C9JYZ6;D6RFJ7;Q3SY69;A0A494C1M4;F2Z324;F8WC34;Q3SY69-2;Q3SY69-3	O75891;O75891-3;O75891-2;O75891-4	Cytosolic 10-formyltetrahydrofolate dehydrogenase	ALDH1L1
0.0223177	-0.0265185	O75923;O75923-10;O75923-14;O75923-4;O75923-2;O75923-8;O75923-11;O75923-3;O75923-9;O75923-6;O75923-12;O75923-5;O75923-7;O75923-13;O75923-15	O75923;O75923-10;O75923-14;O75923-4;O75923-2;O75923-8;O75923-11;O75923-3;O75923-9;O75923-6;O75923-12;O75923-5;O75923-7;O75923-13;O75923-15	Dysferlin	DYSF
1.70565	-1.13632	O75947;O75947-2;F5H608	O75947;O75947-2	ATP synthase subunit d, mitochondrial	ATP5H
0.333295	-0.316722	O94760;B4DYP1;O94760-2	O94760;B4DYP1;O94760-2	N(G),N(G)-dimethylarginine dimethylaminohydrolase 1	DDAH1
0.514546	-0.464506	O95292;E5RK64;O95292-2	O95292	Vesicle-associated membrane protein-associated protein B/C	VAPB
0.615125	0.425089	O95747;C9JIG9	O95747;C9JIG9	Serine/threonine-protein kinase OSR1	OXSR1
0.0576564	0.0538891	O96000;H3BPJ9;O96000-2;H3BV16	O96000;H3BPJ9;O96000-2;H3BV16	NADH dehydrogenase [ubiquinone] 1 beta subcomplex subunit 10	NDUFB10
0.120844	-0.184687	P00338;P00338-3;P00338-4;P00338-5;P00338-2;F5GXY2;F5GYU2;F5GXH2;F5H6W8;F5H5J4;F5GZQ4;F5GWW2;F5GXC7;F5H8H6;F5GXU1;Q6ZMR3;A0A087WUM2;P07864;F5H155;F5H5G7;G3XAP5;F5H245	P00338;P00338-3;P00338-4;P00338-5;P00338-2	L-lactate dehydrogenase A chain	LDHA
0.191969	-0.12817	P00352;Q5SYQ9;Q5SYQ8;Q5SYQ7	P00352	Retinal dehydrogenase 1	ALDH1A1
1.3087	-0.609156	P00367;P00367-3;P49448;P00367-2	P00367;P00367-3;P49448;P00367-2	Glutamate dehydrogenase 1, mitochondrial;Glutamate dehydrogenase 2, mitochondrial	GLUD1;GLUD2
0.787954	-0.396552	P00387-3;P00387;P00387-2;B1AHF3	P00387-3;P00387;P00387-2;B1AHF3	NADH-cytochrome b5 reductase 3;NADH-cytochrome b5 reductase 3 membrane-bound form;NADH-cytochrome b5 reductase 3 soluble form	CYB5R3
0.464938	-0.335279	P00403	P00403	Cytochrome c oxidase subunit 2	MT-CO2
0.347936	-0.229602	P00441;H7BYH4	P00441;H7BYH4	Superoxide dismutase [Cu-Zn]	SOD1
1.34496	0.780646	P00450	P00450	Ceruloplasmin	CP
0.0216575	0.0351764	P00491;G3V5M2;G3V2H3;G3V393	P00491;G3V5M2	Purine nucleoside phosphorylase	PNP
0.107184	-0.0923465	P00505;P00505-2	P00505;P00505-2	Aspartate aminotransferase, mitochondrial	GOT2
0.0214473	-0.0154296	P00558;P00558-2	P00558;P00558-2	Phosphoglycerate kinase 1	PGK1
0.302447	0.215362	P00568;Q5T9B7;H0YID2;Q9Y6K8;Q9Y6K8-2;Q9Y6K8-3	P00568;Q5T9B7	Adenylate kinase isoenzyme 1	AK1
0.277693	0.373701	P00738;J3QR68;H0Y300;A0A0C4DGL8;P00738-2;J3QLC9;A0A087WU08;H3BS21;J3KTC3;J3KRH2;J3KSV1;J3QQI8;H3BMJ7	P00738;J3QR68;H0Y300;A0A0C4DGL8;P00738-2;J3QLC9;A0A087WU08	Haptoglobin;Haptoglobin alpha chain;Haptoglobin beta chain	HP
0.286199	0.352783	P00747;Q5TEH5;CON__P06868;Q15195;Q02325	P00747	Plasminogen;Plasmin heavy chain A;Activation peptide;Angiostatin;Plasmin heavy chain A, short form;Plasmin light chain B	PLG
0.0566766	-0.0904083	P00915;E5RHP7;E5RH81;E5RFE7;E5RG43;E5RFL2;E5RGU8;H0YBE2;E5RJI8;E5RJF6;E5RG81	P00915;E5RHP7;E5RH81;E5RFE7;E5RG43	Carbonic anhydrase 1	CA1
0.0636981	0.0639177	P00918;E5RID5;E5RK37	P00918	Carbonic anhydrase 2	CA2
0.455234	0.422561	P01008	P01008	Antithrombin-III	SERPINC1
0.0851493	0.105248	P01009;P01009-2;P01009-3	P01009;P01009-2;P01009-3	Alpha-1-antitrypsin;Short peptide from AAT	SERPINA1
0.613108	0.432791	P01011;G3V595;G3V3A0;P01011-2;A0A087WY93	P01011;G3V595;G3V3A0	Alpha-1-antichymotrypsin;Alpha-1-antichymotrypsin His-Pro-less	SERPINA3
0.401995	0.389435	P01023;F8W7L3;H0YFH1	P01023	Alpha-2-macroglobulin	A2M
0.897562	0.596344	P01024;M0QYC8;M0QXZ3;M0R0Q9;M0R1Q1	P01024	Complement C3;Complement C3 beta chain;C3-beta-c;Complement C3 alpha chain;C3a anaphylatoxin;Acylation stimulating protein;Complement C3b alpha chain;Complement C3c alpha chain fragment 1;Complement C3dg fragment;Complement C3g fragment;Complement C3d fragment;Complement C3f fragment;Complement C3c alpha chain fragment 2	C3
0.0957472	0.139358	P01042-2;P01042	P01042-2;P01042	Kininogen-1;Kininogen-1 heavy chain;T-kinin;Bradykinin;Lysyl-bradykinin;Kininogen-1 light chain;Low molecular weight growth-promoting factor	KNG1
0.12966	0.19594	P01780;A0A0B4J1V1;P01763;P01762;A0A075B7F0;A0A0J9YVY3;A0A0C4DH32	P01780;A0A0B4J1V1;P01763;P01762	Ig heavy chain V-III region JON;Ig heavy chain V-III region WEA;Ig heavy chain V-III region TRO	IGHV3-21
0.456392	0.410351	P01834;A0A5H1ZRQ3	P01834;A0A5H1ZRQ3	Ig kappa chain C region	IGKC
0.220676	0.310459	P02042;E9PFT6;C9JRG0	P02042;E9PFT6	Hemoglobin subunit delta	HBD
0.243685	0.305487	P02144;B0QYF8;Q8WVH6;F2Z2F1	P02144;B0QYF8;Q8WVH6;F2Z2F1	Myoglobin	MB
0.000278997	-0.000334644	P02511;A0A024R3B9;E9PJL7;E9PNH7;E9PRA8;E9PS12	P02511;A0A024R3B9;E9PJL7;E9PNH7;E9PRA8	Alpha-crystallin B chain	CRYAB
0.0466604	0.0988907	P02549;P02549-2	P02549;P02549-2	Spectrin alpha chain, erythrocytic 1	SPTA1
0.159455	-0.181533	P02585;C9J7T9	P02585;C9J7T9	Troponin C, skeletal muscle	TNNC2
0.32414	0.269678	P02647;F8W696	P02647;F8W696	Apolipoprotein A-I;Proapolipoprotein A-I;Truncated apolipoprotein A-I	APOA1
1.19767	0.575947	P02649;H0Y7L5;E9PEV4;E7ERP7	P02649;H0Y7L5;E9PEV4;E7ERP7	Apolipoprotein E	APOE
0.383484	0.356475	P02652;V9GYM3;V9GYE3;V9GYG9;V9GYC1;V9GYS1	P02652;V9GYM3;V9GYE3;V9GYG9;V9GYC1;V9GYS1	Apolipoprotein A-II;Proapolipoprotein A-II;Truncated apolipoprotein A-II	APOA2
0.0605119	-0.127218	P02671;P02671-2;A0A087WUA0	P02671;P02671-2	Fibrinogen alpha chain;Fibrinopeptide A;Fibrinogen alpha chain	FGA
1.42908	0.97488	P02730;P02730-2;A0A0A0MS98	P02730;P02730-2;A0A0A0MS98	Band 3 anion transport protein	SLC4A1
0.99282	0.52039	P02743	P02743	Serum amyloid P-component;Serum amyloid P-component(1-203)	APCS
0.778665	0.569109	P02749;J3QRN2;J3QLI0;J3KS17;CON__P17690	P02749;J3QRN2	Beta-2-glycoprotein 1	APOH
0.536115	0.568473	P02753;Q5VY30	P02753;Q5VY30	Retinol-binding protein 4;Plasma retinol-binding protein(1-182);Plasma retinol-binding protein(1-181);Plasma retinol-binding protein(1-179);Plasma retinol-binding protein(1-176)	RBP4
0.09257	-0.127446	P02760;S4R471;S4R3Y4;CON__P00978	P02760	Protein AMBP;Alpha-1-microglobulin;Inter-alpha-trypsin inhibitor light chain;Trypstatin	AMBP
1.15603	0.627463	P02763	P02763	Alpha-1-acid glycoprotein 1	ORM1
0.853407	0.505527	P02765;C9JV77	P02765;C9JV77	Alpha-2-HS-glycoprotein;Alpha-2-HS-glycoprotein chain A;Alpha-2-HS-glycoprotein chain B	AHSG
0.569606	0.341153	P02787;H7C5E8;C9JVG0;F8WCI6;F8WEK9;C9JB55;F8WC57	P02787	Serotransferrin	TF
0.0618546	0.0740489	P02790;Q9BS19	P02790;Q9BS19	Hemopexin	HPX
0.47714	-0.395337	P02794;G3V192;G3V1D1;E9PRK8;E9PKY7;E9PPQ4;E9PQR3;E9PKM5;E9PK45	P02794;G3V192;G3V1D1	Ferritin heavy chain;Ferritin heavy chain, N-terminally processed;Ferritin	FTH1
0.0120905	0.0131163	P04004;H0YJW9	P04004	Vitronectin;Vitronectin V65 subunit;Vitronectin V10 subunit;Somatomedin-B	VTN
0.657442	0.619152	P04040	P04040	Catalase	CAT
0.481513	0.275518	P04075;J3KPS3;P04075-2;H3BQN4;H3BPS8;H3BUH7;H3BR04;H3BMQ8;H3BU78;H3BR68	P04075;J3KPS3;P04075-2;H3BQN4;H3BPS8;H3BUH7	Fructose-bisphosphate aldolase A;Fructose-bisphosphate aldolase	ALDOA
0.212535	0.200661	P04083;Q5T3N1;Q5T3N0	P04083	Annexin A1	ANXA1
1.47697	-1.88903	P04114;A8MUN2;A0A669KB70;CON__ENSEMBL:ENSBTAP00000032840	P04114	Apolipoprotein B-100;Apolipoprotein B-48	APOB
0.688508	0.351453	P04179;P04179-4;P04179-2;F5H4R2;F5GYZ5;F5H3C5;P04179-3;G5E9P6;F5GXZ9	P04179;P04179-4;P04179-2;F5H4R2;F5GYZ5;F5H3C5	Superoxide dismutase [Mn], mitochondrial	SOD2
0.513612	0.446579	P04196	P04196	Histidine-rich glycoprotein	HRG
0.1408	0.128448	P04217;P04217-2;M0R009;CON__Q2KJF1	P04217;P04217-2;M0R009	Alpha-1B-glycoprotein	A1BG
0.0680581	-0.0488906	P04406;E7EUT5	P04406;E7EUT5	Glyceraldehyde-3-phosphate dehydrogenase	GAPDH
0.199681	0.170827	P04792;A0A6Q8PFK8;A0A6Q8PHJ6;A0A6Q8PGK1;A0A6Q8PFE7;A0A6Q8PF43;A0A6Q8PHA6;A0A6Q8PH65;A0A6Q8PGY2;C9J3N8	P04792;A0A6Q8PFK8;A0A6Q8PHJ6;A0A6Q8PGK1	Heat shock protein beta-1	HSPB1
0.190614	0.115886	P05026;P05026-2;V9GYR2	P05026;P05026-2	Sodium/potassium-transporting ATPase subunit beta-1	ATP1B1
0.450373	-0.210789	P05091;P05091-2;F8VP50;S4R3S4;P47895;H0Y2X5	P05091;P05091-2	Aldehyde dehydrogenase, mitochondrial	ALDH2
0.157915	-0.321442	P05413;S4R371;S4R3A2	P05413;S4R371;S4R3A2	Fatty acid-binding protein, heart	FABP3
0.83085	-0.863033	P05976	P05976	Myosin light chain 1/3, skeletal muscle isoform	MYL1
0.263242	0.303898	P06312	P06312	Ig kappa chain V-IV region	IGKV4-1
0.401798	-0.600787	P06576;H0YH81	P06576;H0YH81	ATP synthase subunit beta, mitochondrial;ATP synthase subunit beta	ATP5B
0.0542813	0.0550883	P06727	P06727	Apolipoprotein A-IV	APOA4
0.521546	0.432713	P06732	P06732	Creatine kinase M-type;Creatine kinase M-type, N-terminally processed	CKM
0.498004	0.178316	P06733;K7EM90	P06733	Alpha-enolase	ENO1
0.0167676	0.0147703	P06744;A0A2U3TZU2;P06744-2;K7EQ48;A0A2R8Y6C7;A0A0J9YXP8;A0A0J9YYH3;A0A0J9YX90;K7ERC6;K7EPY4;K7EP41;K7ENA0;A0A0J9YXM3;K7ELR7;A0A2R8YF08;K7ERK8;K7EIL4;A0A0J9YXH9;K7ESF4;A0A0J9YYI8;Q8N196	P06744;A0A2U3TZU2;P06744-2;K7EQ48;A0A2R8Y6C7;A0A0J9YXP8;A0A0J9YYH3	Glucose-6-phosphate isomerase	GPI
0.434027	0.287229	P07203;A0A2R8Y6B6;A0A7I2YMD7;A0A7I2UQ36;P07203-2	P07203;A0A2R8Y6B6	Glutathione peroxidase 1	GPX1
0.206584	-0.16963	P07305;P07305-2	P07305;P07305-2	Histone H1.0;Histone H1.0, N-terminally processed	H1F0
0.0319646	0.048099	P07355;H0YMW4;P07355-2;H0YN42;H0YMU9;H0YMD0;A6NMY6;H0YM50;H0YL33;H0YNB8;H0YKS4;H0YNP5;H0YN28;H0YMM1;A0A7I2V4P4;H0YKX9;H0YMT9;H0YLV6;H0YKZ7;H0YKL9;H0YKV8;H0YNA0;H0YMD9;H0YKN4;H0YLE2	P07355;H0YMW4;P07355-2;H0YN42;H0YMU9;H0YMD0;A6NMY6;H0YM50;H0YL33;H0YNB8;H0YKS4;H0YNP5;H0YN28	Annexin A2;Annexin;Putative annexin A2-like protein	ANXA2;ANXA2P2
0.794359	0.336514	P07384;E9PL37;E9PRM1;E9PJJ3;E9PLC9;E9PMC6;E9PJA6;E9PSA6;E9PQB3;E9PLX0;E9PIA9	P07384	Calpain-1 catalytic subunit	CAPN1
0.281624	0.281413	P07451;E5RHI4	P07451	Carbonic anhydrase 3	CA3
1.41285	1.28313	P07585;F8VXZ8;F8VUF6;F8VWU0;P07585-4;P07585-2;F8VX58;P07585-3;F8VNV6;H0YIH3;H0YI87;A0A7I2PRI8;P21810;P07585-5;F8VSI3;F8VU58;F8VNW0	P07585;F8VXZ8;F8VUF6;F8VWU0;P07585-4;P07585-2	Decorin	DCN
1.12597	-1.25461	P07737;K7EJ44;CON__P02584;I3L3D5	P07737;K7EJ44	Profilin-1	PFN1
0.2733	0.300865	P07738;C9JH23	P07738	Bisphosphoglycerate mutase	BPGM
0.629762	0.325931	P07900;P07900-2;G3V2J8;Q14568;Q58FG0	P07900;P07900-2	Heat shock protein HSP 90-alpha	HSP90AA1
1.49097	-0.611785	P07951;U3KQK2;A0A2R8Y6A3	P07951	Tropomyosin beta chain	TPM2
0.235098	0.109096	P07954;P07954-2	P07954;P07954-2	Fumarate hydratase, mitochondrial	FH
0.544776	0.411026	P08133;P08133-2;E7EMC6;E5RK63;E5RJF5;E5RI05;E5RFF0;E5RJR0;E5RIU8;H0YC77	P08133;P08133-2;E7EMC6	Annexin A6;Annexin	ANXA6
0.339669	-0.185271	P08237;A0A2R8Y891;P08237-3;P08237-2;F8VZI0;F8VX13;F8VZQ1;F8VP00;F8VW30;F8VSF7;F8VUB8;F8VYK8;F8VTQ3;F8VVE3;H0YHB8;F8VZ53;F8VSF5;Q5VSR5;V9GY25	P08237;A0A2R8Y891;P08237-3;P08237-2;F8VZI0	ATP-dependent 6-phosphofructokinase, muscle type	PFKM
0.904267	0.479518	P08238;Q58FG1	P08238	Heat shock protein HSP 90-beta	HSP90AB1
0.722828	-0.482395	P08559;P08559-3;P08559-4;P08559-2;Q5JPU3;Q5JPU0;Q5JPU1;P29803;Q5JPT9;Q5JPU2	P08559;P08559-3;P08559-4;P08559-2	Pyruvate dehydrogenase E1 component subunit alpha, somatic form, mitochondrial	PDHA1
0.219112	-0.147121	P08574	P08574	Cytochrome c1, heme protein, mitochondrial	CYC1
2.20096	-1.86202	P08590;E9PGV7;I3L3U1	P08590	Myosin light chain 3	MYL3
1.26899	0.770118	P08603;A0A0D9SG88;P08603-2;Q5TFM2;Q02985;A0A087WYK9;Q6NSD3;Q02985-2	P08603	Complement factor H	CFH
0.27984	0.381308	P08670;B0YJC4;B0YJC5;A0A1B0GTT5;H7C5W5;A0A1B0GVG8;P14136-3;P07197-2;P14136;P14136-2;A0A1X7SBR3;A0A1W2PR46;B4DIR1;K7ELP4;K7EKH9;K7EJU1;A0A1X7SCE1;A0A1W2PRT3;P07196;F8W835	P08670;B0YJC4;B0YJC5	Vimentin	VIM
1.44308	0.663447	P08697;A0A0G2JPA8;P08697-2;C9JMH6;A0A0J9YY65;C9JPV4;A0A0J9YWQ3	P08697;A0A0G2JPA8;P08697-2;C9JMH6;A0A0J9YY65	Alpha-2-antiplasmin	SERPINF2
0.459801	0.263005	P08758;D6RBE9;D6RBL5;E9PHT9;D6RCN3	P08758;D6RBE9;D6RBL5	Annexin A5;Annexin	ANXA5
0.0849486	0.0499362	P09211;A8MX94;A0A087X2E9;A0A2R8Y5E5;A0A087X243	P09211;A8MX94	Glutathione S-transferase P	GSTP1
0.0614414	-0.110038	P09382;F8WEI7	P09382	Galectin-1	LGALS1
0.0933074	-0.0781197	P09417;P09417-2;B7Z415;D6RGG7;H0Y8F7;D6RHJ7	P09417;P09417-2;B7Z415;D6RGG7	Dihydropteridine reductase	QDPR
0.279036	-0.20421	P09429;Q5T7C4;B2RPK0	P09429;Q5T7C4	High mobility group protein B1	HMGB1
1.13788	0.673886	P09525;Q6P452;P09525-2;B4E1S2	P09525;Q6P452;P09525-2	Annexin A4;Annexin	ANXA4
0.0531306	-0.0407542	P09622;E9PEX6;P09622-2;P09622-3;F8WDM5;A0A1W2PR83;F2Z2E3	P09622;E9PEX6;P09622-2;P09622-3	Dihydrolipoyl dehydrogenase, mitochondrial;Dihydrolipoyl dehydrogenase	DLD
0.129657	-0.105038	P09936;D6RE83;D6R956;D6R974;D6RF53	P09936;D6RE83;D6R956;D6R974	Ubiquitin carboxyl-terminal hydrolase isozyme L1;Ubiquitin carboxyl-terminal hydrolase	UCHL1
0.00330173	0.0022459	P09960;P09960-4;P09960-2;P09960-3;B4DEH5	P09960;P09960-4;P09960-2;P09960-3	Leukotriene A-4 hydrolase	LTA4H
0.0441489	0.0473711	P09972;A8MVZ9	P09972;A8MVZ9	Fructose-bisphosphate aldolase C;Fructose-bisphosphate aldolase	ALDOC
0.610903	0.632629	P0C0L5;F5GXS0;A0A3B3ISA6	P0C0L5;F5GXS0;A0A3B3ISA6	Complement C4-B;Complement C4 beta chain;Complement C4-B alpha chain;C4a anaphylatoxin;C4b-B;C4d-B;Complement C4 gamma chain	C4B
0.100721	0.107262	P0DOY3;P0DOY2	P0DOY3;P0DOY2
0.0109421	0.01517	P0DP25;P0DP24;P0DP23;E7EMB3;Q96HY3;G3V361;A0A590UJI2;A0A590UJC0;G3V226;M0QZ52;F8WBR5;G3V479;P27482	P0DP25;P0DP24;P0DP23;E7EMB3;Q96HY3;G3V361;A0A590UJI2		CALM2;CALM1
0.0939286	0.147188	P10599;P10599-2	P10599;P10599-2	Thioredoxin	TXN
0.453326	0.264117	P10644;P10644-2;K7EPB2;K7EID3;K7EK41;K7EJ40;K7EIE5;K7EMZ6;K7EM13;K7EMU2;K7EPR5;X6RAV4;K7EQK3;P31321;H7BYW5;C9JSK5;K7EKR1	P10644;P10644-2;K7EPB2	cAMP-dependent protein kinase type I-alpha regulatory subunit;cAMP-dependent protein kinase type I-alpha regulatory subunit, N-terminally processed	PRKAR1A
0.302015	0.113586	P10768;U3KQT1;X6RA14;H7BZT7	P10768;U3KQT1;X6RA14;H7BZT7	S-formylglutathione hydrolase	ESD
0.841211	-0.696042	P10809;A0A7I2V599;A0A7I2V2X6;A0A7I2YQK6;A0A7I2V5M1;A0A7I2V5K3;A0A7I2YQ71;A0A7I2V369;E7ESH4;E7EXB4;P10809-2;C9JL25;C9JL19;C9JCQ4;C9J0S9	P10809;A0A7I2V599;A0A7I2V2X6;A0A7I2YQK6;A0A7I2V5M1	60 kDa heat shock protein, mitochondrial	HSPD1
0.558193	0.544498	P10909;P10909-4;P10909-6;P10909-5;P10909-2;H0YLK8;E7ERK6;H0YC35;P10909-3;E7ETB4;E5RG36;E5RGB0;E5RH61;E5RJZ5;H0YAS8	P10909;P10909-4;P10909-6;P10909-5;P10909-2;H0YLK8;E7ERK6;H0YC35;P10909-3	Clusterin;Clusterin beta chain;Clusterin alpha chain;Clusterin	CLU
0.147247	-0.340664	P10916;G3V1V8;A0A590UK07	P10916;G3V1V8	Myosin regulatory light chain 2, ventricular/cardiac muscle isoform	MYL2
0.0217887	0.0229551	P11021;A0A7P0TB36;A0A7P0TAI0	P11021;A0A7P0TB36;A0A7P0TAI0	78 kDa glucose-regulated protein	HSPA5
0.175068	0.094431	P11142;E9PKE3;E9PNE6;P11142-2;A8K7Q2;E9PLF4;E9PQQ4;E9PQK7;E9PPY6;E9PS65;E9PN25;E9PI65;E9PM13	P11142;E9PKE3;E9PNE6;P11142-2;A8K7Q2	Heat shock cognate 71 kDa protein	HSPA8
1.01548	0.757814	P11166;A0A6Q8PFI8;A6NL68;A0A0D9SG74;A0A0D9SFK9	P11166;A0A6Q8PFI8	Solute carrier family 2, facilitated glucose transporter member 1	SLC2A1
0.427255	-0.204333	P11177;P11177-2;P11177-3;C9J634;F8WF02	P11177;P11177-2;P11177-3;C9J634;F8WF02	Pyruvate dehydrogenase E1 component subunit beta, mitochondrial	PDHB
0.743293	-0.748071	P11217;P11217-2;H0Y4Z6	P11217;P11217-2	Glycogen phosphorylase, muscle form	PYGM
0.14173	-0.209972	P11277;P11277-2;P11277-3;H0YJE6	P11277;P11277-2;P11277-3	Spectrin beta chain, erythrocytic	SPTB
0.296336	-0.118809	P11310;Q5T4U5;P11310-2;F6YB23;A0A7P0TB51;A0A7P0T932;A0A7P0TAB2;A0A7P0TBD1;A0A7P0T8J9;A0A7P0TA63;E9PJM9;A0A7P0TA39;A0A7P0TB28;E9PRX4;A0A7P0T9W7	P11310;Q5T4U5;P11310-2;F6YB23;A0A7P0TB51;A0A7P0T932	Medium-chain specific acyl-CoA dehydrogenase, mitochondrial	ACADM
0.472673	-0.400991	P12235;V9GYG0	P12235;V9GYG0	ADP/ATP translocase 1	SLC25A4
0.0107503	-0.0164833	P12277;G3V4N7;G3V461;G3V2I1	P12277;G3V4N7	Creatine kinase B-type	CKB
0.128479	-0.1293	P12814;P12814-2;P12814-3;A0A7I2V4Y4;P12814-4;H9KV75;G3V2N5;G3V2W4;H7C5W8;G3V5M4;H0YJ11;H0YJW3;G3V2X9;G3V2E8;G3V380	P12814;P12814-2;P12814-3;A0A7I2V4Y4;P12814-4;H9KV75	Alpha-actinin-1	ACTN1
0.247973	-0.672281	P12883;Q494R4;Q494R4-2	P12883	Myosin-7	MYH7
0.819284	-1.19507	P13073;H3BPG0;H3BN72;H3BNV9;Q86WV2;H3BNI5	P13073;H3BPG0;H3BN72;H3BNV9	Cytochrome c oxidase subunit 4 isoform 1, mitochondrial	COX4I1
0.542194	0.233949	P13489;H0YCR7;E9PIM9;E9PMJ3;E9PLZ3;E9PIK5;E9PMN0;E9PMA9;E9PR82;E9PMI1	P13489;H0YCR7	Ribonuclease inhibitor	RNH1
1.71201	0.438095	P13639;Q15029;M0R0I6;K7EJ74;K7EP67;Q15029-2;Q15029-3	P13639	Elongation factor 2	EEF2
0.0788875	0.0623404	P13693;J3KPG2;Q5W0H4;A0A0B4J2C3;P13693-2;H0YCX0;E9PJF7;Q56UQ5	P13693;J3KPG2;Q5W0H4;A0A0B4J2C3;P13693-2	Translationally-controlled tumor protein	TPT1
0.0177182	-0.0186319	P13716;P13716-2;B7ZBK6	P13716;P13716-2	Delta-aminolevulinic acid dehydratase	ALAD
0.19101	-0.110684	P13804;H0YLU7;P13804-2;H0YNX6;H0YK49;H0YL12;H0YKF0;H0YL83;H0YM12;J3KN60	P13804;H0YLU7;P13804-2;H0YNX6;H0YK49;H0YL12;H0YKF0	Electron transfer flavoprotein subunit alpha, mitochondrial	ETFA
1.5616	-0.805418	P13805-2;P13805-3;P13805;K7EQL4;Q3B759;M0QZU8;M0QZY5;M0QX01;K7ELB0;K7EKM3;M0QY38;E7EPW4;P45379;A0A590UK21;A0A0A0MRJ5;A0A499FJM7;A0A0A0MRJ4;E7EPN8;A0A590UK91;Q7Z554;P45379-7;P45379-11;P45379-8;P45379-10;P45379-4;P45379-5;P45379-2;P45379-3;P45379-6	P13805-2;P13805-3;P13805;K7EQL4;Q3B759;M0QZU8;M0QZY5;M0QX01	Troponin T, slow skeletal muscle	TNNT1
0.090633	-0.100238	P13807;P13807-2;P54840;M0QYU1	P13807;P13807-2	Glycogen [starch] synthase, muscle	GYS1
1.23509	-0.655262	P13861;P13861-2;H7C1L0;H7C330;H7C4A9;C9J830;P31323	P13861;P13861-2	cAMP-dependent protein kinase type II-alpha regulatory subunit	PRKAR2A
0.476644	0.31542	P13929;P13929-2;E5RGZ4;P13929-3;K7EKN2;K7EPM1;E5RI09;K7EP84;E5RJH5;U3KQQ1	P13929;P13929-2;E5RGZ4;P13929-3;K7EKN2;K7EPM1	Beta-enolase;Enolase	ENO3
0.134891	-0.183416	P14174	P14174	Macrophage migration inhibitory factor	MIF
0.0747281	-0.0483918	P14550;V9GYG2;V9GYP9;Q5T621	P14550	Alcohol dehydrogenase [NADP(+)]	AKR1A1
0.257771	0.227014	P14618-2;H3BTN5;H3BR70;H3BQ34	P14618-2;H3BTN5;H3BR70;H3BQ34	Pyruvate kinase PKM;Pyruvate kinase	PKM
0.0617482	0.0953232	P14621;U3KQL2;U3KPX8;U3KPX1;E9PF46;F8WA34	P14621;U3KQL2;U3KPX8;U3KPX1;E9PF46;F8WA34	Acylphosphatase-2;Acylphosphatase	ACYP2
0.0131336	-0.0200117	P14927;B7Z2R2;P14927-2;E5RHG9	P14927;B7Z2R2;P14927-2	Cytochrome b-c1 complex subunit 7	UQCRB
0.108061	-0.0996799	P15121;E9PCX2;E9PEF9;C9JRZ8;C9JRZ8-2	P15121;E9PCX2	Aldose reductase	AKR1B1
0.243279	0.266965	P15259	P15259	Phosphoglycerate mutase 2	PGAM2
0.655967	0.300601	P15374;A0A087WTB8;Q5TBK7	P15374;A0A087WTB8;Q5TBK7	Ubiquitin carboxyl-terminal hydrolase isozyme L3;Ubiquitin carboxyl-terminal hydrolase	UCHL3
0.00721224	-0.00761397	P16083;Q5TD07;Q5TD05;A2A2U4	P16083;Q5TD07;Q5TD05	Ribosyldihydronicotinamide dehydrogenase [quinone]	NQO2
0.714512	0.493525	P16152;E9PQ63;A8MTM1;P16152-2	P16152	Carbonyl reductase [NADPH] 1	CBR1
0.605585	1.00418	P16157-3;P16157;P16157-5;P16157-12;P16157-16;P16157-8;P16157-10;P16157-14;P16157-21;P16157-7;P16157-6;P16157-4;P16157-11;P16157-9;P16157-13;P16157-15;P16157-2;H0YBS0;A0A2R8Y4B0;H0YAY8;A0A087X0B4	P16157-3;P16157;P16157-5;P16157-12;P16157-16;P16157-8;P16157-10;P16157-14;P16157-21;P16157-7;P16157-6;P16157-4;P16157-11;P16157-9;P16157-13;P16157-15;P16157-2;H0YBS0	Ankyrin-1	ANK1
0.673539	-0.380268	P16219;E9PE82	P16219;E9PE82	Short-chain specific acyl-CoA dehydrogenase, mitochondrial	ACADS
0.0428447	0.0405978	P16403	P16403	Histone H1.2	HIST1H1C
2.7608	1.7364	P16452;P16452-2;P16452-3;F5H563;H3BUR1;H3BPV8	P16452;P16452-2;P16452-3;F5H563	Erythrocyte membrane protein band 4.2	EPB42
0.19985	0.186256	P16615-2;P16615;P16615-5;P16615-3;P16615-4;H7C5W9;J3QSY6;A0A0C4DH86	P16615-2;P16615;P16615-5;P16615-3;P16615-4;H7C5W9	Sarcoplasmic/endoplasmic reticulum calcium ATPase 2	ATP2A2
0.618591	0.362515	P16930;P16930-2;H0YLC7;H3BNP8	P16930;P16930-2	Fumarylacetoacetase	FAH
0.225982	-0.131265	P16989-2;P16989;P16989-3;Q9Y2T7;A0A0D9SEI8	P16989-2;P16989;P16989-3	Y-box-binding protein 3	YBX3
0.0241564	-0.0265216	P17174;P17174-2	P17174;P17174-2	Aspartate aminotransferase, cytoplasmic	GOT1
0.632233	-0.320145	P17540;D6R998;D6RHV3;P12532;P12532-2;F8WCN3;C9JT96;C9JSQ1;C9J8F6;C9J6W7	P17540	Creatine kinase S-type, mitochondrial	CKMT2
0.0311824	0.017945	P17612;P17612-2;A0A7I2V5J4;P22694-2;A0A0A0MS54;P22694-9;P22694-6;P22694-7;P22694-5;P22694-3;P22694-4;A0A087WVC4;P22694-10;Q15136;K7ERP6;B7Z708;B1APG2;B1APF8;B1APF9;B1APG3;A0A7I2YQ82;B1APG0;B1APF7;B1APG1;K7ENJ5	P17612;P17612-2;A0A7I2V5J4;P22694-2;A0A0A0MS54;P22694-9;P22694-6;P22694-7;P22694-5;P22694-3;P22694-4;A0A087WVC4;P22694-10;Q15136;K7ERP6	cAMP-dependent protein kinase catalytic subunit alpha;cAMP-dependent protein kinase catalytic subunit beta	PRKACA;PRKACB;KIN27
0.663813	-0.711694	P17661	P17661	Desmin	DES
0.151164	-0.123881	P18206;P18206-2;A0A096LPE1	P18206;P18206-2	Vinculin	VCL
0.275356	0.23692	P18669;Q8N0Y7	P18669	Phosphoglycerate mutase 1	PGAM1
0.602923	-0.272076	P19367;P19367-4;P19367-2;P19367-3;P52789;B1AR62;E9PB90;A0A2R8Y626;P52790	P19367;P19367-4;P19367-2;P19367-3	Hexokinase-1	HK1
1.4743	0.63522	P19652	P19652	Alpha-1-acid glycoprotein 2	ORM2
0.22287	0.269214	P19823;Q5T985;Q5T987	P19823;Q5T985	Inter-alpha-trypsin inhibitor heavy chain H2	ITIH2
0.0460504	0.0428669	P19827;P19827-2;P19827-3;H7C0N0;F8WAS2;CON__Q0VCM5;H7C5I0	P19827;P19827-2;P19827-3	Inter-alpha-trypsin inhibitor heavy chain H1	ITIH1
0.160509	-0.0848103	P20073;P20073-2	P20073;P20073-2	Annexin A7	ANXA7
0.0863717	-0.0711997	P20618	P20618	Proteasome subunit beta type-1	PSMB1
0.00170621	0.00240059	P20929-3;P20929-2;P20929;P20929-4;H0Y786;H0Y3P5;H7BZD5;H7C2Z5;H7C2B3;O76041;A0A6Q8PF21	P20929-3;P20929-2;P20929;P20929-4	Nebulin	NEB
0.634022	-0.463831	P21266;A0A0A0MTN3	P21266;A0A0A0MTN3	Glutathione S-transferase Mu 3	GSTM3
1.29552	1.03701	P21333;P21333-2;Q60FE5;A0A7P0NMY4;A0A087WWY3;A0A7I2V3E6;F8WE98;H0Y5C6;H0Y5F3;A0A669KBC6	P21333;P21333-2;Q60FE5;A0A7P0NMY4	Filamin-A	FLNA
0.472815	0.330029	P21399;O00408;F5H2R8;F5H143;F5H3Z7;E9PEF1;O00408-5;O00408-4;O00408-3	P21399	Cytoplasmic aconitate hydratase	ACO1
0.308882	0.256916	P21695;P21695-2	P21695;P21695-2	Glycerol-3-phosphate dehydrogenase [NAD(+)], cytoplasmic	GPD1
1.03076	-0.566519	P21796;C9JI87	P21796;C9JI87	Voltage-dependent anion-selective channel protein 1	VDAC1
0.574015	-0.413361	P21912;A0A087WWT1;A0A087WXX8	P21912;A0A087WWT1;A0A087WXX8	Succinate dehydrogenase [ubiquinone] iron-sulfur subunit, mitochondrial	SDHB
0.0985471	0.0842598	P22314;P22314-2;Q5JRR6;Q5JRR9;Q5JRS0;Q5JRS2;Q5JRS1;Q5JRS3	P22314;P22314-2	Ubiquitin-like modifier-activating enzyme 1	UBA1
0.328485	-0.26862	P22392-2;Q32Q12;P22392;J3KPD9;E7ERL0;O60361;F6XY72;E5RHP0;C9K028	P22392-2;Q32Q12;P22392;J3KPD9;E7ERL0;O60361	Nucleoside diphosphate kinase B;Nucleoside diphosphate kinase;Putative nucleoside diphosphate kinase	NME2;NME1-NME2;NME1;NME2P1
0.969776	-0.702228	P22695;H3BRG4;H3BSJ9;H3BP04;H3BUE4;H3BUI9;A0A087WVZ4	P22695;H3BRG4;H3BSJ9	Cytochrome b-c1 complex subunit 2, mitochondrial	UQCRC2
0.715299	0.769064	P23109;P23109-2;Q01432;Q01432-5;Q01432-6;Q01432-4;A0A1B0GTL6;E9PKC5;Q01432-3	P23109;P23109-2	AMP deaminase 1	AMPD1
0.233823	-0.330778	P23297;Q5T7Y6;Q5T7Y5;Q5T7Y4	P23297;Q5T7Y6	Protein S100-A1;Protein S100	S100A1
0.606113	-0.296694	P23381;P23381-2;G3V3Y5;G3V3H8;G3V277;H0YJP3;G3V227;G3V3P2;G3V4N8;G3V3X0;G3V3S7;G3V5W1;G3V4C7;G3V2C0;G3V339;G3V313;G3V4S4;G3V3R3;G3V2F2;G3V2Y7;G3V4N0;P78534;G3V423;G3V5U1;G3V456;G3V4Q0;G3V4A3;G3V5H5	P23381;P23381-2	Tryptophan--tRNA ligase, cytoplasmic;T1-TrpRS;T2-TrpRS	WARS
0.137795	0.0891262	P23526;P23526-2	P23526;P23526-2	Adenosylhomocysteinase	AHCY
0.276911	0.220405	P23528;G3V1A4;E9PP50;E9PK25;E9PQB7;E9PLJ3;E9PS23	P23528;G3V1A4;E9PP50;E9PK25;E9PQB7	Cofilin-1	CFL1
0.274002	-0.177775	P23786;A0A1B0GTB8;A0A1B0GWC0;A0A1B0GVF3;A0A1B0GV75;A0A1B0GTM0	P23786;A0A1B0GTB8;A0A1B0GWC0;A0A1B0GVF3;A0A1B0GV75	Carnitine O-palmitoyltransferase 2, mitochondrial	CPT2
0.0584253	-0.0525435	P24298;Q8TD30;Q8TD30-2	P24298	Alanine aminotransferase 1	GPT
0.774976	-0.621375	P24539;Q5QNZ2	P24539;Q5QNZ2	ATP synthase F(0) complex subunit B1, mitochondrial	ATP5F1
0.137818	-0.0626918	P24752;A0A5F9ZHL1;A0A5F9ZHJ7;A0A5F9ZHD4;A0A5F9ZI66;A0A5F9ZHH9;H0YEL7;P24752-2;A0A5F9ZHL7;E9PRQ6	P24752;A0A5F9ZHL1;A0A5F9ZHJ7;A0A5F9ZHD4;A0A5F9ZI66	Acetyl-CoA acetyltransferase, mitochondrial	ACAT1
0.411651	0.419795	P25311;C9JEV0;H7BZJ8	P25311;C9JEV0	Zinc-alpha-2-glycoprotein	AZGP1
0.124248	-0.0913091	P25705;P25705-3;K7ENJ4;K7ERX7;K7ESA0	P25705;P25705-3	ATP synthase subunit alpha, mitochondrial	ATP5A1
0.894289	-0.886257	P25705-2;K7EK77;K7EJP1;K7EQH4	P25705-2;K7EK77	ATP synthase subunit alpha, mitochondrial	ATP5A1
0.352005	-0.214746	P25786;P25786-2;F5GX11;B4DEV8;F5H112	P25786;P25786-2;F5GX11	Proteasome subunit alpha type-1	PSMA1
0.332468	-0.157193	P25788;P25788-2;G3V4X5;G3V3W4;G3V5N4;H0YJ03	P25788;P25788-2	Proteasome subunit alpha type-3	PSMA3
1.46006	-0.53932	P25789;H0YMZ1;H0YL69;H0YMA1;H0YN18;H0YLC2;H0YKT8;H0YMI6;P25789-2;H0YKS0;H0YMV3;H0YLS6	P25789;H0YMZ1;H0YL69;H0YMA1;H0YN18;H0YLC2;H0YKT8;H0YMI6;P25789-2;H0YKS0	Proteasome subunit alpha type-4;Proteasome subunit alpha type;Proteasome subunit beta type	PSMA4
0.236173	0.12306	P26038;V9GZ54	P26038	Moesin	MSN
0.633844	0.757955	P26447	P26447	Protein S100-A4	S100A4
0.0997757	0.0687611	P26641;P26641-2	P26641;P26641-2	Elongation factor 1-gamma	EEF1G
0.110251	-0.249948	P26678	P26678	Cardiac phospholamban	PLN
0.3333	0.326702	P27105;F8VSL7;P27105-2	P27105	Erythrocyte band 7 integral membrane protein	STOM
0.87143	-0.519611	P27338;P27338-2;P21397;P21397-2	P27338;P27338-2	Amine oxidase [flavin-containing] B	MAOB
0.35858	-0.182103	P27797;K7EJB9;K7EL50;A0A7P0T861	P27797;K7EJB9;K7EL50;A0A7P0T861	Calreticulin	CALR
0.0247431	-0.0155792	P28066;P28066-2	P28066;P28066-2	Proteasome subunit alpha type-5	PSMA5
0.0566521	-0.03189	P28070	P28070	Proteasome subunit beta type-4	PSMB4
0.980095	-0.513235	P28072;A0A087X2I4;I3L3X7	P28072	Proteasome subunit beta type-6	PSMB6
0.244361	-0.216982	P28074;P28074-3;P28074-2;H0YJM8	P28074;P28074-3	Proteasome subunit beta type-5	PSMB5
0.558027	-0.410395	P28161;E9PHN6;F6XZQ7;P28161-2;E9PHN7;E9PLF1;E9PGV1	P28161;E9PHN6;F6XZQ7;P28161-2;E9PHN7;E9PLF1	Glutathione S-transferase Mu 2	GSTM2
0.202884	0.16069	P28331;P28331-2;P28331-4;P28331-5;B4DJ81;P28331-3;C9JPQ5;F8WDL5	P28331;P28331-2;P28331-4;P28331-5;B4DJ81;P28331-3	NADH-ubiquinone oxidoreductase 75 kDa subunit, mitochondrial	NDUFS1
0.163669	-0.113694	P28838;P28838-2;H0Y9Q1;H0Y983	P28838;P28838-2	Cytosol aminopeptidase	LAP3
0.230415	0.184962	P29218;P29218-3;H0YBL1;E5RIP7;E5RG94;E5RHE9;E5RG13;E5RI82;E5RGY4;P29218-2;E5RIF4	P29218;P29218-3;H0YBL1;E5RIP7;E5RG94;E5RHE9;E5RG13;E5RI82;E5RGY4;P29218-2	Inositol monophosphatase 1	IMPA1
0.132938	-0.0847077	P29692;P29692-2;P29692-3;E9PRY8;E9PK01;A0A087X1X7;E9PI39;P29692-4;E9PQZ1;E9PQ49;E9PL71;E9PPR1;E9PL12;E9PMW7;H0YCK7;H0YE72;E9PIZ1;E9PN91;E9PK06;H0YE58;E9PK72;E9PKK3;E9PQC9;E9PJD0;E9PNW6	P29692;P29692-2;P29692-3;E9PRY8;E9PK01;A0A087X1X7;E9PI39;P29692-4;E9PQZ1;E9PQ49;E9PL71;E9PPR1;E9PL12;E9PMW7	Elongation factor 1-delta	EEF1D
0.0684643	-0.0428716	P30038;P30038-2;P30038-3;Q5TF55	P30038;P30038-2;P30038-3	Delta-1-pyrroline-5-carboxylate dehydrogenase, mitochondrial	ALDH4A1
0.374635	-0.310011	P30041	P30041	Peroxiredoxin-6	PRDX6
0.0787399	0.100953	P30043;A0A2R8YEP4;M0R192;A0A2R8Y7Y9;M0QZL1	P30043;A0A2R8YEP4;M0R192;A0A2R8Y7Y9;M0QZL1	Flavin reductase (NADPH)	BLVRB
0.0653851	-0.0790476	P30044;P30044-2;P30044-3;P30044-4	P30044;P30044-2;P30044-3;P30044-4	Peroxiredoxin-5, mitochondrial	PRDX5
1.16036	-0.576032	P30048;P30048-2	P30048;P30048-2	Thioredoxin-dependent peroxide reductase, mitochondrial	PRDX3
0.951401	-0.63956	P30084	P30084	Enoyl-CoA hydratase, mitochondrial	ECHS1
0.15408	0.124339	P30085;P30085-3;Q5T0D2;P30085-2;A0A494BXC7	P30085;P30085-3;Q5T0D2;P30085-2;A0A494BXC7	UMP-CMP kinase	CMPK1
0.177936	-0.126833	P30086	P30086	Phosphatidylethanolamine-binding protein 1;Hippocampal cholinergic neurostimulating peptide	PEBP1
0.0308845	0.0326773	P30101	P30101	Protein disulfide-isomerase A3	PDIA3
1.4637	0.568196	P30153;B3KQV6;C9J9C1;P30154;P30154-2;P30154-5;P30154-4;E9PH38;H0YDG7;P30154-3;E9PPI5;E9PHZ6;M0QXG4;M0R0K6;E9PNM7	P30153;B3KQV6	Serine/threonine-protein phosphatase 2A 65 kDa regulatory subunit A alpha isoform	PPP2R1A
0.789873	0.392153	P30740;P30740-2	P30740;P30740-2	Leukocyte elastase inhibitor	SERPINB1
0.410006	-0.177775	P31040;D6RFM5;P31040-2;A0A087X1I3;P31040-3;A0A494C1T6;H0Y8X1	P31040;D6RFM5;P31040-2;A0A087X1I3;P31040-3	Succinate dehydrogenase [ubiquinone] flavoprotein subunit, mitochondrial	SDHA
0.579697	-0.452461	P31415	P31415	Calsequestrin-1	CASQ1
0.711724	-0.599732	P31930;O75439;G3V0E4	P31930	Cytochrome b-c1 complex subunit 1, mitochondrial	UQCRC1
1.19082	-0.624172	P31937;H7BZL2	P31937	3-hydroxyisobutyrate dehydrogenase, mitochondrial	HIBADH
0.0905107	0.0564994	P31939;P31939-2;H7C1S2;C9JLK0;F8WEF0	P31939;P31939-2	Bifunctional purine biosynthesis protein PURH;Phosphoribosylaminoimidazolecarboxamide formyltransferase;IMP cyclohydrolase	ATIC
0.351476	0.256695	P31946;P31946-2;Q4VY20;Q4VY19;A0A0J9YWE8;A0A0J9YWZ2	P31946;P31946-2	14-3-3 protein beta/alpha;14-3-3 protein beta/alpha, N-terminally processed	YWHAB
0.254901	-0.218743	P31948;P31948-2;P31948-3;F5H783;F5GXD8;H0YGI8	P31948;P31948-2;P31948-3	Stress-induced-phosphoprotein 1	STIP1
0.106217	-0.132768	P32119;A6NIW5;P32119-2	P32119;A6NIW5	Peroxiredoxin-2	PRDX2
0.787942	0.596387	P33121;E7EPM6;P33121-3;P33121-2;B7Z3Z9;D6RER0;H0Y9U7;D6RG07;H0Y9Z9;Q9UKU0-9;Q9UKU0-8;Q9UKU0-1;Q9ULC5-4;C9J8C7;A0A494C0J9;Q9ULC5-3;A0A494C116;A0A499FJL5;Q9ULC5	P33121;E7EPM6;P33121-3;P33121-2;B7Z3Z9	Long-chain-fatty-acid--CoA ligase 1	ACSL1
0.014751	-0.0117261	P34932;A0A087WYC1;A0A087WTS8;P34932-2;Q92598;O95757;D6RJ96;A0A0A0MSM0;E9PDE8;Q92598-2;Q92598-3;Q92598-4	P34932;A0A087WYC1	Heat shock 70 kDa protein 4	HSPA4
0.426661	-0.389751	P34949;H3BPB8;F5GX71;P34949-2;H3BUZ9;H3BMZ9;H3BPP3;H3BP57;H3BT48;H3BNY8;H3BPM5;H3BN01;H3BQX0;H3BPU7;H3BT46;H3BU66;H3BUG1;B4DYB8	P34949;H3BPB8;F5GX71;P34949-2;H3BUZ9;H3BMZ9;H3BPP3;H3BP57;H3BT48;H3BNY8	Mannose-6-phosphate isomerase	MPI
0.160115	-0.120753	P35232;C9JZ20;C9JW96;E7ESE2;E9PCW0;P35232-2	P35232;C9JZ20;C9JW96;E7ESE2;E9PCW0	Prohibitin	PHB
0.0986508	-0.057675	P35237;A0A024QZX5;A0A087X1N8;A0A2R8YD12;A0A2R8Y6A7;A0A2R8YDD0;A0A2R8Y517;A0A2R8Y5S1;A0A2R8Y6N4	P35237;A0A024QZX5;A0A087X1N8;A0A2R8YD12;A0A2R8Y6A7	Serpin B6	SERPINB6
0.128252	0.112318	P35241;A0A2R8Y5S7;P35241-5;A0A2R8Y7M3;P35241-4;P35241-2;P35241-3;E9PNV3;A0A2R8Y5P0;E9PQ82;A0A2R8Y4H6;E9PKN5;E9PNP4	P35241;A0A2R8Y5S7;P35241-5;A0A2R8Y7M3;P35241-4	Radixin	RDX
0.090839	0.0904389	P35270;REV__Q16649	P35270	Sepiapterin reductase	SPR
0.125024	-0.0929421	P35573;P35573-2;P35573-3;A0A1C7CYW1	P35573;P35573-2;P35573-3	Glycogen debranching enzyme;4-alpha-glucanotransferase;Amylo-alpha-1,6-glucosidase	AGL
1.59816	-1.49889	P35609;P35609-2;A0A494C1A0;A0A494C060;A0A494C166;A0A494C033;A0A494C0Q3;A0A494C031	P35609;P35609-2;A0A494C1A0;A0A494C060	Alpha-actinin-2	ACTN2
0.69759	-0.546939	P36542-2;P36542	P36542-2;P36542	ATP synthase subunit gamma, mitochondrial	ATP5C1
0.113633	-0.0568195	P36871;A0A3B3ITK7;P36871-3	P36871;A0A3B3ITK7;P36871-3	Phosphoglucomutase-1	PGM1
0.700124	-0.515815	P36957;P36957-2;Q86SW4;H0YJF9;G3V5M3;G3V3F0	P36957;P36957-2;Q86SW4	Dihydrolipoyllysine-residue succinyltransferase component of 2-oxoglutarate dehydrogenase complex, mitochondrial	DLST
0.35261	0.286052	P37802;P37802-2;X6RJP6;Q9UI15;C9J5W6	P37802;P37802-2;X6RJP6	Transgelin-2	TAGLN2
0.886157	0.455697	P37837;F2Z393;E9PM01;E9PKI8	P37837;F2Z393	Transaldolase	TALDO1
0.116097	0.114435	P38117;P38117-2;M0QY67	P38117;P38117-2;M0QY67	Electron transfer flavoprotein subunit beta	ETFB
1.57842	-0.646869	P40123;E9PDI2;A0A087WZ15;A0A087X0J3;P40123-2;B7Z385;P40123-3;F8WDB9;F8WEW0	P40123;E9PDI2;A0A087WZ15;A0A087X0J3;P40123-2;B7Z385	Adenylyl cyclase-associated protein 2;Adenylyl cyclase-associated protein	CAP2
0.170443	-0.104046	P40227;P40227-2;Q92526;Q92526-2;Q92526-3;J3KRI6	P40227;P40227-2	T-complex protein 1 subunit zeta	CCT6A
0.25104	-0.302471	P40925;P40925-3;A0A5K1VW95;P40925-2;B9A041;B8ZZ51;C9JF79;C9JLV6;F8WFC2;C9IZI0	P40925;P40925-3;A0A5K1VW95;P40925-2;B9A041;B8ZZ51;C9JF79	Malate dehydrogenase, cytoplasmic;Malate dehydrogenase	MDH1
0.12263	0.17174	P40926;P40926-2;G3XAL0	P40926;P40926-2;G3XAL0	Malate dehydrogenase, mitochondrial;Malate dehydrogenase	MDH2
0.123339	0.0652625	P42126;Q96DC0;P42126-2;H3BS70	P42126;Q96DC0;P42126-2;H3BS70	Enoyl-CoA delta isomerase 1, mitochondrial	ECI1;DCI
0.643836	0.625385	P42704;B8ZZ38;A0A0C4DG06;C9JCA9;H7C3W8	P42704	Leucine-rich PPR motif-containing protein, mitochondrial	LRPPRC
1.71263	-0.714504	P43155;P43155-2;A0A7P0TAR1;A0A7P0T9R9;A0A7P0T9E7;P43155-3;H0Y4Z7;A0A7P0TAQ4	P43155;P43155-2;A0A7P0TAR1;A0A7P0T9R9;A0A7P0T9E7;P43155-3;H0Y4Z7	Carnitine O-acetyltransferase	CRAT
0.291892	-0.271349	P43304;P43304-2;F5GYK7	P43304;P43304-2	Glycerol-3-phosphate dehydrogenase, mitochondrial	GPD2
0.474154	0.303196	P43652;CON__REFSEQ:XP_585019	P43652	Afamin	AFM
0.344466	0.159597	P45974-2;P45974;F5H571;A0A7P0TB18	P45974-2;P45974	Ubiquitin carboxyl-terminal hydrolase 5	USP5
0.255053	-0.332886	P47985;P0C7P4	P47985;P0C7P4	Cytochrome b-c1 complex subunit Rieske, mitochondrial;Cytochrome b-c1 complex subunit 11;Putative cytochrome b-c1 complex subunit Rieske-like protein 1	UQCRFS1;UQCRFS1P1
0.894	-0.717739	P48047;A0A494C0K9;H7C0C1;H7C086;H7C068	P48047;A0A494C0K9;H7C0C1	ATP synthase subunit O, mitochondrial	ATP5O
0.212197	-0.124199	P48147;A0A499FJL1	P48147;A0A499FJL1	Prolyl endopeptidase	PREP
0.514284	-0.307508	P48163;P48163-2	P48163;P48163-2	NADP-dependent malic enzyme	ME1
0.0631003	-0.0269338	P48735;P48735-2;H0YL11	P48735;P48735-2;H0YL11	Isocitrate dehydrogenase [NADP], mitochondrial	IDH2
0.141718	-0.0664779	P49189;P49189-3;P49189-2	P49189;P49189-3;P49189-2	4-trimethylaminobutyraldehyde dehydrogenase	ALDH9A1
0.262278	0.118145	P49411;H3BNU3	P49411	Elongation factor Tu, mitochondrial	TUFM
0.0314484	0.0201904	P49720;A0A087WUL2;A0A087WXQ8;A0A087WY10	P49720;A0A087WUL2;A0A087WXQ8;A0A087WY10	Proteasome subunit beta type-3	PSMB3
0.281318	0.191068	P49721;A0A087WVV1	P49721;A0A087WVV1	Proteasome subunit beta type-2	PSMB2
0.933074	-0.250572	P49748;P49748-3;P49748-2;G3V1M7;K7EQP4;J3QRJ8;J3KSR4;J3QKU9;K7EJW8;J3KS89;K7EMF8	P49748;P49748-3;P49748-2	Very long-chain specific acyl-CoA dehydrogenase, mitochondrial	ACADVL
0.378035	0.150303	P50213;H0YL72;P50213-2;H0YLI6;H0YMU3;H0YKD0;H0YNF5;H0YM64;H0YM46	P50213;H0YL72;P50213-2;H0YLI6;H0YMU3	Isocitrate dehydrogenase [NAD] subunit alpha, mitochondrial	IDH3A
0.0973278	0.0867237	P50395;P50395-2;Q5SX87;Q5SX86;V9GYF8;Q5SX90;V9GYJ7;Q5SX91	P50395;P50395-2;Q5SX87	Rab GDP dissociation inhibitor beta	GDI2
0.0942387	0.0966862	P50461;A0A3B3IRI5;A0A3B3IT61;A0A3B3ISZ2;P50461-2	P50461	Cysteine and glycine-rich protein 3	CSRP3
0.0595637	0.0592397	P50502;Q8NFI4;H7C3I1;Q3KNR6;Q8IZP2;F6VDH7;F8WAQ7	P50502;Q8NFI4;H7C3I1;Q3KNR6;Q8IZP2	Hsc70-interacting protein;Putative protein FAM10A5;Putative protein FAM10A4	ST13;ST13P5;ST13P4
0.770336	0.448172	P50990;P50990-2;P50990-3;H7C4C8;H7C2U0	P50990;P50990-2;P50990-3;H7C4C8	T-complex protein 1 subunit theta	CCT8
0.00957424	0.00745773	P50991;P50991-2	P50991;P50991-2	T-complex protein 1 subunit delta	CCT4
0.724197	-0.356138	P50995;P50995-2;H0Y6E1;P27216;E5RIN3;P27216-2	P50995;P50995-2	Annexin A11	ANXA11
0.30002	-0.186147	P51452;P51452-2;K7ES89;K7ELG5	P51452;P51452-2;K7ES89	Dual specificity protein phosphatase 3	DUSP3
2.86321	-0.67549	P51649;P51649-2;C9J8Q5;A0A5F9ZI23;A0A5F9ZH98	P51649;P51649-2;C9J8Q5;A0A5F9ZI23	Succinate-semialdehyde dehydrogenase, mitochondrial	ALDH5A1
0.324839	0.174687	P51858;P51858-3;P51858-2	P51858;P51858-3;P51858-2	Hepatoma-derived growth factor	HDGF
1.19667	0.992984	P51884	P51884	Lumican	LUM
0.190417	-0.230642	P52179-2;P52179;A8MX12;J3KRK2	P52179-2;P52179;A8MX12	Myomesin-1	MYOM1
0.394141	0.291995	P52209;P52209-2;K7EM49;K7EMN2;K7EPF6;K7ELN9	P52209;P52209-2;K7EM49	6-phosphogluconate dehydrogenase, decarboxylating	PGD
0.254258	-0.148072	P52565;J3QQX2;J3KTF8;J3KRE2;J3KRY1;P52565-2;J3KS60	P52565;J3QQX2;J3KTF8;J3KRE2;J3KRY1;P52565-2	Rho GDP-dissociation inhibitor 1	ARHGDIA
0.740893	0.338687	P53004;C9J1E1	P53004	Biliverdin reductase A	BLVRA
0.0714195	0.0514425	P53597;A0A494C0D1;H7C233	P53597;A0A494C0D1	Succinyl-CoA ligase [ADP/GDP-forming] subunit alpha, mitochondrial	SUCLG1
0.181565	-0.175865	P54289;P54289-5;P54289-4;P54289-2;P54289-3;H0Y715;E7ERK3;Q9NY47;C9JE82;C9JVC9;Q9NY47-4;Q9NY47-2;Q9NY47-3;Q9NY47-5	P54289;P54289-5;P54289-4;P54289-2;P54289-3	Voltage-dependent calcium channel subunit alpha-2/delta-1;Voltage-dependent calcium channel subunit alpha-2-1;Voltage-dependent calcium channel subunit delta-1	CACNA2D1
1.65879	-0.997873	P54296;A0A0J9YVV7;E7EWH9	P54296;A0A0J9YVV7;E7EWH9	Myomesin-2	MYOM2
0.725605	0.333929	P54578;P54578-2;A6NJA2;P54578-3;J3QQT6;J3KS55;H0YA47	P54578;P54578-2;A6NJA2;P54578-3	Ubiquitin carboxyl-terminal hydrolase 14;Ubiquitin carboxyl-terminal hydrolase	USP14
0.0108819	0.0103786	P54652	P54652	Heat shock-related 70 kDa protein 2	HSPA2
0.272152	-0.128933	P54725-3	P54725-3	UV excision repair protein RAD23 homolog A	RAD23A
0.0182338	0.0204701	P54727;P54727-2;Q5W0S5;Q5W0S4;H0Y579	P54727;P54727-2	UV excision repair protein RAD23 homolog B	RAD23B
0.151942	0.0743675	P54920;M0R0Y2;M0R2M1;M0R058;M0R027;M0R213;M0R0I4;Q9H115;A0A087WZQ7;Q9H115-3;Q9H115-2;M0QZM9;M0QZN5;M0R031	P54920;M0R0Y2;M0R2M1	Alpha-soluble NSF attachment protein	NAPA
0.994165	-0.71643	P55084;P55084-2;F5GZQ3;B5MD38;C9JEY0;C9JE81;C9K0M0	P55084;P55084-2;F5GZQ3;B5MD38	Trifunctional enzyme subunit beta, mitochondrial;3-ketoacyl-CoA thiolase	HADHB
0.240473	-0.155409	P55290;P55290-4;P55290-5;P55290-3;P55290-2	P55290;P55290-4;P55290-5	Cadherin-13	CDH13
0.369267	-0.31652	P55822;A0A3B3ITX9;H7C2G0;C9JX40;P55822-2;H7C1Y8;H7C3V3;C9JJT2	P55822;A0A3B3ITX9;H7C2G0	SH3 domain-binding glutamic acid-rich protein	SH3BGR
0.102132	0.0796499	P60174;P60174-3;P60174-4;U3KPZ0;U3KQF3;U3KPS5	P60174;P60174-3;P60174-4;U3KPZ0	Triosephosphate isomerase	TPI1
0.8339	0.666375	P60709;E7EVS6;A0A2R8Y793;A0A6Q8PFE4;A0A2R8YGF8;G5E9R0;A0A6Q8PH58;C9JUM1;C9JZR7;A0A2R8YEA7;C9JTX5;F8WCH0;A0A6Q8PGD7;A0A2R8YFE2	P60709;E7EVS6;A0A2R8Y793;A0A6Q8PFE4	Actin, cytoplasmic 1;Actin, cytoplasmic 1, N-terminally processed	ACTB
0.477738	-0.259018	P61019;P61019-2;E9PKL7;Q8WUD1;A0A3B3ITL1;H7C125;Q8WUD1-2;E9PE37;H0YD31;Q6PIK3	P61019;P61019-2;E9PKL7;Q8WUD1;A0A3B3ITL1	Ras-related protein Rab-2A;Ras-related protein Rab-2B	RAB2A;RAB2B
0.149932	-0.102288	P61020;P61020-2;F8VUA5;F8VWU4;F8VVZ0;F8VVK3;F8WCY6;F8WD79;F8VPW9;F8VSF8;F8VWZ7	P61020;P61020-2	Ras-related protein Rab-5B	RAB5B
0.205679	0.109126	P61026;P51153;A0A087WWB9	P61026	Ras-related protein Rab-10	RAB10
0.0527413	0.0537795	P61088;F8VQQ8;Q5JXB2;F8VSD4;F8VV71;F8VZ29	P61088;F8VQQ8;Q5JXB2;F8VSD4;F8VV71	Ubiquitin-conjugating enzyme E2 N;Putative ubiquitin-conjugating enzyme E2 N-like	UBE2N;UBE2NL
0.0305669	-0.0293084	P61106;X6RFL8	P61106;X6RFL8	Ras-related protein Rab-14	RAB14
0.0358021	-0.0242424	P61978;P61978-2;P61978-3;Q5T6W2;S4R457;S4R359	P61978;P61978-2;P61978-3;Q5T6W2	Heterogeneous nuclear ribonucleoprotein K	HNRNPK
0.521451	-0.605992	P61981	P61981	14-3-3 protein gamma;14-3-3 protein gamma, N-terminally processed	YWHAG
0.264043	-0.123953	P62140;A0A7I2V4F7;C9JP48;E7ETD8;C9J9S3;F8WE71;H0Y3Y6;F8W1A0	P62140;A0A7I2V4F7;C9JP48;E7ETD8;C9J9S3	Serine/threonine-protein phosphatase PP1-beta catalytic subunit;Serine/threonine-protein phosphatase	PPP1CB
0.749687	-0.568683	P62258;B4DJF2;I3L3T1;K7EIT4;I3L0W5	P62258;B4DJF2;I3L3T1	14-3-3 protein epsilon	YWHAE
0.00495695	-0.00404427	P62269;A0A0G2JQH2;Q5GGW2;J3JS69	P62269	40S ribosomal protein S18	RPS18
0.0203273	-0.0631673	P62805	P62805	Histone H4	HIST1H4A
0.120537	0.14802	P62834;A0A075B6Q0	P62834;A0A075B6Q0	Ras-related protein Rap-1A	RAP1A
0.430173	-0.669922	P62937;P62937-2;F8WE65;C9J5S7;A0A7I2V5J5;A0A7I2V4V1;F5H284;Q9Y536;E5RIZ5;A0A7P0S768;P0DN26;A0A0H2UH34;A0A0B4J2A2;A0A075B767;A0A075B759;P0DN37	P62937;P62937-2;F8WE65;C9J5S7	Peptidyl-prolyl cis-trans isomerase A;Peptidyl-prolyl cis-trans isomerase A, N-terminally processed;Peptidyl-prolyl cis-trans isomerase	PPIA
0.224001	0.325	P62942;F6T7Q3;A0A087WZM5;A0A7I2V3S6;Q1JUQ5;Q5VVH2;Q1JUQ3;Q5W0X3;A0A087WTS4;A0A087WV48	P62942;F6T7Q3;A0A087WZM5;A0A7I2V3S6	Peptidyl-prolyl cis-trans isomerase FKBP1A;Peptidyl-prolyl cis-trans isomerase	FKBP1A
2.06545	-0.636771	P62993;J3KT38;P62993-2;J3QRL5;J3QLF6	P62993;J3KT38;P62993-2	Growth factor receptor-bound protein 2	GRB2
0.0776358	-0.102256	P63000;P63000-2;P15153;P60763;B1AH77;B1AH80;J3KSC4;J3QLK0;B1AH78	P63000;P63000-2;P15153;P60763;B1AH77;B1AH80	Ras-related C3 botulinum toxin substrate 1;Ras-related C3 botulinum toxin substrate 2;Ras-related C3 botulinum toxin substrate 3	RAC1;RAC2;RAC3
0.331114	0.16471	P63104;E7EX29;B0AZS6;P63104-2;B7Z2E6;H0YB80;E7ESK7;E5RIR4;E9PD24;E7EVZ2;E5RGE1	P63104;E7EX29;B0AZS6;P63104-2;B7Z2E6;H0YB80;E7ESK7	14-3-3 protein zeta/delta	YWHAZ
0.00816551	-0.0123787	P63241;I3L397;I3L504;P63241-2;Q6IS14;Q9GZV4;F8WCJ1;C9J7B5;C9J4W5	P63241;I3L397;I3L504;P63241-2;Q6IS14	Eukaryotic translation initiation factor 5A-1;Eukaryotic translation initiation factor 5A;Eukaryotic translation initiation factor 5A-1-like	EIF5A;EIF5AL1
0.492756	-0.580546	P63316;C9JDI3	P63316;C9JDI3	Troponin C, slow skeletal and cardiac muscles	TNNC1
0.115279	0.0661741	P67775;P67775-2;E5RI56	P67775;P67775-2	Serine/threonine-protein phosphatase 2A catalytic subunit alpha isoform	PPP2CA
0.4298	0.141244	P68133;A6NL76	P68133;A6NL76	Actin, alpha skeletal muscle	ACTA1
0.352787	-0.58936	P68363;P68363-2;C9JDS9	P68363;P68363-2	Tubulin alpha-1B chain	TUBA1B
0.435166	-0.53052	P68366;P68366-2;C9JEV8;C9JQ00;C9JJQ8;C9JDL2	P68366;P68366-2	Tubulin alpha-4A chain	TUBA4A
0.292899	0.551849	P68371;P04350;M0R2D3;K7ESM5;M0QY85;M0QZL7;M0QYM7;M0R278;M0R0X0;M0QY37;M0QX14;M0R042;M0R2T4;A0A075B724	P68371;P04350	Tubulin beta-4B chain;Tubulin beta-4A chain	TUBB4B;TUBB4A
0.21058	0.262592	P68871;A0A2R8Y7R2;F8W6P5;A0A0J9YWK4	P68871;A0A2R8Y7R2;F8W6P5	Hemoglobin subunit beta;LVV-hemorphin-7;Spinorphin	HBB
0.411562	0.592979	P69891;A0A2R8Y7X9;A0A0J9YYA3	P69891;A0A2R8Y7X9	Hemoglobin subunit gamma-1	HBG1
0.18513	0.303799	P69905;A0A2R8Y7C0	P69905	Hemoglobin subunit alpha	HBA1
0.246979	0.156525	P78371;F5GWF6;P78371-2;F8VQ14	P78371;F5GWF6;P78371-2;F8VQ14	T-complex protein 1 subunit beta	CCT2
0.541393	-0.287093	P78417;Q5TA02;P78417-3;P78417-2;Q5TA01	P78417;Q5TA02;P78417-3;P78417-2	Glutathione S-transferase omega-1	GSTO1
2.26762	0.883723	P84077;P61204;F5H423;F5H0C7;P61204-2;H0YGG7	P84077;P61204;F5H423;F5H0C7	ADP-ribosylation factor 1;ADP-ribosylation factor 3	ARF1;ARF3
0.812275	0.380184	Q00325;Q00325-2;F8VVM2;F8VZL5;F8VWR4;F8VWQ0;F8VY00	Q00325;Q00325-2;F8VVM2	Phosphate carrier protein, mitochondrial	SLC25A3
1.32531	-0.62657	Q00688;G3V5F2	Q00688	Peptidyl-prolyl cis-trans isomerase FKBP3	FKBP3
0.479268	-0.233398	Q00765;E2QRG8;B7Z332;B7Z510;H0Y8J8;Q00765-2	Q00765	Receptor expression-enhancing protein 5	REEP5
1.28663	-0.559199	Q00872-4;Q00872-2	Q00872-4;Q00872-2	Myosin-binding protein C, slow-type	MYBPC1
1.06433	1.45196	Q01995;H0YCU9;E9PJ32	Q01995;H0YCU9;E9PJ32	Transgelin	TAGLN
0.768789	-0.672015	Q02218;A0A0D9SFS3;Q02218-3;C9J4G7	Q02218;A0A0D9SFS3;Q02218-3	2-oxoglutarate dehydrogenase, mitochondrial	OGDH
0.450772	-0.367143	Q02978;I3L1P8;Q02978-2	Q02978;I3L1P8;Q02978-2	Mitochondrial 2-oxoglutarate/malate carrier protein	SLC25A11
0.22683	0.204092	Q04446;E9PGM4	Q04446;E9PGM4	1,4-alpha-glucan-branching enzyme	GBE1
0.306653	0.217934	Q04760;Q04760-2	Q04760;Q04760-2	Lactoylglutathione lyase	GLO1
0.368515	0.22965	Q04917;A2IDB2;F8WEB6;A2IDB1	Q04917;A2IDB2	14-3-3 protein eta	YWHAH
0.872621	-0.500225	Q06323;Q06323-2;Q06323-3;H0YLU2;H0YKK6	Q06323;Q06323-2;Q06323-3	Proteasome activator complex subunit 1	PSME1
0.670997	-0.230467	Q06830;A0A0A0MSI0;A0A0A0MRQ5	Q06830;A0A0A0MSI0	Peroxiredoxin-1	PRDX1
1.32007	-0.67779	Q07021;I3L3Q7;I3L3B0	Q07021;I3L3Q7;I3L3B0	Complement component 1 Q subcomponent-binding protein, mitochondrial	C1QBP
2.139	-1.27039	Q08043;A0A087WSZ2;D6RH00	Q08043;A0A087WSZ2	Alpha-actinin-3	ACTN3
0.40372	-0.34966	Q08257;Q08257-3;A6NP24;C9JH92;Q08257-2	Q08257;Q08257-3;A6NP24;C9JH92;Q08257-2	Quinone oxidoreductase	CRYZ
0.279684	-0.197957	Q08623;Q08623-3;Q08623-4;Q08623-2;A0A590UJH7	Q08623;Q08623-3;Q08623-4	Pseudouridine-5-phosphatase	HDHD1
0.236037	0.20546	Q09666;E9PQE3;E9PJZ0;E9PKR9;E9PJC6;E9PLK4;Q09666-2	Q09666	Neuroblast differentiation-associated protein AHNAK	AHNAK
0.556234	-0.301973	Q12797-3;Q12797-4;Q12797;E5RHJ2;E5RHK2;G3XAN5;E5RG29;E5RG56;Q12797-7;Q12797-9;Q12797-6;Q12797-11;Q12797-5;Q12797-8;Q12797-2;Q12797-10	Q12797-3;Q12797-4	Aspartyl/asparaginyl beta-hydroxylase	ASPH
0.862708	-0.391079	Q13011;M0R248;M0QZW4	Q13011;M0R248	Delta(3,5)-Delta(2,4)-dienoyl-CoA isomerase, mitochondrial	ECH1
0.653405	0.421505	Q13200;Q13200-3;Q13200-2;C9JPC0;H7C1H2;F8WBS8;H7C2Q3	Q13200;Q13200-3;Q13200-2	26S proteasome non-ATPase regulatory subunit 2	PSMD2
0.186558	0.126476	Q13228;Q13228-4;Q13228-3;Q13228-2;H0Y532;A6PVX1;F2Z2W8;F8WCR4;C9JVL0	Q13228;Q13228-4;Q13228-3;Q13228-2	Selenium-binding protein 1	SELENBP1
0.383486	0.228362	Q13326	Q13326	Gamma-sarcoglycan	SGCG
0.488149	0.775277	Q13423;A0A590UK15;A0A590UJM2;A0A590UK29;E9PCX7;A0A590UJI3;D6RAI5;D6RHU2;A0A590UJA4;A0A590UKC7;D6RCR6	Q13423;A0A590UK15;A0A590UJM2;A0A590UK29;E9PCX7;A0A590UJI3	NAD(P) transhydrogenase, mitochondrial	NNT
0.242274	0.313817	Q13642-5;Q13642-1;Q13642-4;Q5JXI8;A0A494C0D6;Q13642;Q5JXI2;Q5JXH7;Q5JXH8;Q13642-3;A0A0D9SFZ9;A0A0D9SFB0;A0A0D9SFI6;Q5JXH9;A0A0D9SGB2;Q5JXI0;A0A0D9SGD1;A0A494C0J3;A0A0D9SEY7;A0A494C1G1;A0A0D9SGC5	Q13642-5;Q13642-1;Q13642-4;Q5JXI8;A0A494C0D6;Q13642;Q5JXI2;Q5JXH7;Q5JXH8;Q13642-3;A0A0D9SFZ9;A0A0D9SFB0;A0A0D9SFI6;Q5JXH9	Four and a half LIM domains protein 1	FHL1
0.390788	0.316605	Q13643	Q13643	Four and a half LIM domains protein 3	FHL3
0.725104	0.231422	Q14103;Q14103-3;H0Y8G5;H0YA96;D6RAF8;Q14103-4;Q14103-2;D6RD83;D6RF44;D6RBQ9	Q14103;Q14103-3;H0Y8G5;H0YA96;D6RAF8;Q14103-4;Q14103-2;D6RD83;D6RF44	Heterogeneous nuclear ribonucleoprotein D0	HNRNPD
0.0105884	0.010893	Q14118	Q14118	Dystroglycan;Alpha-dystroglycan;Beta-dystroglycan	DAG1
1.03384	0.693346	Q14195-2;Q14195;H0YBT4;Q14117;D6RF19	Q14195-2;Q14195	Dihydropyrimidinase-related protein 3	DPYSL3
0.126239	-0.100969	Q14240;Q14240-2;E7EQG2;J3KSN7;E7EMV8;J3QL52;J3KT04;J3KS93;E9PBH4;F8WE11;C9JUF0;J3QQP0	Q14240;Q14240-2;E7EQG2	Eukaryotic initiation factor 4A-II;Eukaryotic initiation factor 4A-II, N-terminally processed	EIF4A2
0.566052	-0.971993	Q14315;Q14315-2	Q14315;Q14315-2	Filamin-C	FLNC
0.423239	-0.20112	Q14324	Q14324	Myosin-binding protein C, fast-type	MYBPC2
0.392614	-0.323343	Q14353;A0A1W2PR36;Q14353-2;K7EM34	Q14353;A0A1W2PR36;Q14353-2	Guanidinoacetate N-methyltransferase	GAMT
0.776892	0.48133	Q14974;Q14974-2;J3KTM9;J3QR48;J3QKQ5;J3QRG4	Q14974;Q14974-2;J3KTM9	Importin subunit beta-1	KPNB1
0.254003	-0.180835	Q15084;Q15084-5;Q15084-3;Q15084-4;Q15084-2	Q15084;Q15084-5;Q15084-3;Q15084-4;Q15084-2	Protein disulfide-isomerase A6	PDIA6
0.129338	0.132391	Q15102;M0R389;M0R1K3;M0QZT2;M0QXS6;M0R323	Q15102;M0R389;M0R1K3	Platelet-activating factor acetylhydrolase IB subunit gamma	PAFAH1B3
0.409974	0.602548	Q15149;Q15149-4;Q15149-2;Q15149-6;Q15149-9;Q15149-7;Q15149-8;Q15149-5;Q15149-3;H0YDN1;E9PMV1;E9PKG0;P58107;E9PQ28;E9PIA2;A0A075B730	Q15149;Q15149-4;Q15149-2;Q15149-6;Q15149-9;Q15149-7;Q15149-8;Q15149-5;Q15149-3;H0YDN1	Plectin	PLEC
1.29444	0.49415	Q15365;P57721;J3QT27;E9PFP8;P57721-2;P57721-3;P57721-5;P57721-4;F8VTZ0;H3BND9;H3BSS4;F8VRH0	Q15365	Poly(rC)-binding protein 1	PCBP1
2.51463	0.795832	Q15435;Q15435-3;B5MBZ8;C9JD73;C9J177;H7C003;Q15435-2;C9JRC4;Q15435-5;Q15435-4;H7C118;H7C3Q5	Q15435;Q15435-3;B5MBZ8;C9JD73;C9J177;H7C003;Q15435-2;C9JRC4;Q15435-5;Q15435-4	Protein phosphatase 1 regulatory subunit 7	PPP1R7
0.485898	-0.357493	Q15819;G3V113;H0YBP9;H0YBX6;E5RIF1;D6RG00	Q15819;G3V113;H0YBP9	Ubiquitin-conjugating enzyme E2 variant 2	UBE2V2
0.843307	0.384587	Q15907;Q15907-2;M0R2D0	Q15907;Q15907-2	Ras-related protein Rab-11B	RAB11B
0.0361885	-0.0273607	Q16134;Q16134-3;D6RAD5	Q16134;Q16134-3	Electron transfer flavoprotein-ubiquinone oxidoreductase, mitochondrial	ETFDH
1.3904	-0.444909	Q16698;Q16698-2;E5RFV2;E5RJG7;E5RJD2;E5RID6;H0YAW3	Q16698;Q16698-2;E5RFV2;E5RJG7	2,4-dienoyl-CoA reductase, mitochondrial	DECR1
0.104474	-0.0654324	Q16775-2;Q16775;H3BPQ4;H3BPK3;H3BQW8;Q16775-3;H3BV79	Q16775-2;Q16775;H3BPQ4;H3BPK3;H3BQW8	Hydroxyacylglutathione hydrolase, mitochondrial	HAGH
0.0885023	0.142257	Q16795;A0A3B3ISG8;H3BRM9;F5H0J3;F5GY40	Q16795;A0A3B3ISG8	NADH dehydrogenase [ubiquinone] 1 alpha subcomplex subunit 9, mitochondrial	NDUFA9
0.182432	0.279565	Q16891-2;Q16891;B9A067;Q16891-4;C9J406;A0A087WYS0;D6RAW4	Q16891-2;Q16891;B9A067;Q16891-4;C9J406	MICOS complex subunit MIC60	IMMT
0.136326	0.112507	Q2TBA0;Q2TBA0-2	Q2TBA0;Q2TBA0-2	Kelch-like protein 40	KLHL40
0.586059	-0.271922	Q53GG5	Q53GG5	PDZ and LIM domain protein 3	PDLIM3
0.443582	-0.268034	Q5VXT5;Q5VXT5-2	Q5VXT5;Q5VXT5-2	Synaptophysin-like protein 2	SYPL2
0.222381	-0.177189	Q6NVY1;Q6NVY1-2;B9A058;F8W8A6;B8ZZZ0;H7C1A5;H7C126;H7C400;H7BYI7	Q6NVY1;Q6NVY1-2;B9A058	3-hydroxyisobutyryl-CoA hydrolase, mitochondrial	HIBCH
0.599712	0.342691	Q6YN16;Q6YN16-2	Q6YN16;Q6YN16-2	Hydroxysteroid dehydrogenase-like protein 2	HSDL2
0.28751	-0.236874	Q6ZMU5;Q6ZMU5-2	Q6ZMU5;Q6ZMU5-2	Tripartite motif-containing protein 72	TRIM72
0.231895	0.23639	Q702N8;Q702N8-2	Q702N8;Q702N8-2	Xin actin-binding repeat-containing protein 1	XIRP1
0.00174377	-0.00116632	Q7Z3D6-2;Q7Z3D6;Q7Z3D6-3;H0YB09;Q7Z3D6-5;Q7Z3D6-4;H0YB62;A0A0C4DGD4;E5RJ62;E5RIU5;A0A0C4DGD8	Q7Z3D6-2;Q7Z3D6;Q7Z3D6-3;H0YB09;Q7Z3D6-5;Q7Z3D6-4;H0YB62	UPF0317 protein C14orf159, mitochondrial	C14orf159
0.387368	-0.435722	Q86TD4-1;Q86TD4;Q86TD4-3;I3L4D6	Q86TD4-1;Q86TD4;Q86TD4-3	Sarcalumenin	SRL
0.791787	0.725445	Q8IWX7;Q8IWX7-3;Q8IWX7-2	Q8IWX7;Q8IWX7-3;Q8IWX7-2	Protein unc-45 homolog B	UNC45B
0.460498	-0.209942	Q8N142;Q8N142-2;G3V5D8;G3V232;P30520;G3V2N1	Q8N142;Q8N142-2	Adenylosuccinate synthetase isozyme 1	ADSSL1
0.154031	0.0961291	Q8N1G4	Q8N1G4	Leucine-rich repeat-containing protein 47	LRRC47
0.377182	0.34671	Q8N335;C9JFA7;C9JM46;C9K0P5	Q8N335;C9JFA7;C9JM46	Glycerol-3-phosphate dehydrogenase 1-like protein;Glycerol-3-phosphate dehydrogenase [NAD(+)]	GPD1L
0.454908	0.387204	Q8N3L3;H7BY59	Q8N3L3	Beta-taxilin	TXLNB
0.41618	-0.301011	Q8NB12;E9PHG3;C9JUP3	Q8NB12;E9PHG3	Histone-lysine N-methyltransferase SMYD1	SMYD1
0.180228	-0.141176	Q8NI60;Q8NI60-3;Q8NI60-4;Q8NI60-2	Q8NI60;Q8NI60-3;Q8NI60-4	Atypical kinase ADCK3, mitochondrial	ADCK3
0.00992045	-0.00744919	Q8TCA0;X6RK58;Q8TCA0-3;A0A0A0MS58;Q8TCA0-2	Q8TCA0;X6RK58;Q8TCA0-3;A0A0A0MS58	Leucine-rich repeat-containing protein 20	LRRC20
1.46927	0.48108	Q8WUM4;Q8WUM4-2;A0A3B3IT07;Q8WUM4-3;F8WEQ7;F8WBR8;F8WDK9;C9IZF9	Q8WUM4;Q8WUM4-2	Programmed cell death 6-interacting protein	PDCD6IP
0.934683	0.479893	Q92523;Q92523-3;Q92523-2;Q92523-4	Q92523;Q92523-3;Q92523-2;Q92523-4	Carnitine O-palmitoyltransferase 1, muscle isoform	CPT1B
0.506606	0.449082	Q93084;Q93084-4;Q93084-3;Q93084-7;Q93084-1;Q93084-6;Q93084-5	Q93084;Q93084-4;Q93084-3;Q93084-7;Q93084-1;Q93084-6;Q93084-5	Sarcoplasmic/endoplasmic reticulum calcium ATPase 3	ATP2A3
0.020447	0.0426439	Q96A32;H3BPK4;H3BN54;H3BML9	Q96A32;H3BPK4;H3BN54;H3BML9	Myosin regulatory light chain 2, skeletal muscle isoform	MYLPF
0.0526712	0.0473359	Q96AQ6;Q96AQ6-2;Q96AQ6-3;Q5T173;F2Z2Z8	Q96AQ6;Q96AQ6-2;Q96AQ6-3	Pre-B-cell leukemia transcription factor-interacting protein 1	PBXIP1
1.57071	-0.518437	Q96DG6	Q96DG6	Carboxymethylenebutenolidase homolog	CMBL
0.559468	-0.322379	Q96HC4-3;H0Y8Y3;H0Y929;D6RAA1;A0A0D9SFW3;D6RGG6;Q96HC4-5	Q96HC4-3	PDZ and LIM domain protein 5	PDLIM5
0.150892	-0.0921385	Q96I99;E9PDQ8;Q96I99-2;H0Y852	Q96I99;E9PDQ8;Q96I99-2	Succinyl-CoA ligase [GDP-forming] subunit beta, mitochondrial	SUCLG2
0.373457	0.150291	Q96IU4;B4DQI4;F8W9U3;Q96IU4-2	Q96IU4;B4DQI4;F8W9U3	Alpha/beta hydrolase domain-containing protein 14B	ABHD14B
0.085435	0.0781863	Q96MG2	Q96MG2	Junctional sarcoplasmic reticulum protein 1	JSRP1
0.500166	0.592683	Q96Q06-2	Q96Q06-2	Perilipin-4	PLIN4
0.073458	0.0692948	Q99436;Q5TBG5;Q99436-2	Q99436	Proteasome subunit beta type-7	PSMB7
0.312854	-0.254783	Q99497;K7ELW0;K7EN27	Q99497;K7ELW0;K7EN27	Protein deglycase DJ-1	PARK7
0.264797	0.290029	Q99623;F5GY37;F5H3X6;J3KPX7;Q99623-2;A0A7I2V5F0;F5GWA7;F5H0C5;F5H2D2;A0A3G2KQ93;U3KPZ5	Q99623;F5GY37;F5H3X6;J3KPX7;Q99623-2;A0A7I2V5F0;F5GWA7	Prohibitin-2	PHB2
0.135078	-0.150343	Q99714;Q99714-2;Q5H928	Q99714;Q99714-2;Q5H928	3-hydroxyacyl-CoA dehydrogenase type-2	HSD17B10
0.200694	0.142939	Q99733;Q99733-2;C9J6D1;C9JZI7;A8MXH2;E9PNW0;E9PJJ2;E9PS34;E9PNJ7;E9PKT8;E9PKI2;E9PP22;H0YCI4;C9J1B1	Q99733;Q99733-2;C9J6D1;C9JZI7;A8MXH2;E9PNW0;E9PJJ2;E9PS34;E9PNJ7;E9PKT8	Nucleosome assembly protein 1-like 4	NAP1L4
0.0621097	-0.0416241	Q99798;A2A274;A0A7I2V5T4;A0A7I2V5A1;A0A7I2V614;A0A7I2V538;A0A7I2V6A6;A0A7I2V5W7;A0A7I2V3C8;A0A7I2V4I8;A0A7I2V3U7;A0A7I2V5U4;A0A7I2V2Y4	Q99798;A2A274;A0A7I2V5T4;A0A7I2V5A1;A0A7I2V614	Aconitate hydratase, mitochondrial	ACO2
0.354609	0.361893	Q9BR39;Q9BR39-2;Q8WXH2;Q8WXH2-2	Q9BR39	Junctophilin-2	JPH2
0.299212	0.214802	Q9BS92;F2Z3L7	Q9BS92;F2Z3L7	Protein NipSnap homolog 3B	NIPSNAP3B
0.0243944	-0.0261557	Q9BXI3;Q96P26;Q96P26-2;H7BZQ4;Q96P26-3;Q96P26-4	Q9BXI3	Cytosolic 5-nucleotidase 1A	NT5C1A
0.450735	-0.417126	Q9BXS1	Q9BXS1	Isopentenyl-diphosphate delta-isomerase 2	IDI2
1.44143	0.492764	Q9H0P0-1;Q9H0P0-2;Q9H0P0;X6RM59;Q9H0P0-3;B9A035;C9K084	Q9H0P0-1;Q9H0P0-2;Q9H0P0;X6RM59;Q9H0P0-3;B9A035	Cytosolic 5-nucleotidase 3A;5-nucleotidase	NT5C3A
0.327421	0.266363	Q9H0U4;E9PLD0;Q92928	Q9H0U4;E9PLD0;Q92928	Ras-related protein Rab-1B;Putative Ras-related protein Rab-1C	RAB1B;RAB1C
0.0865335	0.138731	Q9H1R3	Q9H1R3	Myosin light chain kinase 2, skeletal/cardiac muscle	MYLK2
0.34992	-0.370511	Q9H7C9;E9PNP3;E9PR47;E9PJP1;E9PLK9;K4DI89;Q9H7C9-3;Q9H7C9-2;E9PIQ4	Q9H7C9;E9PNP3;E9PR47	Mth938 domain-containing protein	AAMDC
0.174768	-0.14408	Q9H7Z7;A0A7I2V5T7;A0A7I2V5X6;A6NHH0;X6RJ95;A0A7I2V308;A0A7I2YQ70	Q9H7Z7;A0A7I2V5T7;A0A7I2V5X6;A6NHH0;X6RJ95	Prostaglandin E synthase 2;Prostaglandin E synthase 2 truncated form	PTGES2
0.17263	-0.120701	Q9HC38-2;F6TLX2;Q9HC38;I3L3Q4;Q9HC38-3;I3L1F4;I3L1I0;I3NI27;I3NI24;I3L2C2;I3L277	Q9HC38-2;F6TLX2;Q9HC38;I3L3Q4;Q9HC38-3	Glyoxalase domain-containing protein 4	GLOD4
0.330377	-0.266383	Q9HDC5	Q9HDC5	Junctophilin-1	JPH1
0.947519	-0.881522	Q9NP98	Q9NP98	Myozenin-1	MYOZ1
0.500961	-0.550244	Q9NPC6	Q9NPC6	Myozenin-2	MYOZ2
0.0564528	0.0452503	Q9NQC3-3	Q9NQC3-3	Reticulon-4	RTN4
0.571729	-0.432711	Q9NR12-6;Q9NR12;D6RH06;Q9NR12-5;Q9NR12-4;D6RF83;Q9NR12-3;H7BYK4	Q9NR12-6;Q9NR12;D6RH06;Q9NR12-5;Q9NR12-4;D6RF83;Q9NR12-3	PDZ and LIM domain protein 7	PDLIM7
0.164562	0.103893	Q9NR28;Q9NR28-2;A0A024RBT2;Q9NR28-3;H7BZK7;A0A2U3TZH2;H7BZQ7	Q9NR28;Q9NR28-2;A0A024RBT2;Q9NR28-3	Diablo homolog, mitochondrial	DIABLO
0.411808	0.379663	Q9NRV9;F5GWX2;A0A3B3IRV5;H0YG71	Q9NRV9;F5GWX2;A0A3B3IRV5	Heme-binding protein 1	HEBP1
0.873689	0.706322	Q9NRX4;Q9NRX4-2	Q9NRX4	14 kDa phosphohistidine phosphatase	PHPT1
0.539732	-0.960486	Q9NZ45	Q9NZ45	CDGSH iron-sulfur domain-containing protein 1	CISD1
0.810805	0.359695	Q9NZN4;Q9NZN4-2	Q9NZN4;Q9NZN4-2	EH domain-containing protein 2	EHD2
0.0374267	-0.0241746	Q9NZU5;Q9NZU5-2;H7C3D2;B4DEY6;C9IYS1;F8WB09	Q9NZU5;Q9NZU5-2;H7C3D2;B4DEY6;C9IYS1	LIM and cysteine-rich domains protein 1	LMCD1
0.0125908	0.0111601	Q9UBQ7;U3KQ56;Q9UBQ7-2	Q9UBQ7;U3KQ56	Glyoxylate reductase/hydroxypyruvate reductase	GRHPR
0.0172334	0.023949	Q9UBY9;D3YTC6;Q68DG0;Q8N241;Q9UBY9-2;C9J5A3;Q9UBY9-3	Q9UBY9;D3YTC6;Q68DG0;Q8N241;Q9UBY9-2	Heat shock protein beta-7	HSPB7;DKFZp779D0968
0.732222	-0.397201	Q9UHG3;Q9UHG3-2;F8W8W4;C9K055;C9JM55;C9JGT6	Q9UHG3;Q9UHG3-2;F8W8W4	Prenylcysteine oxidase 1	PCYOX1
0.304016	-0.220726	Q9UHQ9;H7C0R7	Q9UHQ9;H7C0R7	NADH-cytochrome b5 reductase 1	CYB5R1
0.445716	0.277158	Q9UIJ7;Q9UIJ7-3;Q9UIJ7-2	Q9UIJ7;Q9UIJ7-3;Q9UIJ7-2	GTP:AMP phosphotransferase AK3, mitochondrial	AK3
0.341594	-0.471836	Q9UKX2;E7EX84	Q9UKX2	Myosin-2	MYH2
0.094197	0.168211	Q9UMS6;Q9UMS6-2;Q9UMS6-5;Q9UMS6-3;Q9UMS6-4;H0Y9Y3	Q9UMS6;Q9UMS6-2;Q9UMS6-5;Q9UMS6-3;Q9UMS6-4;H0Y9Y3	Synaptopodin-2	SYNPO2
0.00112166	-0.000778198	Q9UN36;Q9UN36-3;Q9UN36-2;Q9UN36-6;A0A0A0MS87;G3V4S9;Q9UN36-5;Q9UN36-4;G3V5H8;G3V2I9;H0YJT9;G3V578;G3V5S0;G3V383;G3V392;G3V5G0;G3V5L7;G3V5B7;G3V358;G3V3D5;G3V5P9;A0A0U1RR50;G3V552;G3V3P1;G3V2T2;G3V2S0;G3V3P6;G3V4T9;G3V2A6;G3V5B5;G3V271;G3V4S2;G3V2Y3;G3V5D7;G3V3X2;G3V3C3;G3V5V9;G3V5G7;G3V280;G3V3X3;G3V239;G3V285;G3V5A6;H0YJ56;H7C0X0;G3V3L1;G3V237;G3V420;G3V4X3	Q9UN36;Q9UN36-3;Q9UN36-2;Q9UN36-6;A0A0A0MS87;G3V4S9;Q9UN36-5;Q9UN36-4;G3V5H8;G3V2I9;H0YJT9;G3V578;G3V5S0;G3V383	Protein NDRG2	NDRG2
0.135913	0.0852629	Q9UNZ2;Q9UNZ2-5;Q9UNZ2-4;F2Z2K0;Q9UNZ2-6;R4GNE6;G3V4V8;R4GMY2	Q9UNZ2;Q9UNZ2-5;Q9UNZ2-4;F2Z2K0;Q9UNZ2-6	NSFL1 cofactor p47	NSFL1C
0.0357489	0.0314969	Q9UQ80;Q9UQ80-2;F8VR77;H0YIN7;F8W0A3;F8VZ69	Q9UQ80;Q9UQ80-2	Proliferation-associated protein 2G4	PA2G4
0.231871	0.277586	Q9Y235	Q9Y235	Probable C->U-editing enzyme APOBEC-2	APOBEC2
1.59985	-0.844164	Q9Y277-2;E5RFP6	Q9Y277-2;E5RFP6	Voltage-dependent anion-selective channel protein 3	VDAC3
0.208146	-0.174809	Q9Y281;Q9Y281-3;F8WDN3;G3V2U0	Q9Y281;Q9Y281-3	Cofilin-2	CFL2
0.906444	-0.65149	Q9Y2J8;Q9Y2J8-2	Q9Y2J8;Q9Y2J8-2	Protein-arginine deiminase type-2	PADI2
0.232196	0.158983	Q9Y2Q3;Q9Y2Q3-3;Q9Y2Q3-2;E9PFN5;Q9Y2Q3-4;C9JNT3	Q9Y2Q3;Q9Y2Q3-3;Q9Y2Q3-2;E9PFN5;Q9Y2Q3-4	Glutathione S-transferase kappa 1	GSTK1
0.0225452	0.0167059	Q9Y376;A0A087X0K1	Q9Y376;A0A087X0K1	Calcium-binding protein 39	CAB39
0.589738	0.660784	Q9Y490	Q9Y490	Talin-1	TLN1
0.427827	-0.274196	Q9Y5Z4;Q9Y5Z4-2;Q5THN1;C9IZA0	Q9Y5Z4;Q9Y5Z4-2	Heme-binding protein 2	HEBP2
0.168422	-0.116174	Q9Y6B6;D6RD69;Q9H029;D6R9R5;X1WI22;D6RAA2;Q5SQT8;D6RDB2	Q9Y6B6;D6RD69;Q9H029;D6R9R5	GTP-binding protein SAR1b	SAR1B;DKFZp434B2017
0.936186	1.17799	P16152;E9PQ63;A8MTM1;P16152-2	P16152	Carbonyl reductase [NADPH] 1	CBR1
0.91821	0.841091	Q9H0P0-1;Q9H0P0;X6RM59;Q9H0P0-3;Q9H0P0-2;B9A035;C9K084	Q9H0P0-1;Q9H0P0;X6RM59;Q9H0P0-3;Q9H0P0-2;B9A035	Cytosolic 5-nucleotidase 3A;5-nucleotidase	NT5C3A
0.00709235	0.0136451	O00629;H7C4F6	O00629;H7C4F6	Importin subunit alpha-3	KPNA4
