# Supplementary material for: Differences in protein expression, at the basal state and at 2 h of insulin infusion, in muscle biopsies from healthy Arab men with high or low insulin sensitivity measured by hyperinsulinemic euglycemic clamp
Source: Front Endocrinol (Lausanne). 2023 Feb 17;13:1024832. doi: 10.3389/fendo.2022.1024832 (PMC9982120; doi:10.3389/fendo.2022.1024832)
Supplement: Supplementary file 2 [file Table_2.xlsx]

## Sheet: LIS vs HIS_Before_FoldChange
(-Log Student's T-test p-value (LIS vs HIS_before)	Student's T-test Difference (LSI vs HIS_before)	Protein IDs	Majority protein IDs	Protein names	Gene names
0.545388	-1.38712	P56134-4;P56134-2;C9JJT5;G3V325;P56134;C9JU26;P56134-3	P56134-4;P56134-2;C9JJT5;G3V325	ATP synthase subunit f, mitochondrial	ATP5J2;ATP5J2-PTCD1
0.642514	-1.74321	Q96A32;H3BPK4;H3BN54;H3BML9	Q96A32;H3BPK4;H3BN54;H3BML9	Myosin regulatory light chain 2, skeletal muscle isoform	MYLPF
0.871805	-1.53095	P40926;P40926-2;G3XAL0	P40926;P40926-2;G3XAL0	Malate dehydrogenase, mitochondrial;Malate dehydrogenase	MDH2
0.89792	-1.85609	P10916;G3V1V8;A0A590UK07	P10916;G3V1V8	Myosin regulatory light chain 2, ventricular/cardiac muscle isoform	MYL2
0.940864	-1.56118	P06576;H0YH81	P06576;H0YH81	ATP synthase subunit beta, mitochondrial;ATP synthase subunit beta	ATP5B
0.988715	-1.35179	P07451;E5RHI4	P07451	Carbonic anhydrase 3	CA3
1.03537	-1.42888	P15259	P15259	Phosphoglycerate mutase 2	PGAM2
1.09612	-1.56434	Q16795;A0A3B3ISG8;H3BRM9;F5H0J3;F5GY40	Q16795;A0A3B3ISG8	NADH dehydrogenase [ubiquinone] 1 alpha subcomplex subunit 9, mitochondrial	NDUFA9
1.27278	-1.36738	Q99714;Q99714-2;Q5H928	Q99714;Q99714-2;Q5H928	3-hydroxyacyl-CoA dehydrogenase type-2	HSD17B10
1.33356	-1.36861	P47985;P0C7P4	P47985;P0C7P4	Cytochrome b-c1 complex subunit Rieske, mitochondrial;Cytochrome b-c1 complex subunit 11;Putative cytochrome b-c1 complex subunit Rieske-like protein 1	UQCRFS1;UQCRFS1P1
1.34287	-1.39396	A0A0A0MRN9;Q9GZV1;Q5T457;Q9GZV1-2	A0A0A0MRN9;Q9GZV1;Q5T457;Q9GZV1-2	Ankyrin repeat domain-containing protein 2	ANKRD2
1.48299	-1.6727	P12277;G3V4N7;G3V461;G3V2I1	P12277;G3V4N7	Creatine kinase B-type	CKB
1.85682	-1.85413	Q99623;F5GY37;F5H3X6;J3KPX7;Q99623-2;A0A7I2V5F0;F5GWA7;F5H0C5;F5H2D2;A0A3G2KQ93;U3KPZ5	Q99623;F5GY37;F5H3X6;J3KPX7;Q99623-2;A0A7I2V5F0;F5GWA7	Prohibitin-2	PHB2
3.07915	-1.28827	P08574	P08574	Cytochrome c1, heme protein, mitochondrial	CYC1
3.79019	-1.67363	P61026;P51153;A0A087WWB9	P61026	Ras-related protein Rab-10	RAB10
1.20512	-1.2266	P36542-2;P36542	P36542-2;P36542	ATP synthase subunit gamma, mitochondrial	ATP5C1
1.87631	-1.22044	Q05639;A0A2U3TZH3;A0A2R8Y488;A0A2R8Y660;A0A2R8YDN5;A0A6Q8PFK6	Q05639;A0A2U3TZH3	Elongation factor 1-alpha 2	EEF1A2
0.63569	-1.19066	P01859;A0A286YEY4	P01859;A0A286YEY4	Ig gamma-2 chain C region	IGHG2
2.05693	-1.17028	P12235;V9GYG0	P12235;V9GYG0	ADP/ATP translocase 1	SLC25A4
1.35737	-1.15816	P24298;Q8TD30;Q8TD30-2	P24298	Alanine aminotransferase 1	GPT
0.923741	-1.13745	P30837;A0A0U1RQK9	P30837	Aldehyde dehydrogenase X, mitochondrial	ALDH1B1
1.72498	-1.09755	O75489;E9PS48;O75489-2;E9PKL8;G3V194	O75489	NADH dehydrogenase [ubiquinone] iron-sulfur protein 3, mitochondrial	NDUFS3
0.648631	-1.08429	P02144;B0QYF8;Q8WVH6;F2Z2F1	P02144;B0QYF8;Q8WVH6;F2Z2F1	Myoglobin	MB
2.26554	-1.08213	P48047;A0A494C0K9;H7C0C1;H7C086;H7C068	P48047;A0A494C0K9;H7C0C1	ATP synthase subunit O, mitochondrial	ATP5O
0.754291	-1.08129	P17174;P17174-2	P17174;P17174-2	Aspartate aminotransferase, cytoplasmic	GOT1
0.875389	-1.05207	P30044;P30044-2;P30044-3;P30044-4	P30044;P30044-2;P30044-3;P30044-4	Peroxiredoxin-5, mitochondrial	PRDX5
0.686988	-1.04303	P99999;C9JFR7;CON__P62894	P99999;C9JFR7	Cytochrome c	CYCS
1.80602	-1.0094	Q9Y2Q3;Q9Y2Q3-3;Q9Y2Q3-2;E9PFN5;Q9Y2Q3-4;C9JNT3	Q9Y2Q3;Q9Y2Q3-3;Q9Y2Q3-2;E9PFN5;Q9Y2Q3-4	Glutathione S-transferase kappa 1	GSTK1
0.608915	-0.998192	P63241;I3L397;I3L504;P63241-2;Q6IS14;Q9GZV4;F8WCJ1;C9J7B5;C9J4W5	P63241;I3L397;I3L504;P63241-2;Q6IS14;Q9GZV4;F8WCJ1;C9J7B5;C9J4W5	Eukaryotic translation initiation factor 5A-1;Eukaryotic translation initiation factor 5A;Eukaryotic translation initiation factor 5A-1-like;Eukaryotic translation initiation factor 5A-2	EIF5A;EIF5AL1;EIF5A2
1.98009	-0.981167	Q02978;I3L1P8;Q02978-2	Q02978;I3L1P8;Q02978-2	Mitochondrial 2-oxoglutarate/malate carrier protein	SLC25A11
0.728749	-0.978424	P09972;A8MVZ9	P09972;A8MVZ9	Fructose-bisphosphate aldolase C;Fructose-bisphosphate aldolase	ALDOC
0.409202	-0.971568	P05413;S4R371;S4R3A2	P05413;S4R371;S4R3A2	Fatty acid-binding protein, heart	FABP3
0.415511	-0.944806	Q13642-5;Q13642-1;Q13642-4;Q5JXI8;A0A494C0D6;Q13642;Q5JXH7;Q5JXH8;Q5JXI2;Q13642-3;A0A0D9SFZ9;A0A0D9SFB0;A0A0D9SFI6;Q5JXH9;A0A0D9SGB2;Q5JXI0;A0A0D9SGD1;A0A494C0J3;A0A0D9SEY7;A0A494C1G1;A0A0D9SGC5	Q13642-5;Q13642-1;Q13642-4;Q5JXI8;A0A494C0D6;Q13642;Q5JXH7;Q5JXH8;Q5JXI2;Q13642-3;A0A0D9SFZ9;A0A0D9SFB0;A0A0D9SFI6;Q5JXH9	Four and a half LIM domains protein 1	FHL1
1.42086	-0.934073	Q02218;A0A0D9SFS3;Q02218-3;C9J4G7	Q02218;A0A0D9SFS3	2-oxoglutarate dehydrogenase, mitochondrial	OGDH
0.47001	-0.917957	Q14315;Q14315-2	Q14315;Q14315-2	Filamin-C	FLNC
0.975288	-0.90652	P35270;REV__Q16649	P35270	Sepiapterin reductase	SPR
0.867383	-0.895165	P28161;E9PHN6;F6XZQ7;P28161-2;E9PHN7;E9PLF1;E9PGV1	P28161;E9PHN6;F6XZQ7;P28161-2;E9PHN7;E9PLF1	Glutathione S-transferase Mu 2	GSTM2
2.18355	-0.863971	P04179;P04179-4;P04179-2;F5H4R2;F5GYZ5;F5H3C5;P04179-3;G5E9P6;F5GXZ9	P04179;P04179-4;P04179-2;F5H4R2;F5GYZ5;F5H3C5	Superoxide dismutase [Mn], mitochondrial	SOD2
1.44695	-0.853011	Q9UIJ7;Q9UIJ7-3;Q9UIJ7-2	Q9UIJ7;Q9UIJ7-3;Q9UIJ7-2	GTP:AMP phosphotransferase AK3, mitochondrial	AK3
1.50176	-0.82939	Q00325;Q00325-2;F8VVM2;F8VZL5;F8VWR4;F8VWQ0;F8VY00	Q00325;Q00325-2;F8VVM2	Phosphate carrier protein, mitochondrial	SLC25A3
0.957354	-0.82725	O75323;O75323-2;C9K068;H7C333;C9J7B1;F8WBI5;Q9BPW8;F8WCR5;H7C2U6	O75323;O75323-2	Protein NipSnap homolog 2	GBAS
1.197	-0.812512	P25705;P25705-3;K7ENJ4;K7ERX7;K7ESA0	P25705;P25705-3	ATP synthase subunit alpha, mitochondrial	ATP5A1
1.94397	-0.811855	Q9UHQ9;H7C0R7	Q9UHQ9;H7C0R7	NADH-cytochrome b5 reductase 1	CYB5R1
2.62462	-0.80509	P31040;D6RFM5;P31040-2;A0A087X1I3;P31040-3;A0A494C1T6;H0Y8X1	P31040;D6RFM5;P31040-2;A0A087X1I3;P31040-3	Succinate dehydrogenase [ubiquinone] flavoprotein subunit, mitochondrial	SDHA
0.868233	-0.799452	Q6ZMU5;Q6ZMU5-2	Q6ZMU5;Q6ZMU5-2	Tripartite motif-containing protein 72	TRIM72
0.789078	-0.791717	P00505;P00505-2	P00505;P00505-2	Aspartate aminotransferase, mitochondrial	GOT2
0.990888	-0.755771	P24539;Q5QNZ2	P24539;Q5QNZ2	ATP synthase F(0) complex subunit B1, mitochondrial	ATP5F1
0.805864	-0.750118	P21796;C9JI87	P21796;C9JI87	Voltage-dependent anion-selective channel protein 1	VDAC1
1.43817	-0.746047	Q04760;Q04760-2	Q04760;Q04760-2	Lactoylglutathione lyase	GLO1
0.856323	-0.742985	P14854;A0A494C160;K7EQD3	P14854;A0A494C160	Cytochrome c oxidase subunit 6B1	COX6B1
0.889594	-0.73232	O60662;O60662-2;E9PBE3	O60662;O60662-2	Kelch-like protein 41	KLHL41
0.687001	-0.728587	P49821;G3V0I5;P49821-2;B4DE93;E9PMX3;E9PQP1;E9PLC6;E9PPR0;E9PJL9;H0YE81;E9PPD6;E9PPS5;H0YD04	P49821;G3V0I5;P49821-2;B4DE93	NADH dehydrogenase [ubiquinone] flavoprotein 1, mitochondrial	NDUFV1
0.450944	-0.708547	P06732	P06732	Creatine kinase M-type;Creatine kinase M-type, N-terminally processed	CKM
0.419256	-0.704938	P08133;P08133-2;E7EMC6;E5RK63;E5RJF5;E5RI05;E5RFF0;E5RJR0;E5RIU8;H0YC77	P08133;P08133-2;E7EMC6	Annexin A6;Annexin	ANXA6
1.05025	-0.704231	P35232;C9JZ20;C9JW96;E7ESE2;E9PCW0;P35232-2	P35232;C9JZ20;C9JW96;E7ESE2;E9PCW0	Prohibitin	PHB
0.3588	-0.697599	A0A0J9YY99;P0DP03;P01768;P01764	A0A0J9YY99;P0DP03;P01768;P01764	Ig heavy chain V-III region CAM;Ig heavy chain V-III region 23	IGHV3-23
0.544793	-0.691353	Q14974;Q14974-2;J3KTM9;J3QR48;J3QKQ5;J3QRG4	Q14974;Q14974-2;J3KTM9	Importin subunit beta-1	KPNB1
0.421375	-0.6825	P61981	P61981	14-3-3 protein gamma;14-3-3 protein gamma, N-terminally processed	YWHAG
0.660144	-0.68045	P50461;A0A3B3IRI5;A0A3B3IT61;A0A3B3ISZ2;P50461-2	P50461	Cysteine and glycine-rich protein 3	CSRP3
1.46109	-0.674228	P10515;A0A7P0TAG1;A0A7P0TAX2;A0A7P0TBE2;H0YDD4;E9PEJ4;A0A7P0TBK2;A0A7P0Z4G4;A0A7P0T997;A0A7P0TA47;A0A7P0Z423;A0A7P0T9N8;A0A7P0Z459	P10515;A0A7P0TAG1;A0A7P0TAX2;A0A7P0TBE2;H0YDD4;E9PEJ4;A0A7P0TBK2;A0A7P0Z4G4;A0A7P0T997;A0A7P0TA47	Dihydrolipoyllysine-residue acetyltransferase component of pyruvate dehydrogenase complex, mitochondrial;Acetyltransferase component of pyruvate dehydrogenase complex	DLAT
1.60507	-0.670533	P19367;P19367-4;P19367-2;P19367-3;P52789;B1AR62;E9PB90;A0A2R8Y626;P52790	P19367;P19367-4;P19367-2;P19367-3	Hexokinase-1	HK1
2.60944	-0.656348	P17540;D6R998;D6RHV3;P12532;P12532-2;F8WCN3;C9JT96;C9JSQ1;C9J8F6;C9J6W7	P17540	Creatine kinase S-type, mitochondrial	CKMT2
0.833712	-0.640999	Q9NQC3-3;Q9NQC3;Q9NQC3-2;H7C106;F8W914;Q9NQC3-5;Q9NQC3-4;Q9NQC3-6;A0A0U1RQR6	Q9NQC3-3;Q9NQC3;Q9NQC3-2;H7C106;F8W914;Q9NQC3-5;Q9NQC3-4;Q9NQC3-6;A0A0U1RQR6	Reticulon-4;Reticulon	RTN4
0.4299	-0.638507	Q702N8;Q702N8-2	Q702N8;Q702N8-2	Xin actin-binding repeat-containing protein 1	XIRP1
0.540713	-0.63786	P08559;P08559-3;P08559-4;P08559-2;Q5JPU3;Q5JPU0;Q5JPU1;P29803;Q5JPT9;Q5JPU2	P08559;P08559-3;P08559-4;P08559-2	Pyruvate dehydrogenase E1 component subunit alpha, somatic form, mitochondrial	PDHA1
0.756276	-0.635828	Q9H7Z7;A0A7I2V5T7;A6NHH0;A0A7I2V5X6;X6RJ95;A0A7I2V308;A0A7I2YQ70	Q9H7Z7;A0A7I2V5T7;A6NHH0;A0A7I2V5X6;X6RJ95	Prostaglandin E synthase 2;Prostaglandin E synthase 2 truncated form	PTGES2
1.29882	-0.635746	P30048;P30048-2	P30048;P30048-2	Thioredoxin-dependent peroxide reductase, mitochondrial	PRDX3
0.741828	-0.616486	P53597;A0A494C0D1;H7C233	P53597;A0A494C0D1	Succinyl-CoA ligase [ADP/GDP-forming] subunit alpha, mitochondrial	SUCLG1
0.759376	-0.615329	Q6YN16;Q6YN16-2	Q6YN16;Q6YN16-2	Hydroxysteroid dehydrogenase-like protein 2	HSDL2
0.248983	-0.602053	P09382;F8WEI7	P09382	Galectin-1	LGALS1
0.666743	-0.59488	O95831;A0A6Q8PFM5;A0A6Q8PG15;A0A7I2PK44;O95831-3;A0A6Q8PFE1;A0A6Q8PHJ9;A0A6Q8PHC0;A0A6Q8PFQ8;A0A6Q8PFS4;A0A6Q8PFA7;A0A7I2RLJ8;O95831-2;E9PMA0;A0A6Q8PFW2;O95831-5;O95831-4;A0A6Q8PHJ4;A0A6Q8PF87;A0A6Q8PFN1	O95831;A0A6Q8PFM5;A0A6Q8PG15;A0A7I2PK44;O95831-3;A0A6Q8PFE1;A0A6Q8PHJ9;A0A6Q8PHC0;A0A6Q8PFQ8;A0A6Q8PFS4;A0A6Q8PFA7;A0A7I2RLJ8;O95831-2;E9PMA0	Apoptosis-inducing factor 1, mitochondrial	AIFM1
0.616368	-0.593733	P16152;E9PQ63;A8MTM1;P16152-2	P16152	Carbonyl reductase [NADPH] 1	CBR1
0.399132	-0.592907	P14618-2;H3BTN5;H3BR70;H3BQ34	P14618-2;H3BTN5;H3BR70;H3BQ34	Pyruvate kinase PKM;Pyruvate kinase	PKM
1.25156	-0.588134	P08237;P08237-3;A0A2R8Y891;P08237-2;F8VZI0;F8VZQ1;F8VX13;F8VP00;F8VW30;F8VSF7;F8VYK8;F8VUB8;F8VTQ3;F8VVE3;Q01813-2;A0A7I2V3Z0;H0YHB8;V9GY25;Q5VSR5;B1APP6	P08237;P08237-3;A0A2R8Y891;P08237-2;F8VZI0	ATP-dependent 6-phosphofructokinase, muscle type	PFKM
0.787604	-0.585864	P19237;A0A087WT47;G3V489;G3V4F8;G3V3L5	P19237;A0A087WT47;G3V489;G3V4F8	Troponin I, slow skeletal muscle	TNNI1
0.309804	-0.57697	P00492	P00492	Hypoxanthine-guanine phosphoribosyltransferase	HPRT1
0.528742	-0.573928	P14174	P14174	Macrophage migration inhibitory factor	MIF
0.567418	-0.569057	P16615-2;P16615;P16615-5;P16615-3;P16615-4;H7C5W9;J3QSY6;A0A0C4DH86	P16615-2;P16615;P16615-5;P16615-3;P16615-4;H7C5W9	Sarcoplasmic/endoplasmic reticulum calcium ATPase 2	ATP2A2
0.600724	-0.567463	P60174;P60174-3;P60174-4;U3KPZ0;U3KQF3;U3KPS5	P60174;P60174-3;P60174-4;U3KPZ0	Triosephosphate isomerase	TPI1
0.675975	-0.567209	Q9UBQ7;U3KQ56;Q9UBQ7-2	Q9UBQ7;U3KQ56	Glyoxylate reductase/hydroxypyruvate reductase	GRHPR
1.06843	-0.558317	Q9H0P0-1;Q9H0P0;X6RM59;Q9H0P0-3;Q9H0P0-2;B9A035;C9K084	Q9H0P0-1;Q9H0P0;X6RM59;Q9H0P0-3;Q9H0P0-2;B9A035	Cytosolic 5-nucleotidase 3A;5-nucleotidase	NT5C3A
1.17803	-0.554156	P25705-2;K7EK77;K7EJP1;K7EQH4	P25705-2;K7EK77	ATP synthase subunit alpha, mitochondrial	ATP5A1
0.548219	-0.547096	P40925;P40925-3;A0A5K1VW95;P40925-2;B9A041;B8ZZ51;C9JF79;C9JLV6;F8WFC2;C9IZI0	P40925;P40925-3;A0A5K1VW95;P40925-2;B9A041;B8ZZ51;C9JF79	Malate dehydrogenase, cytoplasmic;Malate dehydrogenase	MDH1
0.48502	-0.54705	P04075;J3KPS3;P04075-2;H3BQN4;H3BPS8;H3BUH7;H3BR04;H3BMQ8;H3BU78;H3BR68	P04075;J3KPS3;P04075-2;H3BQN4;H3BPS8;H3BUH7	Fructose-bisphosphate aldolase A;Fructose-bisphosphate aldolase	ALDOA
0.587138	-0.542146	P28331;P28331-2;P28331-4;P28331-5;B4DJ81;P28331-3;C9JPQ5;F8WDL5	P28331;P28331-2;P28331-4;P28331-5;B4DJ81;P28331-3	NADH-ubiquinone oxidoreductase 75 kDa subunit, mitochondrial	NDUFS1
0.85501	-0.541181	P21912;A0A087WWT1;A0A087WXX8	P21912;A0A087WWT1;A0A087WXX8	Succinate dehydrogenase [ubiquinone] iron-sulfur subunit, mitochondrial	SDHB
0.245017	-0.536732	Q9Y235	Q9Y235	Probable C->U-editing enzyme APOBEC-2	APOBEC2
1.08178	-0.514865	Q7Z3D6-2;Q7Z3D6;Q7Z3D6-3;Q7Z3D6-5;H0YB09;Q7Z3D6-4;H0YB62;A0A0C4DGD4;E5RJ62;E5RIU5;A0A0C4DGD8	Q7Z3D6-2;Q7Z3D6;Q7Z3D6-3;Q7Z3D6-5;H0YB09;Q7Z3D6-4;H0YB62	UPF0317 protein C14orf159, mitochondrial	C14orf159
0.493184	-0.51453	O95817;C9JFK9	O95817;C9JFK9	BAG family molecular chaperone regulator 3	BAG3
0.274174	-0.498097	P01857;A0A0A0MS08;A0A0A0MS07	P01857;A0A0A0MS08;A0A0A0MS07	Ig gamma-1 chain C region	IGHG1
0.884103	-0.495818	Q14BN4-5	Q14BN4-5	Sarcolemmal membrane-associated protein	SLMAP
1.05633	-0.488183	P35613;A0A7P0TA85;P35613-2;P35613-4;A0A087WUV8;P35613-3;A0A7P0TB04;A0A7P0T8A7;I3L192;R4GMX5;R4GN83;A0A2R8YDZ0	P35613;A0A7P0TA85;P35613-2;P35613-4;A0A087WUV8;P35613-3;A0A7P0TB04;A0A7P0T8A7;I3L192	Basigin	BSG
1.23904	-0.486293	P31930;O75439;G3V0E4	P31930	Cytochrome b-c1 complex subunit 1, mitochondrial	UQCRC1
0.527398	-0.483141	Q16881;E9PIR7;Q16881-4;Q16881-6;Q16881-2;Q16881-5;A0A087WSY9;A0A182DWI3;Q16881-3;A0A087WSW9;F8W809;E2QRB9;Q16881-7;E9PKD3;A0A0B4J225;E9PIZ5;E9PKI4;E9PLT3;E9PQI3;E9PRI8	Q16881;E9PIR7;Q16881-4;Q16881-6;Q16881-2;Q16881-5;A0A087WSY9;A0A182DWI3;Q16881-3;A0A087WSW9;F8W809;E2QRB9;Q16881-7	Thioredoxin reductase 1, cytoplasmic	TXNRD1
0.494481	-0.481345	Q86TD4-1;Q86TD4;Q86TD4-3;I3L4D6	Q86TD4-1;Q86TD4;Q86TD4-3	Sarcalumenin	SRL
1.19687	-0.47628	P00387-3;P00387;P00387-2;B1AHF3	P00387-3;P00387;P00387-2;B1AHF3	NADH-cytochrome b5 reductase 3;NADH-cytochrome b5 reductase 3 membrane-bound form;NADH-cytochrome b5 reductase 3 soluble form	CYB5R3
0.467492	-0.475117	P09622;E9PEX6;P09622-2;P09622-3;F8WDM5;A0A1W2PR83;F2Z2E3	P09622;E9PEX6;P09622-2;P09622-3	Dihydrolipoyl dehydrogenase, mitochondrial;Dihydrolipoyl dehydrogenase	DLD
0.467563	-0.471776	P51858;P51858-3;P51858-2	P51858;P51858-3;P51858-2	Hepatoma-derived growth factor	HDGF
0.252571	-0.464823	P00338;P00338-3;P00338-4;P00338-5;P00338-2;F5GXY2;F5GYU2;F5GXH2;F5H6W8;F5H5J4;F5GZQ4;F5GWW2;F5GXC7;F5H8H6;F5GXU1;Q6ZMR3;A0A087WUM2;P07864;F5H155;F5H5G7;G3XAP5;F5H245	P00338;P00338-3;P00338-4;P00338-5;P00338-2	L-lactate dehydrogenase A chain	LDHA
1.07852	-0.460183	P43155;P43155-2;A0A7P0TAR1;A0A7P0T9R9;A0A7P0T9E7;P43155-3;H0Y4Z7;A0A7P0TAQ4	P43155;P43155-2;A0A7P0TAR1;A0A7P0T9R9;A0A7P0T9E7;P43155-3;H0Y4Z7	Carnitine O-acetyltransferase	CRAT
0.61706	-0.457452	Q9NZN4;Q9NZN4-2	Q9NZN4;Q9NZN4-2	EH domain-containing protein 2	EHD2
0.535574	-0.455942	P36957;P36957-2;Q86SW4;H0YJF9;G3V5M3;G3V3F0	P36957;P36957-2;Q86SW4	Dihydrolipoyllysine-residue succinyltransferase component of 2-oxoglutarate dehydrogenase complex, mitochondrial	DLST
0.211369	-0.450052	P63316;C9JDI3	P63316;C9JDI3	Troponin C, slow skeletal and cardiac muscles	TNNC1
0.364453	-0.447855	Q9NR12-6;Q9NR12;D6RH06;Q9NR12-5;Q9NR12-4;D6RF83;Q9NR12-3;H7BYK4	Q9NR12-6;Q9NR12;D6RH06;Q9NR12-5;Q9NR12-4;D6RF83;Q9NR12-3	PDZ and LIM domain protein 7	PDLIM7
0.228013	-0.444839	P07737;K7EJ44;CON__P02584;I3L3D5	P07737;K7EJ44	Profilin-1	PFN1
0.889081	-0.443259	Q8N142;Q8N142-2;G3V5D8;P30520;G3V232;G3V2N1	Q8N142;Q8N142-2	Adenylosuccinate synthetase isozyme 1	ADSSL1
0.918221	-0.442121	P11310;Q5T4U5;P11310-2;F6YB23;A0A7P0TB51;A0A7P0T932;A0A7P0TAB2;A0A7P0TBD1;A0A7P0T8J9;A0A7P0TA63;E9PJM9;A0A7P0TA39;A0A7P0TB28;E9PRX4;A0A7P0T9W7	P11310;Q5T4U5;P11310-2;F6YB23;A0A7P0TB51;A0A7P0T932	Medium-chain specific acyl-CoA dehydrogenase, mitochondrial	ACADM
0.413125	-0.440897	Q13643	Q13643	Four and a half LIM domains protein 3	FHL3
0.807872	-0.436506	Q15084;Q15084-5;Q15084-3;Q15084-4;Q15084-2	Q15084;Q15084-5;Q15084-3;Q15084-4;Q15084-2	Protein disulfide-isomerase A6	PDIA6
0.421189	-0.435224	P13807;P13807-2;P54840;M0QYU1	P13807;P13807-2	Glycogen [starch] synthase, muscle	GYS1
0.238553	-0.434219	P11166;A0A6Q8PFI8;A6NL68;A0A0D9SG74;A0A0D9SFK9	P11166;A0A6Q8PFI8	Solute carrier family 2, facilitated glucose transporter member 1	SLC2A1
0.68427	-0.428279	P02511;A0A024R3B9;E9PJL7;E9PNH7;E9PRA8;E9PS12	P02511;A0A024R3B9;E9PJL7;E9PNH7;E9PRA8	Alpha-crystallin B chain	CRYAB
0.33547	-0.421964	P04792;A0A6Q8PFK8;A0A6Q8PHJ6;A0A6Q8PGK1;A0A6Q8PFE7;A0A6Q8PF43;A0A6Q8PHA6;A0A6Q8PH65;A0A6Q8PGY2;C9J3N8	P04792;A0A6Q8PFK8;A0A6Q8PHJ6;A0A6Q8PGK1	Heat shock protein beta-1	HSPB1
0.726933	-0.420457	P22695;H3BRG4;H3BSJ9;H3BP04;H3BUE4;H3BUI9;A0A087WVZ4	P22695;H3BRG4;H3BSJ9	Cytochrome b-c1 complex subunit 2, mitochondrial	UQCRC2
1.02488	-0.419685	P07339;F8W787;A0A1B0GW44;A0A1B0GV23;A0A1B0GVD5;A0A1B0GWE8;C9JH19;A0A1B0GVP3;A0A1B0GU92;A0A1B0GU03;H7C469;F8WD96	P07339;F8W787;A0A1B0GW44;A0A1B0GV23;A0A1B0GVD5;A0A1B0GWE8;C9JH19;A0A1B0GVP3;A0A1B0GU92;A0A1B0GU03;H7C469;F8WD96	Cathepsin D;Cathepsin D light chain;Cathepsin D heavy chain	CTSD
0.398292	-0.41699	O96000;H3BPJ9;O96000-2;H3BV16	O96000;H3BPJ9;O96000-2;H3BV16	NADH dehydrogenase [ubiquinone] 1 beta subcomplex subunit 10	NDUFB10
1.34835	-0.414458	Q9P2R7;A0A2R8YDQ9;A0A2R8Y6Y7;Q9P2R7-2;Q5T9Q5;A0A2R8Y5P6;A0A2R8Y6E6;Q5T9Q8;A0A0U1RQF8;A0A0U1RQL1;A0A0U1RRI1;A0A0U1RQU7;A0A2R8Y5P4	Q9P2R7;A0A2R8YDQ9;A0A2R8Y6Y7;Q9P2R7-2;Q5T9Q5	Succinyl-CoA ligase [ADP-forming] subunit beta, mitochondrial	SUCLA2
0.560414	-0.414182	Q92523;Q92523-3;Q92523-2;Q92523-4	Q92523;Q92523-3;Q92523-2;Q92523-4	Carnitine O-palmitoyltransferase 1, muscle isoform	CPT1B
0.763938	-0.410374	Q16836;E9PF18;Q16836-3;Q16836-2;A0A0A0MSE2;A0A0D9SFP2;A0A1W2PNM1;A0A1W2PQV5;A0A1W2PQ78;A0A1W2PRT2;A0A1W2PP40;A0A1W2PQ55	Q16836;E9PF18;Q16836-3;Q16836-2;A0A0A0MSE2;A0A0D9SFP2;A0A1W2PNM1;A0A1W2PQV5;A0A1W2PQ78	Hydroxyacyl-coenzyme A dehydrogenase, mitochondrial	HADH
0.639978	-0.409873	Q5VXT5;Q5VXT5-2	Q5VXT5;Q5VXT5-2	Synaptophysin-like protein 2	SYPL2
0.206098	-0.409788	P23297;Q5T7Y6;Q5T7Y5;Q5T7Y4	P23297;Q5T7Y6	Protein S100-A1;Protein S100	S100A1
0.642437	-0.402591	P51149;A0A6Q8PG52;A0A6Q8PH84;C9J592;C9IZZ0;C9J8S3;A0A6Q8PGE6;C9J4V0;C9J7D1;C9J4S4;A0A6Q8PF79	P51149;A0A6Q8PG52;A0A6Q8PH84;C9J592;C9IZZ0;C9J8S3;A0A6Q8PGE6;C9J4V0	Ras-related protein Rab-7a	RAB7A
0.472872	-0.397112	P54819;F8W1A4;P54819-2;P54819-5;P54819-3;P54819-6;F8VY04;A0A5K1VW67;F8VZG5;A0A5F9ZHP2;P54819-4;G3V213;F8VPP1	P54819;F8W1A4;P54819-2;P54819-5;P54819-3;P54819-6;F8VY04;A0A5K1VW67;F8VZG5;A0A5F9ZHP2;P54819-4;G3V213	Adenylate kinase 2, mitochondrial;Adenylate kinase 2, mitochondrial, N-terminally processed;Adenylate kinase 2, mitochondrial	AK2
0.642181	-0.393933	O75746;O75746-2;F8W9J0;H0YFB2;B4DGK6	O75746;O75746-2	Calcium-binding mitochondrial carrier protein Aralar1	SLC25A12
0.58879	-0.392847	P13804;H0YLU7;P13804-2;H0YNX6;H0YK49;H0YL12;H0YKF0;H0YL83;H0YM12;J3KN60	P13804;H0YLU7;P13804-2;H0YNX6;H0YK49;H0YL12;H0YKF0	Electron transfer flavoprotein subunit alpha, mitochondrial	ETFA
0.467708	-0.388648	P0DPI2;A0A0B4J2D5;A0A096LPI6;A0A096LNH5;H7C1F6;H7C2G3;P0DPI2-2;A0A0B4J2D5-2;A0A096LP73;A0A2R8YDR7;F2Z2Q0;A0A096LP12;A0A096LNJ1;A0A2R8Y6K9	P0DPI2;A0A0B4J2D5;A0A096LPI6;A0A096LNH5;H7C1F6;H7C2G3;P0DPI2-2;A0A0B4J2D5-2		C21orf33
0.558386	-0.388351	P35573;P35573-2;P35573-3;A0A1C7CYW1	P35573;P35573-2;P35573-3	Glycogen debranching enzyme;4-alpha-glucanotransferase;Amylo-alpha-1,6-glucosidase	AGL
0.219592	-0.38197	P02730;P02730-2;A0A0A0MS98	P02730;P02730-2;A0A0A0MS98	Band 3 anion transport protein	SLC4A1
0.609061	-0.381561	P42126;Q96DC0;P42126-2;H3BS70	P42126;Q96DC0;P42126-2;H3BS70	Enoyl-CoA delta isomerase 1, mitochondrial	ECI1;DCI
0.406743	-0.376453	P31415	P31415	Calsequestrin-1	CASQ1
0.442141	-0.372152	O75223;M0QZK8;O75223-3;H7BZK5;B8ZZK2;O75223-2;O75223-4	O75223;M0QZK8;O75223-3	Gamma-glutamylcyclotransferase	GGCT
0.516095	-0.370809	P16930;P16930-2;H0YLC7;H3BNP8	P16930;P16930-2	Fumarylacetoacetase	FAH
0.312963	-0.37052	P00367;P00367-3;P49448;P00367-2	P00367;P00367-3;P49448;P00367-2	Glutamate dehydrogenase 1, mitochondrial;Glutamate dehydrogenase 2, mitochondrial	GLUD1;GLUD2
0.298463	-0.369106	P07237;A0A7P0TA71;A0A7P0TA35;A0A7P0TB26;A0A7P0T9K9;I3L4M2;A0A7P0TA97;A0A7P0T8X1;I3L3P5;A0A7P0T8J3;A0A7P0T8C0;H7BZ94;A0A7P0T9U6;I3L0S0;H0Y3Z3;A0A7P0T9D6;I3L514;A0A7P0Z4S2;A0A7P0Z4J0;B3KTQ9;A0A7P0TAX9;A0A7P0TBP8;I3NI03;A0A7P0Z476;I3L3U6;A0A7P0T9S9;I3L1Y5;A0A7P0T9E3;A0A7P0T940;A0A7P0Z4B2;A0A7P0TBA3;A0A7P0Z4F8	P07237;A0A7P0TA71;A0A7P0TA35;A0A7P0TB26;A0A7P0T9K9;I3L4M2;A0A7P0TA97;A0A7P0T8X1;I3L3P5;A0A7P0T8J3;A0A7P0T8C0;H7BZ94;A0A7P0T9U6;I3L0S0;H0Y3Z3;A0A7P0T9D6;I3L514	Protein disulfide-isomerase	P4HB
0.808597	-0.366641	P62258;P62258-2;B4DJF2;I3L3T1;K7EIT4;I3L0W5	P62258;P62258-2;B4DJF2;I3L3T1	14-3-3 protein epsilon	YWHAE
0.318233	-0.363639	P13929;P13929-2;P13929-3;E5RGZ4;K7EPM1;K7EKN2;K7EP84;E5RJH5;U3KQQ1	P13929;P13929-2;P13929-3;E5RGZ4;K7EPM1;K7EKN2	Beta-enolase;Enolase	ENO3
0.436636	-0.362179	Q96HC4-3;H0Y8Y3;H0Y929;D6RAA1;A0A0D9SFW3;D6RGG6;Q96HC4-5	Q96HC4-3	PDZ and LIM domain protein 5	PDLIM5
0.393754	-0.360254	P16989-2;P16989;P16989-3;Q9Y2T7;A0A0D9SEI8	P16989-2;P16989;P16989-3	Y-box-binding protein 3	YBX3
0.793141	-0.359436	P10809;A0A7I2V599;A0A7I2V2X6;A0A7I2YQK6;A0A7I2V5M1;A0A7I2V5K3;A0A7I2YQ71;A0A7I2V369;E7ESH4;E7EXB4;P10809-2;C9JL25;C9JL19;C9JCQ4;C9J0S9	P10809;A0A7I2V599;A0A7I2V2X6;A0A7I2YQK6;A0A7I2V5M1	60 kDa heat shock protein, mitochondrial	HSPD1
0.276445	-0.354852	Q8NI60;Q8NI60-3;Q8NI60-4;Q8NI60-2	Q8NI60;Q8NI60-3;Q8NI60-4	Atypical kinase ADCK3, mitochondrial	ADCK3
0.712129	-0.348197	Q9NZU5;Q9NZU5-2;H7C3D2;B4DEY6;C9IYS1;F8WB09	Q9NZU5;Q9NZU5-2;H7C3D2;B4DEY6;C9IYS1	LIM and cysteine-rich domains protein 1	LMCD1
0.58904	-0.339309	Q9Y2J8;Q9Y2J8-2	Q9Y2J8;Q9Y2J8-2	Protein-arginine deiminase type-2	PADI2
0.231173	-0.335398	O75112-6;O75112-4;O75112-5	O75112-6;O75112-4;O75112-5	LIM domain-binding protein 3	LDB3
0.289728	-0.333979	P00403	P00403	Cytochrome c oxidase subunit 2	MT-CO2
0.414971	-0.333585	O75947;O75947-2;F5H608	O75947;O75947-2	ATP synthase subunit d, mitochondrial	ATP5H
0.373439	-0.330411	P45880;A0A0A0MR02;P45880-2;P45880-1;Q5JSD2;Q5JSD1;A2A3S1	P45880;A0A0A0MR02;P45880-2;P45880-1;Q5JSD2;Q5JSD1	Voltage-dependent anion-selective channel protein 2	VDAC2
0.217798	-0.329071	P06744;A0A2U3TZU2;P06744-2;K7EQ48;A0A2R8Y6C7;A0A0J9YXP8;A0A0J9YYH3;A0A0J9YX90;K7ERC6;K7EPY4;K7EP41;K7ENA0;A0A0J9YXM3;K7ELR7;A0A2R8YF08;K7ERK8;K7EIL4;A0A0J9YXH9;A0A0J9YYI8;K7ESF4;Q8N196	P06744;A0A2U3TZU2;P06744-2;K7EQ48;A0A2R8Y6C7;A0A0J9YXP8;A0A0J9YYH3;A0A0J9YX90	Glucose-6-phosphate isomerase	GPI
0.669365	-0.327095	P50213;H0YL72;P50213-2;H0YLI6;H0YMU3;H0YKD0;H0YNF5;H0YM64;H0YM46	P50213;H0YL72;P50213-2;H0YLI6;H0YMU3	Isocitrate dehydrogenase [NAD] subunit alpha, mitochondrial	IDH3A
0.324531	-0.325726	P0DP25;P0DP24;P0DP23;E7EMB3;Q96HY3;G3V361;A0A590UJI2;A0A590UJC0;G3V226;M0QZ52;F8WBR5;G3V479;P27482	P0DP25;P0DP24;P0DP23;E7EMB3;Q96HY3;G3V361;A0A590UJI2		CALM2;CALM1
0.653863	-0.325399	Q0ZGT2-2;Q0ZGT2;Q0ZGT2-4;H7BXY5;E7EUA0;Q0ZGT2-3;E7ETM8	Q0ZGT2-2;Q0ZGT2;Q0ZGT2-4;H7BXY5;E7EUA0;Q0ZGT2-3;E7ETM8	Nexilin	NEXN
0.428597	-0.318492	P22314;P22314-2;Q5JRR6;Q5JRR9;Q5JRS0;Q5JRS1;Q5JRS3;Q5JRS2	P22314;P22314-2	Ubiquitin-like modifier-activating enzyme 1	UBA1
0.522244	-0.315759	P11177;P11177-2;P11177-3;C9J634;F8WF02	P11177;P11177-2;P11177-3;C9J634;F8WF02	Pyruvate dehydrogenase E1 component subunit beta, mitochondrial	PDHB
0.176949	-0.314867	P36969;K7ERP4;A0A087X2I2;A0A087WT12;P36969-2;K7EKX7;K7ENB4;K7EJ20;R4GNE4;A0A0A0MTT1;A0A087X247	P36969;K7ERP4;A0A087X2I2;A0A087WT12;P36969-2;K7EKX7;K7ENB4;K7EJ20;R4GNE4;A0A0A0MTT1	Phospholipid hydroperoxide glutathione peroxidase, mitochondrial;Glutathione peroxidase	GPX4
0.730106	-0.307737	Q16698;Q16698-2;E5RFV2;E5RJG7;E5RJD2;E5RID6;H0YAW3	Q16698;Q16698-2;E5RFV2;E5RJG7	2,4-dienoyl-CoA reductase, mitochondrial	DECR1
0.24352	-0.305486	P21266;A0A0A0MTN3	P21266;A0A0A0MTN3	Glutathione S-transferase Mu 3	GSTM3
1.10735	-0.30507	P49748;P49748-3;P49748-2;G3V1M7;K7EQP4;J3QRJ8;J3KSR4;J3QKU9;K7EJW8;J3KS89;K7EMF8	P49748;P49748-3;P49748-2	Very long-chain specific acyl-CoA dehydrogenase, mitochondrial	ACADVL
0.202598	-0.294144	P02794;G3V192;G3V1D1;E9PRK8;E9PKY7;E9PPQ4;E9PQR3;E9PKM5;E9PK45	P02794;G3V192;G3V1D1	Ferritin heavy chain;Ferritin heavy chain, N-terminally processed;Ferritin	FTH1
0.283204	-0.288897	P20807;F8W8F5;P20807-3;P20807-2;P20807-4;A0A669KB08;H3BMH1;H3BSA2;P20807-5;A0A669KAB9;A0A669KAU6;H3BS77;A0A669KB98;H3BV08;A0A669KAX6;A0A669KBA3;H3BUZ3;H3BUR3;H3BNN7;A0A669KBE1;H3BS30;A0A0S2Z3E6;A0A669KB11;A0A669KB02	P20807;F8W8F5;P20807-3;P20807-2;P20807-4	Calpain-3	CAPN3
0.358893	-0.281805	P28838;P28838-2;H0Y9Q1;H0Y983	P28838;P28838-2;H0Y9Q1	Cytosol aminopeptidase	LAP3
0.462575	-0.281416	P31937;H7BZL2;F8WET2	P31937	3-hydroxyisobutyrate dehydrogenase, mitochondrial	HIBADH
0.1925	-0.280775	Q14195;Q14195-2;H0YBT4;Q14117;D6RF19	Q14195;Q14195-2	Dihydropyrimidinase-related protein 3	DPYSL3
0.232277	-0.278945	P08758;D6RBE9;D6RBL5;E9PHT9;D6RCN3	P08758;D6RBE9;D6RBL5	Annexin A5;Annexin	ANXA5
0.914698	-0.277803	P11217;P11217-2;P06737;E9PK47;P06737-2;H0Y4Z6	P11217;P11217-2	Glycogen phosphorylase, muscle form	PYGM
0.352246	-0.276578	P00390;P00390-5;P00390-4;P00390-2;P00390-3;A0A2R8YF59;H0YC68	P00390;P00390-5;P00390-4;P00390-2;P00390-3	Glutathione reductase, mitochondrial	GSR
0.126996	-0.272987	P14927;B7Z2R2;P14927-2;E5RHG9	P14927;B7Z2R2;P14927-2	Cytochrome b-c1 complex subunit 7	UQCRB
0.202696	-0.26698	Q9Y281;Q9Y281-3;F8WDN3;G3V2U0	Q9Y281;Q9Y281-3	Cofilin-2	CFL2
0.222213	-0.266867	P00568;Q5T9B7;H0YID2;Q9Y6K8;Q9Y6K8-2;Q9Y6K8-3	P00568;Q5T9B7	Adenylate kinase isoenzyme 1	AK1
0.66108	-0.266741	O14818;O14818-2;H0Y586;Q8TAA3;Q8TAA3-2;Q8TAA3-5;A0A087WYS6;O14818-4;F5GY34	O14818;O14818-2;H0Y586;Q8TAA3;Q8TAA3-2;Q8TAA3-5	Proteasome subunit alpha type-7;Proteasome subunit alpha type-7-like	PSMA7;PSMA8
0.456579	-0.265494	O75112-2;O75112-7;O75112;O75112-3;A0A0C4DGG7;A0A096LPD7	O75112-2;O75112-7;O75112;O75112-3	LIM domain-binding protein 3	LDB3
0.291922	-0.262229	P55822;A0A3B3ITX9;H7C2G0;C9JX40;P55822-2;H7C1Y8;H7C3V3;C9JJT2	P55822;A0A3B3ITX9;H7C2G0	SH3 domain-binding glutamic acid-rich protein	SH3BGR
0.511103	-0.259301	Q99497;K7ELW0;K7EN27	Q99497;K7ELW0;K7EN27	Protein deglycase DJ-1	PARK7
0.260296	-0.258713	P04406;E7EUT5	P04406;E7EUT5	Glyceraldehyde-3-phosphate dehydrogenase	GAPDH
0.277518	-0.257499	J3KN67	J3KN67		TPM3
0.40348	-0.256543	P35237;A0A024QZX5;A0A087X1N8;A0A2R8YD12;A0A2R8Y6A7;A0A2R8YDD0;A0A2R8Y517	P35237;A0A024QZX5;A0A087X1N8;A0A2R8YD12;A0A2R8Y6A7	Serpin B6	SERPINB6
0.114668	-0.248536	Q16891-2;Q16891;B9A067;Q16891-4;C9J406;A0A087WYS0;D6RAW4	Q16891-2;Q16891;B9A067;Q16891-4;C9J406	MICOS complex subunit MIC60	IMMT
0.237685	-0.246732	P12814;P12814-2;P12814-3;A0A7I2V4Y4;P12814-4;H9KV75;G3V2N5;H7C5W8;G3V2W4;G3V5M4;H0YJ11;H0YJW3;G3V2X9;G3V2E8;G3V380	P12814;P12814-2;P12814-3;A0A7I2V4Y4;P12814-4;H9KV75	Alpha-actinin-1	ACTN1
0.241056	-0.246539	Q9BS92;F2Z3L7	Q9BS92;F2Z3L7	Protein NipSnap homolog 3B	NIPSNAP3B
0.153624	-0.245583	Q9NX63;C9JRZ6;F8WAR4;A0A286YEX5	Q9NX63;C9JRZ6;F8WAR4;A0A286YEX5	MICOS complex subunit MIC19	CHCHD3
0.359562	-0.234879	Q9H0U4;E9PLD0;Q92928	Q9H0U4;E9PLD0;Q92928	Ras-related protein Rab-1B;Putative Ras-related protein Rab-1C	RAB1B;RAB1C
0.148036	-0.232313	P14621;U3KQL2;U3KPX1;U3KPX8;E9PF46;F8WA34	P14621;U3KQL2;U3KPX1;U3KPX8;E9PF46;F8WA34	Acylphosphatase-2;Acylphosphatase	ACYP2
0.555721	-0.231911	P07954;P07954-2	P07954;P07954-2	Fumarate hydratase, mitochondrial	FH
0.263294	-0.227148	P30566;A0A7P0T9A7;A0A7P0Z472;A0A096LNY6;A0A1B0GTJ7;A0A1B0GWJ0;A0A7P0T8E4;A0A0A6YY92;A0A096LNY5;A0A1B0GTG9;P30566-2;A0A1B0GWF8;A0A096LP92;A0A096LNY4;A0A096LPA2;A0A096LP72;B4DEP1;A0A1W2PRX2;A0A096LP76;A0A096LNT0;V9GY96	P30566;A0A7P0T9A7;A0A7P0Z472;A0A096LNY6;A0A1B0GTJ7;A0A1B0GWJ0;A0A7P0T8E4;A0A0A6YY92;A0A096LNY5;A0A1B0GTG9;P30566-2;A0A1B0GWF8;A0A096LP92	Adenylosuccinate lyase	ADSL
0.32678	-0.224904	P07355;H0YMW4;P07355-2;H0YN42;H0YMU9;H0YMD0;A6NMY6;H0YNB8;H0YKS4;H0YM50;H0YMM1;H0YL33;A0A7I2V4P4;H0YNP5;H0YKX9;H0YMT9;H0YLV6;H0YKZ7;H0YKL9;H0YN28;H0YKV8;H0YMD9;H0YNA0;H0YKN4;H0YLE2	P07355;H0YMW4;P07355-2;H0YN42;H0YMU9;H0YMD0;A6NMY6;H0YNB8;H0YKS4;H0YM50;H0YMM1;H0YL33;A0A7I2V4P4;H0YNP5	Annexin A2;Annexin;Putative annexin A2-like protein	ANXA2
0.236968	-0.223612	P0DMV8;A0A0G2JIW1;P0DMV9;P0DMV8-2;V9GZ37	P0DMV8;A0A0G2JIW1;P0DMV9;P0DMV8-2;V9GZ37	Heat shock 70 kDa protein 1A;Heat shock 70 kDa protein 1B	HSPA1A;HSPA1B
0.40263	-0.222866	P17612-2;P17612;A0A7I2V5J4;P22694-5;A0A087WVC4;P22694-9;A0A0A0MS54;P22694-7;P22694;P22694-3;P22694-4;P22694-2;P22694-6;P22694-10;Q15136;K7ERP6;B7Z708;P22694-8;B1APF9;B1APG2;B1APF8;B1APG3;A0A7I2YQ82;B1APF7;B1APG0;B1APG1	P17612-2;P17612;A0A7I2V5J4;P22694-5;A0A087WVC4;P22694-9;A0A0A0MS54;P22694-7;P22694;P22694-3;P22694-4;P22694-2;P22694-6;P22694-10;Q15136;K7ERP6	cAMP-dependent protein kinase catalytic subunit alpha;cAMP-dependent protein kinase catalytic subunit beta	PRKACA;PRKACB;KIN27
0.340391	-0.221887	Q9Y6B6;D6RD69;D6R9R5;Q9H029;X1WI22;D6RAA2;Q5SQT8;D6RDB2	Q9Y6B6;D6RD69;D6R9R5;Q9H029	GTP-binding protein SAR1b	SAR1B;DKFZp434B2017
0.421398	-0.219345	P08865;C9J9K3;A0A0C4DG17;F8WD59	P08865;C9J9K3;A0A0C4DG17;F8WD59	40S ribosomal protein SA	RPSA
0.266344	-0.217182	P02545;A0A6Q8PFJ0;P02545-6;P02545-3;P02545-2;A0A6Q8PHQ9;Q3BDU5;P02545-5;P02545-4;Q5TCI8;A0A6Q8PF80;A0A6Q8PGH0;A0A6Q8PFM1;A0A6Q8PF59;A0A6Q8PFF5;E9PBF6	P02545;A0A6Q8PFJ0;P02545-6;P02545-3;P02545-2;A0A6Q8PHQ9;Q3BDU5;P02545-5;P02545-4;Q5TCI8;A0A6Q8PF80	Prelamin-A/C;Lamin-A/C	LMNA
0.438265	-0.216697	Q96IU4;B4DQI4;F8W9U3;Q96IU4-2	Q96IU4;B4DQI4;F8W9U3	Alpha/beta hydrolase domain-containing protein 14B	ABHD14B
0.0741172	-0.207156	P20674;H3BRM5;H3BV69;H3BNX8;H3BRI0	P20674;H3BRM5;H3BV69;H3BNX8	Cytochrome c oxidase subunit 5A, mitochondrial	COX5A
0.223685	-0.206006	O60506;A0A7I2V4Z0;A0A7I2YQN2;O60506-4;O60506-3;O60506-2;A0A7I2V5Q6;A0A7I2V346;B7Z645;A0A7I2YQV8;A0A7I2V2F2;A0A7I2V309;F6UXX1;O60506-5;A0A7I2V4J0;A0A7I2V2F0	O60506;A0A7I2V4Z0;A0A7I2YQN2;O60506-4;O60506-3;O60506-2;A0A7I2V5Q6;A0A7I2V346;B7Z645;A0A7I2YQV8;A0A7I2V2F2;A0A7I2V309;F6UXX1;O60506-5	Heterogeneous nuclear ribonucleoprotein Q	SYNCRIP
0.281214	-0.203134	Q07021;I3L3Q7;I3L3B0	Q07021;I3L3Q7;I3L3B0	Complement component 1 Q subcomponent-binding protein, mitochondrial	C1QBP
0.303746	-0.200105	P24752;A0A5F9ZHL1;A0A5F9ZHJ7;A0A5F9ZHD4;A0A5F9ZI66;A0A5F9ZHH9;H0YEL7;P24752-2;A0A5F9ZHL7;E9PRQ6	P24752;A0A5F9ZHL1;A0A5F9ZHJ7;A0A5F9ZHD4;A0A5F9ZI66	Acetyl-CoA acetyltransferase, mitochondrial	ACAT1
0.187535	-0.197543	A0A7I2PLE3;A0A7I2PJZ2;A0A0G2JPD5;P10636;P10636-9;A0A0G2JMX7;A0A0G2JQJ7;A0A0G2JS76;P10636-8;P10636-4;A0A7P0T936;P10636-7;P10636-2;P10636-6;P10636-5;I3L170;P10636-3;I3L2Z2	A0A7I2PLE3;A0A7I2PJZ2;A0A0G2JPD5;P10636;P10636-9;A0A0G2JMX7;A0A0G2JQJ7;A0A0G2JS76	Microtubule-associated protein tau	MAPT
0.113046	-0.193753	Q93084;Q93084-4;Q93084-3;Q93084-7;Q93084-1;Q93084-6;Q93084-5	Q93084;Q93084-4;Q93084-3;Q93084-7;Q93084-1;Q93084-6;Q93084-5	Sarcoplasmic/endoplasmic reticulum calcium ATPase 3	ATP2A3
0.15299	-0.193527	O75298;K7EMR7;O75298-3;O75298-2;Q7RTN0	O75298;K7EMR7;O75298-3;O75298-2;Q7RTN0	Reticulon-2;Reticulon	RTN2
0.22694	-0.190689	Q9BXS1	Q9BXS1	Isopentenyl-diphosphate delta-isomerase 2	IDI2
0.195802	-0.189886	P30086	P30086	Phosphatidylethanolamine-binding protein 1;Hippocampal cholinergic neurostimulating peptide	PEBP1
0.0931184	-0.186626	P09493;A0A0S2Z4G6;P09493-9;Q6ZN40;H0YKP3;A0A087WTJ7;A0A494C0V8;H0YLS7;K7ELP0;A0A494C0I0	P09493;A0A0S2Z4G6;P09493-9;Q6ZN40;H0YKP3	Tropomyosin alpha-1 chain	TPM1
0.168965	-0.185326	P09417;P09417-2;B7Z415;D6RGG7;H0Y8F7;D6RHJ7	P09417;P09417-2;B7Z415;D6RGG7	Dihydropteridine reductase	QDPR
0.176144	-0.184608	P38117;P38117-2;M0QY67	P38117;P38117-2;M0QY67	Electron transfer flavoprotein subunit beta	ETFB
0.114883	-0.18158	P04196	P04196	Histidine-rich glycoprotein	HRG
0.205835	-0.17982	Q8WUM4;Q8WUM4-2;A0A3B3IT07;Q8WUM4-3;F8WDK9;F8WEQ7;F8WBR8;C9IZF9	Q8WUM4;Q8WUM4-2	Programmed cell death 6-interacting protein	PDCD6IP
0.293575	-0.177398	A0A7I2YQ74;Q16851-2;A0A087WYS1;A0A7I2V676;A0A7I2V4T0;C9JNZ1;C9JVG3;C9JWG0;C9JUW1;A0A7I2V2Q3;C9JQU9;C9JTZ5;F2Z3H1;C9J3M0;F2Z3P4;F8WC70	A0A7I2YQ74;Q16851-2;A0A087WYS1	UTP--glucose-1-phosphate uridylyltransferase	UGP2
0.366813	-0.176794	P48735;P48735-2;H0YL11	P48735;P48735-2;H0YL11	Isocitrate dehydrogenase [NADP], mitochondrial	IDH2
0.155185	-0.171864	O43707;H7C144;F5GXS2;O43707-2;O43707-3;K7EP19	O43707;H7C144;F5GXS2;O43707-2	Alpha-actinin-4	ACTN4
0.141826	-0.171104	O14958;O14958-2	O14958;O14958-2	Calsequestrin-2	CASQ2
0.192774	-0.155845	P78371;F5GWF6;P78371-2;F8VQ14	P78371;F5GWF6;P78371-2;F8VQ14	T-complex protein 1 subunit beta	CCT2
0.112297	-0.151927	P19404;E7EPT4	P19404;E7EPT4	NADH dehydrogenase [ubiquinone] flavoprotein 2, mitochondrial	NDUFV2
0.164016	-0.151169	P63151;P63151-2;A0A590UJJ1;A0A590UJY3;Q66LE6;E5RFR9;Q00005-5;Q00005-4;E5RIY1;Q9Y2T4-2;Q9Y2T4-4;Q00005-6;Q9Y2T4-3;Q00005-3;Q00005-2;Q9Y2T4;Q00005;Q00005-7;H0YB06	P63151;P63151-2;A0A590UJJ1;A0A590UJY3;Q66LE6;E5RFR9	Serine/threonine-protein phosphatase 2A 55 kDa regulatory subunit B alpha isoform;Serine/threonine-protein phosphatase 2A 55 kDa regulatory subunit B delta isoform	PPP2R2A;PPP2R2D
0.162113	-0.144794	P78417;Q5TA02;P78417-3;P78417-2;Q5TA01	P78417;Q5TA02;P78417-3;P78417-2	Glutathione S-transferase omega-1	GSTO1
0.224531	-0.139502	O75208;H3BNT2;H3BSJ5;H3BPY0;H3BRC0;H3BPC6;H3BPW3;H3BVA5;O75208-2	O75208;H3BNT2;H3BSJ5	Ubiquinone biosynthesis protein COQ9, mitochondrial	COQ9
0.14994	-0.138766	P04083;Q5T3N1;Q5T3N0	P04083	Annexin A1	ANXA1
0.208306	-0.137744	P30084	P30084	Enoyl-CoA hydratase, mitochondrial	ECHS1
0.113855	-0.137091	P68366;P68366-2;C9JEV8;C9JQ00;C9JJQ8;C9JDL2	P68366;P68366-2	Tubulin alpha-4A chain	TUBA4A
0.440221	-0.130875	Q99798;A2A274;A0A7I2V5T4;A0A7I2V5A1;A0A7I2V614;A0A7I2V538;A0A7I2V6A6;A0A7I2V5W7;A0A7I2V3C8;A0A7I2V4I8;A0A7I2V3U7;A0A7I2V5U4;A0A7I2V2Y4	Q99798;A2A274;A0A7I2V5T4;A0A7I2V5A1;A0A7I2V614	Aconitate hydratase, mitochondrial	ACO2
0.0586528	-0.128388	P10599;P10599-2	P10599;P10599-2	Thioredoxin	TXN
0.0838913	-0.125477	P54289;P54289-5;P54289-4;P54289-2;P54289-3;H0Y715;E7ERK3;Q9NY47;C9JE82;C9JVC9;Q9NY47-4;Q9NY47-2;Q9NY47-3;Q9NY47-5	P54289;P54289-5;P54289-4;P54289-2;P54289-3	Voltage-dependent calcium channel subunit alpha-2/delta-1;Voltage-dependent calcium channel subunit alpha-2-1;Voltage-dependent calcium channel subunit delta-1	CACNA2D1
0.164399	-0.124416	P27824;A0A7P0TB65;A0A7P0TAE9;A0A7P0T937;P27824-2;A0A7P0T840;A0A7P0Z484;A0A7P0T9L0;A0A7P0T8G1;D6RGY2;P27824-3;A0A7P0Z4D6;A0A7P0TAR9;A0A7P0Z4H2;D6RAU8;A0A7P0T8N1;A0A7P0TAN9;D6RAQ8;D6RFL1;D6RD16	P27824;A0A7P0TB65;A0A7P0TAE9;A0A7P0T937;P27824-2;A0A7P0T840;A0A7P0Z484;A0A7P0T9L0;A0A7P0T8G1;D6RGY2;P27824-3;A0A7P0Z4D6	Calnexin	CANX
0.146203	-0.124148	Q16134;Q16134-3;D6RAD5	Q16134;Q16134-3	Electron transfer flavoprotein-ubiquinone oxidoreductase, mitochondrial	ETFDH
0.137984	-0.119494	P23786;A0A1B0GTB8;A0A1B0GWC0;A0A1B0GVF3;A0A1B0GV75;A0A1B0GTM0;A0A1B0GUD9	P23786;A0A1B0GTB8;A0A1B0GWC0;A0A1B0GVF3;A0A1B0GV75	Carnitine O-palmitoyltransferase 2, mitochondrial	CPT2
0.207655	-0.115926	P55072;A0A7P0TAW3;A0A7I2V540;C9JUP7;A0A7P0T8A3;A0A7P0T8Q5;A0A7P0TAQ1;A0A7P0Z4C6;A0A7I2V2Y2;A0A7I2V5G8;A0A7P0TAY0;A0A7P0TA22;A0A7P0T8D6;A0A7P0T9X5;A0A7P0TBK7;A0A7P0Z4D1;A0A7P0T8Q4;A0A7I2YQJ0;A0A7P0T946;A0A7P0T971	P55072;A0A7P0TAW3;A0A7I2V540;C9JUP7;A0A7P0T8A3;A0A7P0T8Q5;A0A7P0TAQ1;A0A7P0Z4C6;A0A7I2V2Y2	Transitional endoplasmic reticulum ATPase	VCP
0.18494	-0.110305	P61019;P61019-2;E9PKL7;Q8WUD1;H7C125;A0A3B3ITL1;E9PE37;H0YD31;Q8WUD1-2;Q6PIK3	P61019;P61019-2;E9PKL7	Ras-related protein Rab-2A	RAB2A
0.0549975	-0.109548	Q8N335;C9JFA7;C9JM46;C9K0P5	Q8N335;C9JFA7;C9JM46	Glycerol-3-phosphate dehydrogenase 1-like protein;Glycerol-3-phosphate dehydrogenase [NAD(+)]	GPD1L
0.182824	-0.107082	P02765;C9JV77	P02765;C9JV77	Alpha-2-HS-glycoprotein;Alpha-2-HS-glycoprotein chain A;Alpha-2-HS-glycoprotein chain B	AHSG
0.116886	-0.103435	Q9Y277-2;E5RFP6	Q9Y277-2;E5RFP6	Voltage-dependent anion-selective channel protein 3	VDAC3
0.0544243	-0.101734	P19823;Q5T985;Q5T987;CON__Q9TRI1	P19823;Q5T985	Inter-alpha-trypsin inhibitor heavy chain H2	ITIH2
0.157484	-0.100249	Q16531;A0A7P0TAK7;A0A7P0T965;A0A7P0T870;A0A7P0Z3Z5;A0A7P0Z4B9;A0A7P0TB30;F5GY55;Q16531-2;F5GWI0;F5GZY8;F5H2L3;A0A7P0Z4L2;F5H198;A0A7P0TAX4	Q16531;A0A7P0TAK7;A0A7P0T965;A0A7P0T870;A0A7P0Z3Z5;A0A7P0Z4B9;A0A7P0TB30;F5GY55	DNA damage-binding protein 1	DDB1
0.0850928	-0.0993182	O14558;A0A1X7SC65;K7EP04	O14558;A0A1X7SC65;K7EP04	Heat shock protein beta-6	HSPB6
0.0631799	-0.093544	P02585;C9J7T9	P02585;C9J7T9	Troponin C, skeletal muscle	TNNC2
0.124358	-0.0876602	P61020;P61020-2;F8VUA5;F8VWU4;F8VVZ0;F8VVK3;F8WCY6;F8WD79;F8VPW9;F8VSF8;F8VWZ7	P61020;P61020-2	Ras-related protein Rab-5B	RAB5B
0.0419195	-0.0786938	Q2TBA0;Q2TBA0-2	Q2TBA0;Q2TBA0-2	Kelch-like protein 40	KLHL40
0.0419407	-0.0763944	P60891;B1ALA9;P60891-2;A0A2R8Y7H4;P11908;P11908-2;A0A0B4J207;P21108;H7C540;A0A6Q8PHI4;B1ALA7;A0A6Q8PHK9;A0A6Q8PGP2;A0A6Q8PEU0;A0A6Q8PG82;A0A6Q8PGX9;A0A6Q8PG13;A0A6Q8PG31;A0A6Q8PFD1;A0A6Q8PGF9;Q15244;A6NMS2;A0A6Q8PFD7;A0A0A0MRQ9;D3YTJ7	P60891;B1ALA9;P60891-2;A0A2R8Y7H4;P11908;P11908-2	Ribose-phosphate pyrophosphokinase 1;Ribose-phosphate pyrophosphokinase 2	PRPS1;PRPS2
0.182835	-0.0718622	A0A087X0W7;P49753;Q86TX2;A0A087WT95;G3V4F2;P49753-2;A0A2R8Y7H3	A0A087X0W7;P49753;Q86TX2;A0A087WT95;G3V4F2;P49753-2	Acyl-coenzyme A thioesterase 2, mitochondrial;Acyl-coenzyme A thioesterase 1	ACOT2;ACOT1
0.114553	-0.0698583	O00499-9;O00499-11;O00499;O00499-10;O00499-2;O00499-5;O00499-7;O00499-8;O00499-4;O00499-6;O00499-3;Q9UBW5;P49418-2;P49418;Q9UBW5-2;Q9UBW5-3;S4R418	O00499-9;O00499-11;O00499;O00499-10;O00499-2;O00499-5;O00499-7;O00499-8;O00499-4;O00499-6;O00499-3	Myc box-dependent-interacting protein 1	BIN1
0.0541491	-0.0685398	P01019;A0A7P0T9S6;A0A7P0TA52;A0A7P0TBH1;A0A7P0T8D1;A0A7P0TAP4;A0A7P0Z441	P01019;A0A7P0T9S6;A0A7P0TA52;A0A7P0TBH1;A0A7P0T8D1;A0A7P0TAP4;A0A7P0Z441	Angiotensinogen;Angiotensin-1;Angiotensin-2;Angiotensin-3;Angiotensin-4;Angiotensin 1-9;Angiotensin 1-7;Angiotensin 1-5;Angiotensin 1-4	AGT
0.128508	-0.0663584	P40939;H0YFD6;A0A2R8Y4F5;A0A2R8YG21;A0A2R8Y688;P40939-2	P40939;H0YFD6;A0A2R8Y4F5	Trifunctional enzyme subunit alpha, mitochondrial;Long-chain enoyl-CoA hydratase;Long chain 3-hydroxyacyl-CoA dehydrogenase	HADHA
0.0976364	-0.0609328	O43488;H3BLU7;Q8NHP1;A0A499FJT0	O43488;H3BLU7	Aflatoxin B1 aldehyde reductase member 2	AKR7A2
0.0611664	-0.0541864	P37837;F2Z393;E9PM01;E9PKI8	P37837;F2Z393	Transaldolase	TALDO1
0.049794	-0.0495392	Q16082;A8KAH6;E9PN16	Q16082;A8KAH6	Heat shock protein beta-2	HSPB2
0.0399468	-0.0468265	P24666;G5E9R5;P24666-4;P24666-2;P24666-3	P24666;G5E9R5;P24666-4;P24666-2;P24666-3	Low molecular weight phosphotyrosine protein phosphatase	ACP1
0.0364698	-0.0424058	P02787;H7C5E8;C9JVG0;F8WCI6;C9JB55;F8WEK9;F8WC57	P02787	Serotransferrin	TF
0.0314134	-0.0410423	P24534;C9JZW3;F8WF65;F2Z2G2	P24534;C9JZW3	Elongation factor 1-beta	EEF1B2
0.0262198	-0.039914	P43304;P43304-2;F5GYK7	P43304;P43304-2	Glycerol-3-phosphate dehydrogenase, mitochondrial	GPD2
0.0175918	-0.0317694	P19827;P19827-2;P19827-3;F8WAS2;H7C0N0;CON__Q0VCM5;H7C5I0	P19827;P19827-2;P19827-3	Inter-alpha-trypsin inhibitor heavy chain H1	ITIH1
0.0143438	-0.0316592	P01023;P20742;F8W7L3;P20742-2;H0YFH1	P01023	Alpha-2-macroglobulin	A2M
0.0147125	-0.0304882	P08603;A0A0D9SG88;P08603-2;Q5TFM2;Q02985;A0A087WYK9;Q6NSD3;Q02985-2	P08603	Complement factor H	CFH
0.0226903	-0.0295699	P07195;A0A5F9ZHM4;A0A3B3IS95;A8MW50;C9J7H8;F5H793	P07195;A0A5F9ZHM4;A0A3B3IS95;A8MW50;C9J7H8;F5H793	L-lactate dehydrogenase B chain;L-lactate dehydrogenase	LDHB
0.0147653	-0.0167588	Q8NB12;E9PHG3;C9JUP3	Q8NB12;E9PHG3	Histone-lysine N-methyltransferase SMYD1	SMYD1
0.0120129	-0.0109569	P30038;P30038-3;P30038-2;Q5TF55	P30038;P30038-3;P30038-2	Delta-1-pyrroline-5-carboxylate dehydrogenase, mitochondrial	ALDH4A1
0.0031535	-0.00949778	P62937;P62937-2;F8WE65;C9J5S7;A0A7I2V5J5;F5H284;Q9Y536;A0A7I2V4V1;P0DN26;A0A0H2UH34;A0A0B4J2A2;A0A075B767;A0A075B759;P0DN37;E5RIZ5;A0A7P0S768	P62937;P62937-2;F8WE65;C9J5S7	Peptidyl-prolyl cis-trans isomerase A;Peptidyl-prolyl cis-trans isomerase A, N-terminally processed;Peptidyl-prolyl cis-trans isomerase	PPIA
0.00594411	-0.0071907	P48788;A0A087WXS0;P48788-2	P48788;A0A087WXS0;P48788-2	Troponin I, fast skeletal muscle	TNNI2
0.00141188	-0.00305239	P00738;J3QR68;H0Y300;A0A0C4DGL8;J3QLC9;P00738-2;A0A087WU08;H3BS21;J3KTC3;J3KRH2;J3KSV1;J3QQI8;H3BMJ7	P00738;J3QR68;H0Y300;A0A0C4DGL8;J3QLC9;P00738-2;A0A087WU08	Haptoglobin;Haptoglobin alpha chain;Haptoglobin beta chain	HP
0.00256226	-0.00295431	P35609;P35609-2;A0A494C1A0;A0A494C060;A0A494C166;A0A494C033;A0A494C0Q3;A0A494C031	P35609;P35609-2;A0A494C1A0;A0A494C060	Alpha-actinin-2	ACTN2
0.00129127	-0.0013721	P09211;A8MX94;A0A087X2E9;A0A2R8Y5E5;A0A087X243	P09211;A8MX94	Glutathione S-transferase P	GSTP1
0.00183143	0.00233221	P34932;A0A087WYC1;A0A087WTS8;P34932-2;Q92598;O95757;D6RJ96;A0A0A0MSM0;E9PDE8;Q92598-2;Q92598-3;Q92598-4	P34932;A0A087WYC1;A0A087WTS8	Heat shock 70 kDa protein 4	HSPA4
0.0029021	0.00284651	P05091;P05091-2;F8VP50;S4R3S4;P47895;O94788;H0Y2X5;H0YMG7;O94788-4;O94788-2;O94788-3	P05091;P05091-2	Aldehyde dehydrogenase, mitochondrial	ALDH2
0.00369746	0.00649198	Q9BWH2;H7C0K8	Q9BWH2	FUN14 domain-containing protein 2	FUNDC2
0.00956163	0.0069643	P40123;E9PDI2;A0A087WZ15;A0A087X0J3;P40123-2;B7Z385;P40123-3;F8WDB9;F8WEW0	P40123;E9PDI2;A0A087WZ15;A0A087X0J3;P40123-2;B7Z385	Adenylyl cyclase-associated protein 2;Adenylyl cyclase-associated protein	CAP2
0.00945271	0.0100253	P00441;H7BYH4	P00441;H7BYH4	Superoxide dismutase [Cu-Zn]	SOD1
0.0168051	0.0174711	Q9UKS6;A0A0C4DGG1;E9PIY1;E9PJ75;E9PNM9;E9PJ33;E9PIZ6;H0YDM6	Q9UKS6;A0A0C4DGG1;E9PIY1	Protein kinase C and casein kinase substrate in neurons protein 3	PACSIN3
0.0225003	0.0177936	P51649;P51649-2;C9J8Q5;A0A5F9ZI23;A0A5F9ZH98	P51649;P51649-2;C9J8Q5;A0A5F9ZI23	Succinate-semialdehyde dehydrogenase, mitochondrial	ALDH5A1
0.00771224	0.0198021	P01861;A0A286YFJ8	P01861;A0A286YFJ8	Ig gamma-4 chain C region	IGHG4
0.0276434	0.0229402	P62140;P62136;A0A7I2V4F7;P62136-2;C9JP48;E7ETD8;C9J9S3;E9PMD7;P62136-3;F8WE71;H0Y3Y6;F8W1A0	P62140;P62136;A0A7I2V4F7;P62136-2;C9JP48;E7ETD8;C9J9S3;E9PMD7;P62136-3	Serine/threonine-protein phosphatase PP1-beta catalytic subunit;Serine/threonine-protein phosphatase PP1-alpha catalytic subunit;Serine/threonine-protein phosphatase	PPP1CB;PPP1CA
0.0371315	0.027669	P10768;U3KQT1;X6RA14;H7BZT7	P10768;U3KQT1;X6RA14;H7BZT7	S-formylglutathione hydrolase	ESD
0.0482644	0.0315628	P04632;A0A0C4DGQ5;K7EM73;K7ELJ7;K7EIV0;A0A075B7C0;U3KQE2;K7EKD8;U3KPR7;K7ES78;Q96L46;K7EMQ1	P04632;A0A0C4DGQ5;K7EM73;K7ELJ7;K7EIV0;A0A075B7C0;U3KQE2;K7EKD8	Calpain small subunit 1	CAPNS1
0.0281436	0.0315948	P16219;E9PE82	P16219;E9PE82	Short-chain specific acyl-CoA dehydrogenase, mitochondrial	ACADS
0.0255587	0.0325255	P26641;P26641-2	P26641;P26641-2	Elongation factor 1-gamma	EEF1G
0.0307147	0.0403333	P43652;CON__REFSEQ:XP_585019	P43652	Afamin	AFM
0.036583	0.0429399	P50990;P50990-2;P50990-3;H7C4C8;H7C2U0	P50990;P50990-2;P50990-3;H7C4C8	T-complex protein 1 subunit theta	CCT8
0.057549	0.0447716	P42765;A0A0B4J2A4;K7EME0;K7EJ68;K7ER88;K7EJB1	P42765;A0A0B4J2A4;K7EME0	3-ketoacyl-CoA thiolase, mitochondrial	ACAA2
0.0155903	0.0455525	P05976	P05976	Myosin light chain 1/3, skeletal muscle isoform	MYL1
0.0346033	0.0460319	P18669;Q8N0Y7	P18669	Phosphoglycerate mutase 1	PGAM1
0.0539553	0.0462139	Q14103;Q14103-3;H0YA96;H0Y8G5;Q14103-4;Q14103-2;D6RAF8;D6RF44;D6RD83;D6RBQ9	Q14103;Q14103-3;H0YA96;H0Y8G5;Q14103-4;Q14103-2;D6RAF8;D6RF44	Heterogeneous nuclear ribonucleoprotein D0	HNRNPD
0.064593	0.0575682	P50993;B1AKY9;H0Y7C1;Q13733	P50993;B1AKY9;H0Y7C1	Sodium/potassium-transporting ATPase subunit alpha-2	ATP1A2
0.0755463	0.0600318	P09960;P09960-4;P09960-2;P09960-3;B4DEH5	P09960;P09960-4;P09960-2;P09960-3	Leukotriene A-4 hydrolase	LTA4H
0.0389448	0.0608487	Q14118	Q14118	Dystroglycan;Alpha-dystroglycan;Beta-dystroglycan	DAG1
0.0963459	0.0642161	P13861;P13861-2;H7C1L0;H7C330;H7C4A9;C9J830;P31323	P13861;P13861-2	cAMP-dependent protein kinase type II-alpha regulatory subunit	PRKAR2A
0.0480208	0.0643756	G3V5T0;A0A0C4DFM0;A0A0A0MR33;G3V4T6;O43708;G3V267;O43708-3;O43708-2;G3V3B9;H0YJN8	G3V5T0;A0A0C4DFM0;A0A0A0MR33;G3V4T6;O43708;G3V267;O43708-3;O43708-2	Maleylacetoacetate isomerase	GSTZ1
0.0234195	0.0670393	Q9UBY9;D3YTC6;Q8N241;Q68DG0;Q9UBY9-2;C9J5A3;Q9UBY9-3	Q9UBY9;D3YTC6;Q8N241;Q68DG0;Q9UBY9-2	Heat shock protein beta-7	HSPB7;DKFZp779D0968
0.0679475	0.0812425	O75923;O75923-10;O75923-14;O75923-4;O75923-2;O75923-8;O75923-11;O75923-3;O75923-9;O75923-6;O75923-12;O75923-5;O75923-7;O75923-13;O75923-15	O75923;O75923-10;O75923-14;O75923-4;O75923-2;O75923-8;O75923-11;O75923-3;O75923-9;O75923-6;O75923-12;O75923-5;O75923-7;O75923-13;O75923-15	Dysferlin	DYSF
0.0769005	0.0829396	Q9UN36;Q9UN36-3;Q9UN36-2;Q9UN36-6;A0A0A0MS87;G3V4S9;G3V5H8;G3V2I9;Q9UN36-5;Q9UN36-4;H0YJT9;G3V578;G3V5S0;G3V383;G3V5L7;G3V392;G3V5G0;A0A0U1RR50;G3V5B7;G3V358;G3V3D5;G3V5P9;G3V552;G3V3P1;G3V2T2;G3V2S0;G3V3P6;G3V4T9;G3V2A6;G3V5B5;G3V271;G3V4S2;G3V2Y3;G3V5D7;G3V3X2;G3V3C3;G3V5V9;G3V5G7;G3V280;G3V3X3;G3V239;H0YJ56;G3V285;H7C0X0;G3V5A6;G3V3L1;G3V237;G3V420;G3V4X3	Q9UN36;Q9UN36-3;Q9UN36-2;Q9UN36-6;A0A0A0MS87;G3V4S9;G3V5H8;G3V2I9;Q9UN36-5;Q9UN36-4;H0YJT9;G3V578;G3V5S0;G3V383;G3V5L7	Protein NDRG2	NDRG2
0.18308	0.0830567	Q06830;A0A0A0MSI0;A0A0A0MRQ5	Q06830;A0A0A0MSI0	Peroxiredoxin-1	PRDX1
0.0881612	0.0877778	P51452;P51452-2;K7ES89;K7ELG5	P51452;P51452-2;K7ES89	Dual specificity protein phosphatase 3	DUSP3
0.185877	0.093931	Q16775-2;Q16775;H3BPQ4;H3BPK3;H3BQW8;Q16775-3;H3BV79	Q16775-2;Q16775;H3BPQ4;H3BPK3;H3BQW8	Hydroxyacylglutathione hydrolase, mitochondrial	HAGH
0.201451	0.0957995	P13639;Q15029;M0R0I6;K7EJ74;K7EP67;Q15029-2;Q15029-3	P13639	Elongation factor 2	EEF2
0.151387	0.0990922	P30041	P30041	Peroxiredoxin-6	PRDX6
0.120402	0.10143	Q8N3L3;H7BY59	Q8N3L3	Beta-taxilin	TXLNB
0.0557981	0.109709	P00450;E9PFZ2;H7C5R1;CON__ENSEMBL:ENSBTAP00000031900;H7C5N5;D6RE86	P00450;E9PFZ2;H7C5R1	Ceruloplasmin	CP
0.0781526	0.110957	P01011;G3V595;G3V3A0;P01011-2;A0A087WY93	P01011;G3V595;G3V3A0	Alpha-1-antichymotrypsin;Alpha-1-antichymotrypsin His-Pro-less	SERPINA3
0.219529	0.114333	P54296;A0A0J9YVV7;E7EWH9	P54296;A0A0J9YVV7;E7EWH9	Myomesin-2	MYOM2
0.0701457	0.121376	Q8IWX7;Q8IWX7-3;Q8IWX7-2	Q8IWX7;Q8IWX7-3;Q8IWX7-2	Protein unc-45 homolog B	UNC45B
0.268593	0.126248	Q13011;M0R248;M0QZW4	Q13011;M0R248	Delta(3,5)-Delta(2,4)-dienoyl-CoA isomerase, mitochondrial	ECH1
0.114737	0.127369	P49721;A0A087WVV1	P49721;A0A087WVV1	Proteasome subunit beta type-2	PSMB2
0.119657	0.129089	Q13326	Q13326	Gamma-sarcoglycan	SGCG
0.0489394	0.132122	P23109;P23109-2;Q01432;Q01432-5;Q01432-6;A0A1B0GTL6;E9PKC5;Q01432-3	P23109;P23109-2	AMP deaminase 1	AMPD1
0.118562	0.134551	P08697;A0A0G2JPA8;P08697-2;C9JMH6;A0A0J9YY65;C9JPV4;A0A0J9YWQ3	P08697;A0A0G2JPA8;P08697-2;C9JMH6;A0A0J9YY65	Alpha-2-antiplasmin	SERPINF2
0.0821522	0.135257	Q9H7C9;E9PNP3;E9PR47;E9PJP1;E9PLK9;K4DI89;Q9H7C9-3;Q9H7C9-2;E9PIQ4	Q9H7C9;E9PNP3;E9PR47	Mth938 domain-containing protein	AAMDC
0.183384	0.136245	O75390;B4DJV2;A0A0C4DGI3;H0YIC4;H0YH82;F8VPA1;F8W4S1;F8VPF9;F8W1S4;F8VRP1;F8VX68;F8VRI6;F8VTT8;F8VZK9;F8VX07;F8VR34;F8W642;F8VWQ5;F8VU34;F8W0J2;F8W031;F8VP03	O75390;B4DJV2;A0A0C4DGI3	Citrate synthase, mitochondrial;Citrate synthase	CS
0.099833	0.137851	Q8TCA0;X6RK58;Q8TCA0-3;A0A0A0MS58;Q8TCA0-2	Q8TCA0;X6RK58;Q8TCA0-3;A0A0A0MS58	Leucine-rich repeat-containing protein 20	LRRC20
0.142421	0.141512	P00558;P00558-2;P07205	P00558;P00558-2	Phosphoglycerate kinase 1	PGK1
0.0876463	0.143497	P01876;A0A286YEY1	P01876;A0A286YEY1	Ig alpha-1 chain C region	IGHA1
0.24173	0.147518	P15121;E9PCX2;E9PEF9;C9JRZ8;C9JRZ8-2	P15121;E9PCX2	Aldose reductase	AKR1B1
0.188325	0.148009	O75083;D6RD66;O75083-3	O75083;D6RD66;O75083-3	WD repeat-containing protein 1	WDR1
0.0764984	0.149412	P30043;M0R192;A0A2R8YEP4;A0A2R8Y7Y9;M0QZL1	P30043;M0R192;A0A2R8YEP4;A0A2R8Y7Y9;M0QZL1	Flavin reductase (NADPH)	BLVRB
0.0974209	0.150055	Q08257;Q08257-3;A6NP24;C9JH92;Q08257-2	Q08257;Q08257-3;A6NP24;C9JH92;Q08257-2	Quinone oxidoreductase	CRYZ
0.113874	0.150549	Q04917;A2IDB2;F8WEB6;A2IDB1	Q04917;A2IDB2	14-3-3 protein eta	YWHAH
0.11694	0.159483	P30101	P30101	Protein disulfide-isomerase A3	PDIA3
0.115777	0.159981	P13716;P13716-2;B7ZBK6	P13716;P13716-2	Delta-aminolevulinic acid dehydratase	ALAD
0.148416	0.165986	O00217;E9PPW7;E9PKH6;E9PN51;F8W9K7;H0YDT4	O00217;E9PPW7;E9PKH6;E9PN51;F8W9K7	NADH dehydrogenase [ubiquinone] iron-sulfur protein 8, mitochondrial	NDUFS8
0.0757299	0.16677	P68363;P68363-2;C9JDS9	P68363;P68363-2	Tubulin alpha-1B chain	TUBA1B
0.186561	0.166915	P62826;B5MDF5;J3KQE5;F5H018;B4DV51;H0YFC6;A0A087X0W0	P62826;B5MDF5;J3KQE5;F5H018;B4DV51	GTP-binding nuclear protein Ran	RAN
0.131633	0.167382	P28074;P28074-3;P28074-2;H0YJM8	P28074;P28074-3	Proteasome subunit beta type-5	PSMB5
0.4067	0.174269	P20073;P20073-2	P20073;P20073-2	Annexin A7	ANXA7
0.0615064	0.175395	P13073;H3BPG0;H3BN72;H3BNV9;Q86WV2;H3BNI5	P13073;H3BPG0;H3BN72;H3BNV9	Cytochrome c oxidase subunit 4 isoform 1, mitochondrial	COX4I1
0.35636	0.179155	P28066;P28066-2	P28066;P28066-2	Proteasome subunit alpha type-5	PSMA5
0.259984	0.180326	P55084;P55084-2;F5GZQ3;B5MD38;C9JEY0;C9JE81;C9K0M0	P55084;P55084-2;F5GZQ3;B5MD38	Trifunctional enzyme subunit beta, mitochondrial;3-ketoacyl-CoA thiolase	HADHB
0.291213	0.183095	P14625;A0A7P0TAE1;H0YIV0;A0A7P0TAT8;A0A7P0T917;A0A7P0T823;A0A087WT78;A0A7P0TAY2;A0A7P0TBC2;A0A7P0T8R3;A0A7P0T885;A0A7P0Z405;F8W026	P14625;A0A7P0TAE1;H0YIV0;A0A7P0TAT8;A0A7P0T917;A0A7P0T823;A0A087WT78;A0A7P0TAY2;A0A7P0TBC2	Endoplasmin	HSP90B1
0.166083	0.187217	O00330;O00330-3;H0YD97;O00330-2;E9PLU0;E9PRI6	O00330;O00330-3;H0YD97;O00330-2	Pyruvate dehydrogenase protein X component, mitochondrial	PDHX
0.235931	0.189924	P29692;P29692-2;P29692-3;E9PRY8;E9PK01;A0A087X1X7;E9PI39;P29692-4;E9PQZ1;E9PQ49;E9PL71;E9PPR1;E9PL12;E9PMW7;H0YE72;H0YCK7;E9PIZ1;E9PN91;E9PK06;H0YE58;E9PK72;E9PKK3;E9PQC9;E9PJD0;E9PNW6	P29692;P29692-2;P29692-3;E9PRY8;E9PK01;A0A087X1X7;E9PI39;P29692-4;E9PQZ1;E9PQ49;E9PL71;E9PPR1;E9PL12	Elongation factor 1-delta	EEF1D
0.0904873	0.191019	A0A2Q2TTZ9;P01594;P01593	A0A2Q2TTZ9;P01594;P01593	Ig kappa chain V-I region AU;Ig kappa chain V-I region AG
0.046445	0.191339	Q13423;A0A590UK15;E9PCX7;A0A590UJM2;A0A590UK29;A0A590UJI3;D6RAI5;D6RHU2;A0A590UJA4;A0A590UKC7;D6RCR6	Q13423;A0A590UK15;E9PCX7;A0A590UJM2;A0A590UK29;A0A590UJI3	NAD(P) transhydrogenase, mitochondrial	NNT
0.189473	0.193574	P55290;P55290-4;P55290-5;P55290-3;P55290-2	P55290;P55290-4;P55290-5	Cadherin-13	CDH13
0.116728	0.193734	A0A0C4DFM5;Q9UBF9;B4DT68;Q9UBF9-2	A0A0C4DFM5;Q9UBF9;B4DT68;Q9UBF9-2	Myotilin	MYOT
0.238502	0.197829	Q14240;Q14240-2;E7EQG2;J3KSN7;E7EMV8;J3KT04;J3KS93;E9PBH4;F8WE11;C9JUF0;J3QL52;J3QQP0	Q14240;Q14240-2;E7EQG2	Eukaryotic initiation factor 4A-II;Eukaryotic initiation factor 4A-II, N-terminally processed	EIF4A2
0.0951793	0.199758	P06312	P06312	Ig kappa chain V-IV region	IGKV4-1
0.197609	0.209542	P50502;Q8NFI4;H7C3I1;Q3KNR6;Q8IZP2;F6VDH7;F8WAQ7	P50502;Q8NFI4;H7C3I1;Q3KNR6;Q8IZP2	Hsc70-interacting protein;Putative protein FAM10A5;Putative protein FAM10A4	ST13;ST13P5;ST13P4
0.197647	0.210716	P18206;P18206-2;A0A096LPE1	P18206;P18206-2	Vinculin	VCL
0.252664	0.212006	Q8N1G4	Q8N1G4	Leucine-rich repeat-containing protein 47	LRRC47
0.221247	0.21317	P25787;A0A024RA52;A0A7I2V2H3;A0A7I2YQP7;C9JCK5;H3BT36	P25787;A0A024RA52;A0A7I2V2H3	Proteasome subunit alpha type-2;Proteasome subunit alpha type	PSMA2
0.286066	0.214397	P49720;A0A087WUL2;A0A087WXQ8;A0A087WY10	P49720;A0A087WUL2;A0A087WXQ8;A0A087WY10	Proteasome subunit beta type-3	PSMB3
0.334152	0.214648	P67775;P67775-2;E5RI56	P67775;P67775-2	Serine/threonine-protein phosphatase 2A catalytic subunit alpha isoform	PPP2CA
0.230832	0.215545	P45974;P45974-2;F5H571;A0A7P0TB18	P45974;P45974-2	Ubiquitin carboxyl-terminal hydrolase 5	USP5
0.277581	0.215854	Q14324	Q14324	Myosin-binding protein C, fast-type	MYBPC2
0.207802	0.222498	P02763	P02763	Alpha-1-acid glycoprotein 1	ORM1
0.405966	0.224285	P49411;H3BNU3	P49411	Elongation factor Tu, mitochondrial	TUFM
0.271199	0.226319	Q9BXI3;Q96P26;Q96P26-2;H7BZQ4;Q96P26-3;Q96P26-4	Q9BXI3	Cytosolic 5-nucleotidase 1A	NT5C1A
0.370435	0.227915	P30740;P30740-2	P30740;P30740-2	Leukocyte elastase inhibitor	SERPINB1
0.329824	0.22983	P15374;A0A087WTB8;Q5TBK7	P15374;A0A087WTB8;Q5TBK7	Ubiquitin carboxyl-terminal hydrolase isozyme L3;Ubiquitin carboxyl-terminal hydrolase	UCHL3
0.114971	0.230056	O75306;A0A7I2YQG7;O75306-2;A0A7I2V596;A0A7I2V4G5;A0A7I2YQD8;A0A7I2V630;A0A7I2V410;A0A7I2V4W5;A0A7I2V2B9;A0A7I2V3J6;A0A7I2V5E2;A0A7I2V5G4;A0A7I2V517	O75306;A0A7I2YQG7;O75306-2;A0A7I2V596;A0A7I2V4G5;A0A7I2YQD8;A0A7I2V630;A0A7I2V410;A0A7I2V4W5;A0A7I2V2B9;A0A7I2V3J6;A0A7I2V5E2;A0A7I2V5G4	NADH dehydrogenase [ubiquinone] iron-sulfur protein 2, mitochondrial	NDUFS2
0.348134	0.230062	P52565;J3QQX2;J3KTF8;J3KRE2;J3KRY1;P52565-2;J3KS60	P52565;J3QQX2;J3KTF8;J3KRE2;J3KRY1;P52565-2	Rho GDP-dissociation inhibitor 1	ARHGDIA
0.197884	0.23358	P30085;P30085-3;Q5T0D2;P30085-2;A0A494BXC7	P30085;P30085-3;Q5T0D2;P30085-2;A0A494BXC7	UMP-CMP kinase	CMPK1
0.0490871	0.23667	P62805	P62805	Histone H4	HIST1H4A
0.281974	0.245527	Q00872-4;Q00872-2	Q00872-4;Q00872-2	Myosin-binding protein C, slow-type	MYBPC1
0.192385	0.24663	P39019;M0R2L9;M0QYF7;M0R140;A0A075B6E2	P39019;M0R2L9;M0QYF7;M0R140	40S ribosomal protein S19	RPS19
0.488283	0.246762	P62993;J3KT38;P62993-2;J3QRL5;J3QLF6	P62993;J3KT38;P62993-2;J3QRL5	Growth factor receptor-bound protein 2	GRB2
0.527767	0.249944	P48147;A0A499FJL1	P48147;A0A499FJL1	Prolyl endopeptidase	PREP
0.454317	0.25131	P26038;V9GZ54	P26038	Moesin	MSN
0.27845	0.2586	P01009;P01009-2;P01009-3	P01009;P01009-2;P01009-3	Alpha-1-antitrypsin;Short peptide from AAT	SERPINA1
0.876103	0.263665	P22061;A0A0A0MRJ6;P22061-2;F6S8N6;A0A3F2YNX8;C9J0F2;F8WDT3;F8WAV5;F8WAX2;H7C4X2	P22061;A0A0A0MRJ6;P22061-2;F6S8N6;A0A3F2YNX8	Protein-L-isoaspartate(D-aspartate) O-methyltransferase;Protein-L-isoaspartate O-methyltransferase	PCMT1
0.813061	0.265677	P11233;H7C3P7;F8WEQ6;C9JPE8;C9JYR1	P11233;H7C3P7	Ras-related protein Ral-A	RALA
0.43918	0.269802	P00352;Q5SYQ9;Q5SYQ8;Q5SYQ7	P00352	Retinal dehydrogenase 1	ALDH1A1
0.102043	0.274351	P26447	P26447	Protein S100-A4	S100A4
0.334646	0.27516	Q15907;Q15907-2;M0R2D0	Q15907;Q15907-2	Ras-related protein Rab-11B	RAB11B
0.148644	0.275553	P00915;E5RHP7;E5RH81;E5RFE7;E5RIF9;E5RG43;E5RFL2;E5RGU8;H0YBE2;E5RJI8;E5RII2;E5RJF6;E5RG81;E5RHS7	P00915;E5RHP7;E5RH81;E5RFE7;E5RIF9;E5RG43	Carbonic anhydrase 1	CA1
0.199698	0.278763	P62834;A0A075B6Q0	P62834;A0A075B6Q0	Ras-related protein Rap-1A	RAP1A
0.427257	0.285677	P22392-2;Q32Q12;P22392;J3KPD9;E7ERL0;O60361;F6XY72;E5RHP0;C9K028	P22392-2;Q32Q12;P22392;J3KPD9;E7ERL0;O60361	Nucleoside diphosphate kinase B;Nucleoside diphosphate kinase;Putative nucleoside diphosphate kinase	NME2;NME1-NME2;NME1;NME2P1
0.291439	0.28617	O00757;P09467;A0A3B3IUC7	O00757	Fructose-1,6-bisphosphatase isozyme 2	FBP2
0.52787	0.286367	P28070	P28070	Proteasome subunit beta type-4	PSMB4
0.403408	0.286838	O43396;K7ER96;K7EML9;K7EKG2;K7EPB7	O43396;K7ER96	Thioredoxin-like protein 1	TXNL1
0.288748	0.288344	P07203;A0A2R8Y6B6;A0A7I2YMD7;A0A7I2UQ36;P07203-2	P07203;A0A2R8Y6B6	Glutathione peroxidase 1	GPX1
0.0985955	0.289553	P69905;A0A2R8Y7C0	P69905	Hemoglobin subunit alpha	HBA1
0.285329	0.297391	P50991;P50991-2	P50991;P50991-2	T-complex protein 1 subunit delta	CCT4
0.429297	0.299322	Q9BRC7;C9JEA7;Q9BRC7-2;C9JAE4;F2Z3H8;H7C281;H7C237	Q9BRC7;C9JEA7;Q9BRC7-2	1-phosphatidylinositol 4,5-bisphosphate phosphodiesterase delta-4;Phosphoinositide phospholipase C	PLCD4
0.400705	0.299573	Q14353;A0A1W2PR36;Q14353-2;K7EM34	Q14353;A0A1W2PR36;Q14353-2	Guanidinoacetate N-methyltransferase	GAMT
0.129259	0.301599	P11586;V9GYY3;F5H2F4;V9GZ78;A0A494C1T2	P11586;V9GYY3;F5H2F4;V9GZ78;A0A494C1T2	C-1-tetrahydrofolate synthase, cytoplasmic;Methylenetetrahydrofolate dehydrogenase;Methenyltetrahydrofolate cyclohydrolase;Formyltetrahydrofolate synthetase;C-1-tetrahydrofolate synthase, cytoplasmic, N-terminally processed	MTHFD1
0.253657	0.301943	F8WA37;P45378;P45378-5;P45378-3;P45378-2;A0A286YFB1	F8WA37;P45378;P45378-5;P45378-3;P45378-2;A0A286YFB1	Troponin T, fast skeletal muscle	TNNT3
0.404905	0.303019	Q9H0W9;A0A087WT99;Q9H0W9-2;E9PQS1;A0A1W2PRB8;E9PPB5;E9PJU8;Q9H0W9-4;Q9H0W9-3;E9PSC3;E9PLC5;E9PLB3;E9PIP1;E9PR95	Q9H0W9;A0A087WT99;Q9H0W9-2;E9PQS1;A0A1W2PRB8;E9PPB5;E9PJU8;Q9H0W9-4;Q9H0W9-3	Ester hydrolase C11orf54	C11orf54
0.16289	0.306429	Q14624;B7ZKJ8;Q14624-2;Q14624-4;Q14624-3;H7C0L5	Q14624;B7ZKJ8;Q14624-2;Q14624-4;Q14624-3;H7C0L5	Inter-alpha-trypsin inhibitor heavy chain H4;70 kDa inter-alpha-trypsin inhibitor heavy chain H4;35 kDa inter-alpha-trypsin inhibitor heavy chain H4	ITIH4
0.226063	0.309202	P02647;F8W696	P02647;F8W696	Apolipoprotein A-I;Proapolipoprotein A-I;Truncated apolipoprotein A-I	APOA1
0.32542	0.310169	P53004;C9J1E1	P53004	Biliverdin reductase A	BLVRA
0.449066	0.310472	P60900;G3V5Z7;G3V295;P60900-2;G3V3I1;G3V3U4;H0YJC4;G3V4S5;G3V2S7	P60900;G3V5Z7;G3V295;P60900-2;G3V3I1;G3V3U4	Proteasome subunit alpha type-6;Proteasome subunit alpha type	PSMA6
0.295269	0.313893	O75874;C9J4N6;C9JJE5;C9JLU6	O75874	Isocitrate dehydrogenase [NADP] cytoplasmic	IDH1
0.339058	0.314997	P08238;Q58FF7;Q58FF6;Q58FG1	P08238	Heat shock protein HSP 90-beta	HSP90AB1
0.389927	0.315395	Q96I99;E9PDQ8;Q96I99-2;H0Y852	Q96I99;E9PDQ8;Q96I99-2	Succinyl-CoA ligase [GDP-forming] subunit beta, mitochondrial	SUCLG2
0.24789	0.320214	P54727;P54727-2;Q5W0S5;Q5W0S4;H0Y579	P54727;P54727-2	UV excision repair protein RAD23 homolog B	RAD23B
0.35672	0.320237	P30153;B3KQV6;C9J9C1;P30154;P30154-2;P30154-5;P30154-4;E9PH38;H0YDG7;P30154-3;M0QXG4;M0R0K6;E9PPI5;E9PNM7;E9PHZ6	P30153;B3KQV6;C9J9C1	Serine/threonine-protein phosphatase 2A 65 kDa regulatory subunit A alpha isoform	PPP2R1A
0.469883	0.324495	P23526;P23526-2	P23526;P23526-2	Adenosylhomocysteinase	AHCY
0.157944	0.325861	A0A140TA29	A0A140TA29
0.539933	0.328852	P07384;E9PL37;E9PRM1;E9PLX0;E9PJJ3;E9PLC9;E9PMC6;E9PJA6;E9PSA6;E9PQB3;E9PIA9	P07384	Calpain-1 catalytic subunit	CAPN1
0.3264	0.333615	Q09666;E9PQE3;E9PJZ0;E9PKR9;E9PJC6;E9PLK4;Q09666-2	Q09666	Neuroblast differentiation-associated protein AHNAK	AHNAK
0.256741	0.336435	O95747;C9JIG9	O95747;C9JIG9	Serine/threonine-protein kinase OSR1	OXSR1
0.461743	0.340319	P11142;E9PKE3;P11142-2;E9PNE6;A8K7Q2;E9PLF4;E9PQQ4;E9PQK7;E9PPY6;E9PS65;E9PN25;E9PI65;E9PM13	P11142;E9PKE3;P11142-2;E9PNE6;A8K7Q2	Heat shock cognate 71 kDa protein	HSPA8
0.301948	0.340499	P06727	P06727	Apolipoprotein A-IV	APOA4
0.783442	0.342823	P06733;K7EM90	P06733	Alpha-enolase	ENO1
0.153021	0.343693	P16452;P16452-2;P16452-3;F5H563;H3BUR1;H3BPV8	P16452;P16452-2;P16452-3;F5H563	Erythrocyte membrane protein band 4.2	EPB42
0.112828	0.344225	P68371;P04350;K7ESM5;M0R2D3;A6NNZ2;M0QY85;M0R042;M0QZL7;M0QYM7;M0R278;M0R0X0;M0QY37;M0QX14;M0R2T4;A0A075B724	P68371;P04350	Tubulin beta-4B chain;Tubulin beta-4A chain	TUBB4B;TUBB4A
0.17551	0.345443	Q02641-2;Q02641-3;Q02641;O00305;O00305-4;Q08289-9;Q08289-3;Q08289-8;O00305-2;Q08289-10;Q08289-6;O00305-3;A0A1C7CYX2;E7EN11;H0Y476;A0A1B0GTA9;A0A1B0GTF6;A0A1B0GU53;A0A1B0GTN8;A0A1B0GTS4;A0A1B0GVB2;Q08289-7;Q08289-5;A0A1B0GTX2;A0A087WVX5;Q08289;Q08289-2;A0A1B0GWF9;A0A494C184;A0A2R8Y555;Q6TME4;A0A1B0GUK4;A0A494C0B2;A0A2U3TZM7;Q08289-4;A0A1B0GTP5;A0A1B0GVU5;A0A494C0Z9;A0A1B0GUI8;A0A1B0GXG0;A0A1B0GUW8…	Q02641-2;Q02641-3;Q02641	Voltage-dependent L-type calcium channel subunit beta-1	CACNB1
0.177314	0.349991	Q01995;H0YCU9;E9PJ32	Q01995;H0YCU9	Transgelin	TAGLN
1.41883	0.352012	P55786;E9PLK3;P55786-2;A0A7I2V389;A0A7I2V3W8;E9PPZ2;A6NEC2;A0A7I2V604;E9PP11;H0YDG0;A6NEC2-2;E9PPD4;A0A7I2V5D4;E9PJY4;A6NEC2-3;E9PJ74;H0YCQ5;E9PRQ5;A0A7I2V5M8;A0A7I2YQS3;E9PJF9;A0A7I2V3D7;E9PI82	P55786;E9PLK3;P55786-2;A0A7I2V389;A0A7I2V3W8	Puromycin-sensitive aminopeptidase	NPEPPS
0.245421	0.359119	E9PAV3;E9PAV3-2;F8VZJ2;A0A7I2V2K5;H0YHX9;A0A7I2V473;Q13765;F8W0W4;F8VNW4	E9PAV3	Nascent polypeptide-associated complex subunit alpha, muscle-specific form	NACA
0.421975	0.362498	Q06323;Q06323-2;Q06323-3;H0YLU2;H0YKK6	Q06323;Q06323-2;Q06323-3	Proteasome activator complex subunit 1	PSME1
0.770599	0.365376	O60664;O60664-4;O60664-3;K7ERZ3;O60664-2;K7EL96;K7ER39	O60664;O60664-4;O60664-3;K7ERZ3;O60664-2	Perilipin-3	PLIN3
0.260751	0.374803	P27338;P27338-2;P21397;P21397-2	P27338;P27338-2	Amine oxidase [flavin-containing] B	MAOB
0.789221	0.374942	P27797;K7EJB9;K7EL50;A0A7P0T861	P27797;K7EJB9;K7EL50;A0A7P0T861	Calreticulin	CALR
0.408581	0.37517	P38646;A0A7I2V2G2;D6RCD7;A0A7I2YQB2;A0A7I2V2S7;A0A7I2V3F7;H0Y8K0;A0A3B3ITI4;H0Y8S0	P38646;A0A7I2V2G2;D6RCD7;A0A7I2YQB2;A0A7I2V2S7;A0A7I2V3F7;H0Y8K0	Stress-70 protein, mitochondrial	HSPA9
0.40268	0.380656	P52209;P52209-2;K7EM49;K7EMN2;K7EPF6;K7ELN9	P52209;P52209-2;K7EM49	6-phosphogluconate dehydrogenase, decarboxylating	PGD
0.416822	0.383763	O14983;O14983-2;O14983-3;H3BVB2;H3BTW4;H3BUT9;H3BTF1	O14983;O14983-2;O14983-3	Sarcoplasmic/endoplasmic reticulum calcium ATPase 1	ATP2A1
0.635164	0.386631	Q04446;E9PGM4	Q04446;E9PGM4	1,4-alpha-glucan-branching enzyme	GBE1
0.460667	0.388778	P25786;P25786-2;F5GX11;B4DEV8	P25786;P25786-2;F5GX11	Proteasome subunit alpha type-1	PSMA1
0.878215	0.390705	P14550;V9GYG2;V9GYP9;Q5T621	P14550	Alcohol dehydrogenase [NADP(+)]	AKR1A1
0.524085	0.394862	Q15365;P57721;J3QT27;E9PFP8;P57721-2;P57721-3;P57721-5;P57721-4;F8VTZ0;H3BND9;H3BSS4;F8VRH0	Q15365	Poly(rC)-binding protein 1	PCBP1
0.468923	0.397031	Q9NTK5;J3KQ32;Q9NTK5-2;Q9NTK5-3;C9JCJ9;C9JTK6	Q9NTK5;J3KQ32;Q9NTK5-2;Q9NTK5-3	Obg-like ATPase 1	OLA1
0.408277	0.399143	P05026;P05026-2;V9GYR2	P05026;P05026-2	Sodium/potassium-transporting ATPase subunit beta-1	ATP1B1
0.672978	0.399175	P02743	P02743	Serum amyloid P-component;Serum amyloid P-component(1-203)	APCS
0.325657	0.40459	P25311;C9JEV0;H7BZJ8	P25311;C9JEV0	Zinc-alpha-2-glycoprotein	AZGP1
0.378894	0.407211	P04217;M0R009;P04217-2	P04217;M0R009;P04217-2	Alpha-1B-glycoprotein	A1BG
0.22419	0.412658	P63000;P63000-2;P15153;B1AH77;B1AH80;P60763;J3KSC4;J3QLK0;B1AH78	P63000;P63000-2;P15153;B1AH77;B1AH80	Ras-related C3 botulinum toxin substrate 1;Ras-related C3 botulinum toxin substrate 2	RAC1;RAC2
0.415601	0.413616	P20618	P20618	Proteasome subunit beta type-1	PSMB1
0.504613	0.4226	P31946;P31946-2;Q4VY20;Q4VY19;A0A0J9YWE8;A0A0J9YWZ2	P31946;P31946-2	14-3-3 protein beta/alpha;14-3-3 protein beta/alpha, N-terminally processed	YWHAB
0.542248	0.428959	Q9HC38-2;F6TLX2;Q9HC38;I3L3Q4;Q9HC38-3;I3L1F4;I3L1I0;I3NI27;I3NI24;I3L2C2;I3L277	Q9HC38-2;F6TLX2;Q9HC38;I3L3Q4;Q9HC38-3	Glyoxalase domain-containing protein 4	GLOD4
0.180818	0.430278	P02760;S4R471;S4R3Y4;CON__P00978	P02760;S4R471	Protein AMBP;Alpha-1-microglobulin;Inter-alpha-trypsin inhibitor light chain;Trypstatin	AMBP
0.254784	0.432964	P01834;A0A5H1ZRQ3	P01834;A0A5H1ZRQ3	Ig kappa chain C region	IGKC
0.252272	0.433992	O00151	O00151	PDZ and LIM domain protein 1	PDLIM1
0.733873	0.434701	P07900;P07900-2;G3V2J8;Q14568;Q58FG0	P07900;P07900-2	Heat shock protein HSP 90-alpha	HSP90AA1
0.521408	0.436333	P19338;A0A7I2V428;C9JLB1;A0A7I2V3F3;H7BY16;A0A7I2V5M5;A0A7I2V699;A0A7I2V2U7;A0A7I2V349;A0A7I2V506;A0A7I2V2S8	P19338;A0A7I2V428;C9JLB1;A0A7I2V3F3;H7BY16;A0A7I2V5M5;A0A7I2V699;A0A7I2V2U7;A0A7I2V349;A0A7I2V506	Nucleolin	NCL
1.09929	0.438715	P68133;P68032;P62736;P63267;A6NL76;P63267-2;F6UVQ4;F6QUT6;C9JFL5;F8WB63;B8ZZJ2	P68133;P68032;P62736;P63267;A6NL76;P63267-2	Actin, alpha skeletal muscle;Actin, alpha cardiac muscle 1;Actin, aortic smooth muscle;Actin, gamma-enteric smooth muscle	ACTA1;ACTC1;ACTA2;ACTG2
0.34151	0.439004	A0A5H1ZRS2;P01614;A0A087X0Q4;A0A075B6P5;A0A087WW87;P01615	A0A5H1ZRS2;P01614;A0A087X0Q4;A0A075B6P5;A0A087WW87;P01615	Ig kappa chain V-II region Cum;Ig kappa chain V-II region FR	IGKV2-40;IGKV2D-28
0.52566	0.440291	P35241;A0A2R8Y5S7;P35241-5;A0A2R8Y7M3;P35241-4;P35241-2;P35241-3;A0A2R8Y5P0;E9PNV3;E9PQ82;A0A2R8Y4H6;E9PKN5;E9PNP4	P35241;A0A2R8Y5S7;P35241-5;A0A2R8Y7M3;P35241-4	Radixin	RDX
0.31945	0.443067	P27105;F8VSL7;P27105-2	P27105	Erythrocyte band 7 integral membrane protein	STOM
0.574163	0.447342	P09429;Q5T7C4;B2RPK0	P09429;Q5T7C4	High mobility group protein B1	HMGB1
1.21937	0.447715	P36871;A0A3B3ITK7;P36871-3	P36871;A0A3B3ITK7;P36871-3	Phosphoglucomutase-1	PGM1
0.473333	0.448346	C9JF17;P05090;C9JX71;F8WBT9	C9JF17;P05090	Apolipoprotein D	APOD
0.47231	0.45117	P43034;A0A6Q8PFU3;A0A6Q8PG63;A0A6Q8PFT2;A0A6Q8PH33;I3L495;I3L3N5;P43034-2	P43034;A0A6Q8PFU3;A0A6Q8PG63;A0A6Q8PFT2;A0A6Q8PH33	Platelet-activating factor acetylhydrolase IB subunit alpha	PAFAH1B1
0.671785	0.452507	Q9BQ69;A0A6Q8PH91	Q9BQ69;A0A6Q8PH91	O-acetyl-ADP-ribose deacetylase MACROD1	MACROD1
0.545483	0.453664	P13805-2;P13805-3;P13805;K7EQL4;Q3B759;M0QZU8;M0QZY5;M0QX01;K7ELB0;K7EKM3;M0QY38;E7EPW4;P45379;A0A590UK21;A0A0A0MRJ5;A0A499FJM7;A0A0A0MRJ4;E7EPN8;A0A590UK91;Q7Z554;P45379-7;P45379-11;P45379-8;P45379-10;P45379-4;P45379-5;P45379-2;P45379-3;P45379-6	P13805-2;P13805-3;P13805;K7EQL4;Q3B759;M0QZU8;M0QZY5;M0QX01	Troponin T, slow skeletal muscle	TNNT1
0.588175	0.455357	Q13228;Q13228-4;Q13228-2;Q13228-3;A6PVX1;H0Y532;F2Z2W8;F8WCR4;C9JVL0	Q13228;Q13228-4;Q13228-2;Q13228-3	Selenium-binding protein 1	SELENBP1
0.385068	0.457624	P01024;M0QYC8;M0QXZ3;M0R0Q9;M0R1Q1	P01024	Complement C3;Complement C3 beta chain;C3-beta-c;Complement C3 alpha chain;C3a anaphylatoxin;Acylation stimulating protein;Complement C3b alpha chain;Complement C3c alpha chain fragment 1;Complement C3dg fragment;Complement C3g fragment;Complement C3d fragment;Complement C3f fragment;Complement C3c alpha chain fragment 2	C3
0.784992	0.45871	P25789;H0YMZ1;H0YL69;H0YMA1;H0YN18;H0YLC2;H0YKT8;H0YMI6;P25789-2;H0YKS0;H0YMV3;H0YLS6	P25789;H0YMZ1;H0YL69;H0YMA1;H0YN18;H0YLC2;H0YKT8;H0YMI6;P25789-2	Proteasome subunit alpha type-4;Proteasome subunit alpha type;Proteasome subunit beta type	PSMA4
0.607862	0.46487	Q5BKX8	Q5BKX8	Muscle-related coiled-coil protein	MURC
0.745938	0.46881	P19652	P19652	Alpha-1-acid glycoprotein 2	ORM2
0.955801	0.474688	P25788;P25788-2;G3V4X5;G3V3W4;G3V5N4;H0YJ03	P25788;P25788-2	Proteasome subunit alpha type-3	PSMA3
0.903172	0.476809	P31939;P31939-2;H7C1S2;C9JLK0;F8WEF0	P31939;P31939-2	Bifunctional purine biosynthesis protein PURH;Phosphoribosylaminoimidazolecarboxamide formyltransferase;IMP cyclohydrolase	ATIC
0.461138	0.479798	P16083;Q5TD07;Q5TD05;A2A2U4	P16083;Q5TD07;Q5TD05	Ribosyldihydronicotinamide dehydrogenase [quinone]	NQO2
0.667476	0.486772	Q99832;Q99832-3;Q99832-4;Q99832-2;F8WAM2	Q99832;Q99832-3;Q99832-4;Q99832-2	T-complex protein 1 subunit eta	CCT7
0.273597	0.494083	P68871;A0A2R8Y7R2;F8W6P5;A0A0J9YWK4	P68871;A0A2R8Y7R2;F8W6P5	Hemoglobin subunit beta;LVV-hemorphin-7;Spinorphin	HBB
0.699239	0.49755	P00918;E5RID5;E5RK37	P00918	Carbonic anhydrase 2	CA2
0.421163	0.503905	Q8N8N7;G3V3Y1;G3V2R9;Q8N8N7-2	Q8N8N7;G3V3Y1;G3V2R9	Prostaglandin reductase 2	PTGR2
0.248068	0.507858	P20929-3;P20929-2;P20929;P20929-4;H0Y786;H0Y3P5;H7BZD5;H7C2Z5;H7C2B3;O76041;A0A6Q8PF21	P20929-3;P20929-2;P20929;P20929-4	Nebulin	NEB
1.03512	0.507984	P62269;A0A0G2JQH2;Q5GGW2;J3JS69	P62269	40S ribosomal protein S18	RPS18
0.47409	0.508761	Q9NP98	Q9NP98	Myozenin-1	MYOZ1
0.564097	0.527744	O94760;B4DYP1;O94760-2	O94760;B4DYP1;O94760-2	N(G),N(G)-dimethylarginine dimethylaminohydrolase 1	DDAH1
0.510406	0.533374	P21399;O00408;F5H2R8;F5H143;F5H3Z7;E9PEF1;O00408-5;O00408-4;O00408-3	P21399	Cytoplasmic aconitate hydratase	ACO1
0.616238	0.5338	P50995;P50995-2;H0Y6E1;P27216;E5RIN3;P27216-2	P50995;P50995-2	Annexin A11	ANXA11
0.431562	0.538292	P50395;P50395-2;Q5SX87;Q5SX86;V9GYF8;Q5SX90;Q5SX91;V9GYJ7	P50395;P50395-2;Q5SX87	Rab GDP dissociation inhibitor beta	GDI2
0.742626	0.539714	Q00688;G3V5F2	Q00688	Peptidyl-prolyl cis-trans isomerase FKBP3	FKBP3
0.273931	0.547824	Q15149;Q15149-4;Q15149-2;Q15149-6;Q15149-9;Q15149-7;Q15149-8;Q15149-5;Q15149-3;H0YDN1;E9PMV1;E9PKG0;E9PQ28;E9PIA2	Q15149;Q15149-4;Q15149-2;Q15149-6;Q15149-9;Q15149-7;Q15149-8;Q15149-5;Q15149-3;H0YDN1	Plectin	PLEC
0.944668	0.557674	P54578;A6NJA2;P54578-2;P54578-3;J3QQT6;J3KS55;H0YA47	P54578;A6NJA2;P54578-2;P54578-3	Ubiquitin carboxyl-terminal hydrolase 14;Ubiquitin carboxyl-terminal hydrolase	USP14
0.748727	0.560362	P23327;M0QZ43	P23327;M0QZ43	Sarcoplasmic reticulum histidine-rich calcium-binding protein	HRC
0.393357	0.565937	P0DOY2;P0DOY3;P0CF74	P0DOY2;P0DOY3;P0CF74	Ig lambda-6 chain C region	IGLC6
1.69141	0.567005	P63104;E7EX29;B0AZS6;P63104-2;B7Z2E6;H0YB80;E7ESK7;E5RIR4;E9PD24;E7EVZ2;E5RGE1	P63104;E7EX29;B0AZS6;P63104-2;B7Z2E6;H0YB80	14-3-3 protein zeta/delta	YWHAZ
0.662275	0.570697	P54725-3	P54725-3	UV excision repair protein RAD23 homolog A	RAD23A
2.12175	0.578084	P37802;P37802-2;X6RJP6;Q9UI15;C9J5W6	P37802;P37802-2;X6RJP6	Transgelin-2	TAGLN2
0.807579	0.578249	P10644;P10644-2;K7EPB2;K7EM13;K7EID3;K7EK41;K7EJ40;K7EIE5;K7EMZ6;K7EMU2;P31321;K7EPR5;X6RAV4;H7BYW5;K7EQK3;C9JSK5;K7EKR1	P10644;P10644-2;K7EPB2	cAMP-dependent protein kinase type I-alpha regulatory subunit;cAMP-dependent protein kinase type I-alpha regulatory subunit, N-terminally processed	PRKAR1A
0.868019	0.582014	Q96AQ6;Q96AQ6-2;Q96AQ6-3;Q5T173;F2Z2Z8	Q96AQ6;Q96AQ6-2;Q96AQ6-3	Pre-B-cell leukemia transcription factor-interacting protein 1	PBXIP1
1.04942	0.582336	P22626;A0A7I2V4I6;P22626-2;A0A7I2V4S4;A0A7I2V4N1;A0A7I2V3P1;A0A7I2V3P7;A0A7I2V323;A0A087WUI2;A0A024RA28;A0A7I2V4N0;A0A7I2YQN4	P22626;A0A7I2V4I6;P22626-2;A0A7I2V4S4;A0A7I2V4N1;A0A7I2V3P1;A0A7I2V3P7;A0A7I2V323;A0A087WUI2;A0A024RA28;A0A7I2V4N0	Heterogeneous nuclear ribonucleoproteins A2/B1	HNRNPA2B1;HNRPA2B1
1.27141	0.58333	Q53GG5	Q53GG5	PDZ and LIM domain protein 3	PDLIM3
0.373884	0.586152	P30046;A6NHG4;J3KQ18;B5MC82;P30046-2;H7C342	P30046;A6NHG4;J3KQ18;B5MC82;P30046-2	D-dopachrome decarboxylase;D-dopachrome decarboxylase-like protein	DDT;DDTL
1.22141	0.587476	P49189;P49189-3;P49189-2	P49189;P49189-3;P49189-2	4-trimethylaminobutyraldehyde dehydrogenase	ALDH9A1
0.319561	0.59245	P02724;P02724-3;K9JIK7;Q13030;E9PH25;E7EQF3;E9PD10;A0A087WU29;A0A0C4DFT7;P02724-2	P02724;P02724-3;K9JIK7;Q13030;E9PH25;E7EQF3;E9PD10;A0A087WU29;A0A0C4DFT7;P02724-2	Glycophorin-A	GYPA;GPErik
0.341416	0.592504	P04040	P04040	Catalase	CAT
0.437534	0.596337	P04080;A0A1W2PS52;A0A1W2PQG6	P04080;A0A1W2PS52	Cystatin-B	CSTB
0.30896	0.605502	P52179-2;P52179;A8MX12;J3KRK2	P52179-2;P52179;A8MX12	Myomesin-1	MYOM1
0.370027	0.608678	P01860;A0A286YES1;A0A4W9A917	P01860;A0A286YES1;A0A4W9A917	Ig gamma-3 chain C region	IGHG3
0.405048	0.613531	P17661	P17661	Desmin	DES
1.26114	0.61409	P02649;H0Y7L5;E9PEV4;E7ERP7	P02649;H0Y7L5;E9PEV4;E7ERP7	Apolipoprotein E	APOE
0.848641	0.61717	P02790;Q9BS19	P02790	Hemopexin	HPX
2.07909	0.62254	Q96DG6	Q96DG6	Carboxymethylenebutenolidase homolog	CMBL
0.250199	0.624938	P11277;P11277-2;P11277-3;H0YJE6;O15020;A4QPE4;O15020-2	P11277;P11277-2;P11277-3	Spectrin beta chain, erythrocytic	SPTB
0.492031	0.625017	P32119;A6NIW5;P32119-2	P32119;A6NIW5	Peroxiredoxin-2	PRDX2
0.399265	0.625364	P08590;E9PGV7;I3L3U1	P08590	Myosin light chain 3	MYL3
0.594013	0.627925	P31948;P31948-2;P31948-3;F5H783;F5GXD8;H0YGI8	P31948;P31948-2;P31948-3	Stress-induced-phosphoprotein 1	STIP1
1.32225	0.634086	P13489;H0YCR7;E9PMJ3;E9PLZ3;E9PIM9;E9PIK5;E9PMN0;E9PMA9;E9PR82;E9PMI1	P13489;H0YCR7	Ribonuclease inhibitor	RNH1
0.44378	0.635794	P33121;P33121-3;E7EPM6;P33121-2;B7Z3Z9;D6RER0;H0Y9U7;H0Y9Z9;D6RG07;Q9UKU0-9;Q9UKU0-8;Q9UKU0-1;Q9ULC5-4;Q9ULC5-3;C9J8C7;A0A494C0J9;A0A494C116;A0A499FJL5;Q9ULC5	P33121;P33121-3;E7EPM6;P33121-2;B7Z3Z9	Long-chain-fatty-acid--CoA ligase 1	ACSL1
0.997903	0.63704	Q9UHG3;Q9UHG3-2;F8W8W4;C9K055;C9JM55;C9JGT6	Q9UHG3;Q9UHG3-2;F8W8W4	Prenylcysteine oxidase 1	PCYOX1
0.728891	0.637229	P41236;E7EMN6;Q6NXS1;E7EUI7	P41236;E7EMN6;Q6NXS1;E7EUI7	Protein phosphatase inhibitor 2;Protein phosphatase inhibitor 2-like protein 3	PPP1R2;PPP1R2P3
0.657553	0.637412	P28072;A0A087X2I4;I3L3X7	P28072;A0A087X2I4	Proteasome subunit beta type-6;Proteasome subunit beta type	PSMB6
0.397279	0.64412	O14732;O14732-2;K7EII9;K7EL65;K7ELF8	O14732;O14732-2	Inositol monophosphatase 2	IMPA2
0.315758	0.65603	O75964;E9PN17;A0A3B3ITX4;A0A3B3IRW3	O75964;E9PN17;A0A3B3ITX4	ATP synthase subunit g, mitochondrial	ATP5L
0.771517	0.670594	P21695;P21695-2	P21695;P21695-2	Glycerol-3-phosphate dehydrogenase [NAD(+)], cytoplasmic	GPD1
0.381658	0.672968	P00747;Q5TEH5;Q15195;Q02325;CON__P06868	P00747	Plasminogen;Plasmin heavy chain A;Activation peptide;Angiostatin;Plasmin heavy chain A, short form;Plasmin light chain B	PLG
0.491808	0.676575	P16671;E7EU05;P16671-4;P16671-3;E9PLT1;P16671-2;E9PJX8;E9PC45;E7EVU1;E7ERZ9;E7EWI4;E7EX47	P16671;E7EU05;P16671-4;P16671-3;E9PLT1;P16671-2	Platelet glycoprotein 4	CD36
0.74442	0.688485	Q15102;M0R389;M0R1K3;M0QXS6;M0R323;M0QZT2	Q15102;M0R389	Platelet-activating factor acetylhydrolase IB subunit gamma	PAFAH1B3
0.946473	0.695049	P61088;Q5JXB2;F8VQQ8;F8VZ29;F8VSD4;F8VV71	P61088;Q5JXB2;F8VQQ8	Ubiquitin-conjugating enzyme E2 N;Putative ubiquitin-conjugating enzyme E2 N-like	UBE2N;UBE2NL
0.398985	0.696039	P07585;F8VXZ8;F8VUF6;F8VWU0;F8VX58;P07585-4;P07585-2;P07585-3;F8VNV6;H0YIH3;A0A7I2PRI8;P21810;P07585-5;F8VSI3;F8VU58;F8VNW0;H0YI87	P07585;F8VXZ8;F8VUF6;F8VWU0	Decorin	DCN
1.85196	0.698695	O43813;E9PHS0;F8WDS9;H7C2E3	O43813;E9PHS0	LanC-like protein 1	LANCL1
1.39748	0.705668	Q99733;Q99733-2;C9J6D1;C9JZI7;A8MXH2;E9PNW0;E9PJJ2;E9PS34;E9PNJ7;E9PKT8;E9PKI2;E9PP22;C9J1B1;H0YCI4	Q99733;Q99733-2;C9J6D1;C9JZI7;A8MXH2;E9PNW0;E9PJJ2;E9PS34;E9PNJ7;E9PKT8	Nucleosome assembly protein 1-like 4	NAP1L4
0.351924	0.713217	P14649;F8W1I5;F8VSA2	P14649;F8W1I5	Myosin light chain 6B	MYL6B
1.58585	0.717635	P23528;G3V1A4;E9PP50;E9PK25;E9PQB7;E9PLJ3;E9PS23	P23528;G3V1A4;E9PP50;E9PK25;E9PQB7	Cofilin-1	CFL1
0.764438	0.718812	P29218;P29218-3;H0YBL1;E5RIP7;E5RG13;E5RG94;E5RHE9;E5RI82;E5RGY4;P29218-2;E5RIF4	P29218;P29218-3;H0YBL1;E5RIP7;E5RG13	Inositol monophosphatase 1	IMPA1
1.2864	0.719702	Q96MG2	Q96MG2	Junctional sarcoplasmic reticulum protein 1	JSRP1
0.679785	0.736083	Q99880;Q93079;Q99877;P62807;P58876;O60814;Q5QNW6;Q99879;P57053;U3KQK0;Q5QNW6-2;Q96A08	Q99880;Q93079;Q99877;P62807;P58876;O60814;Q5QNW6;Q99879;P57053;U3KQK0;Q5QNW6-2	Histone H2B type 1-L;Histone H2B type 1-H;Histone H2B type 1-N;Histone H2B type 1-C/E/F/G/I;Histone H2B type 1-D;Histone H2B type 1-K;Histone H2B type 2-F;Histone H2B type 1-M;Histone H2B type F-S;Histone H2B	HIST1H2BL;HIST1H2BH;HIST1H2BN;HIST1H2BC;HIST1H2BD;HIST1H2BK;HIST2H2BF;HIST1H2BM;H2BFS
1.5108	0.751758	P13798;C9JIF9;H7C393;H7C1U0;C9JLK2;F8WEH5;H0YFE5	P13798;C9JIF9;H7C393	Acylamino-acid-releasing enzyme	APEH
0.434869	0.761541	P02042;E9PFT6;C9JRG0	P02042;E9PFT6	Hemoglobin subunit delta	HBD
0.499537	0.763679	P02766;A0A087WT59	P02766;A0A087WT59	Transthyretin	TTR
0.383839	0.765367	Q9UMS6;Q9UMS6-2;Q9UMS6-5;Q9UMS6-3;Q9UMS6-4;H0Y9Y3	Q9UMS6;Q9UMS6-2;Q9UMS6-5;Q9UMS6-3;Q9UMS6-4;H0Y9Y3	Synaptopodin-2	SYNPO2
1.13173	0.766743	O60784;O60784-2;O60784-3;O60784-4;B0QY01;V9GYF4;B0QY02;V9GZ68;H7BYN7;F8WB30;F8WAW7;F8WE29;F8WBB0	O60784;O60784-2;O60784-3;O60784-4;B0QY01	Target of Myb protein 1	TOM1
2.38374	0.781119	Q9UNZ2;Q9UNZ2-5;Q9UNZ2-4;F2Z2K0;Q9UNZ2-6;R4GNE6;G3V4V8;R4GMY2	Q9UNZ2;Q9UNZ2-5;Q9UNZ2-4;F2Z2K0;Q9UNZ2-6	NSFL1 cofactor p47	NSFL1C
0.612991	0.812848	Q9BR39;Q9BR39-2;Q8WXH2;Q8WXH2-2	Q9BR39	Junctophilin-2	JPH2
1.60783	0.817807	Q12797-3;Q12797-4;Q12797;E5RHJ2;E5RHK2;G3XAN5;E5RG29;E5RG56;Q12797-7;Q12797-9;Q12797-6;Q12797-11;Q12797-5;Q12797-8;Q12797-2;Q12797-10	Q12797-3;Q12797-4	Aspartyl/asparaginyl beta-hydroxylase	ASPH
1.62026	0.842806	P54652	P54652	Heat shock-related 70 kDa protein 2	HSPA2
0.669488	0.845393	P02652;V9GYM3;V9GYE3;V9GYG9;V9GYC1;V9GYS1	P02652;V9GYM3;V9GYE3;V9GYG9;V9GYC1;V9GYS1	Apolipoprotein A-II;Proapolipoprotein A-II;Truncated apolipoprotein A-II	APOA2
0.574599	0.858201	Q9Y490	Q9Y490	Talin-1	TLN1
1.22176	0.858927	Q08043;A0A087WSZ2;D6RH00	Q08043;A0A087WSZ2	Alpha-actinin-3	ACTN3
1.81762	0.883711	Q9Y5Z4;Q9Y5Z4-2;Q5THN1;C9IZA0	Q9Y5Z4;Q9Y5Z4-2	Heme-binding protein 2	HEBP2
1.24433	0.897691	P02774;D6RF35;P02774-3;P02774-2;D6RBJ7;D6RF20;CON__Q3MHN5;CON__ENSEMBL:ENSBTAP00000018229	P02774;D6RF35;P02774-3;P02774-2;D6RBJ7	Vitamin D-binding protein	GC
0.52189	0.901615	P05155;A0A7I2V2D2;P05155-2;P05155-3;E9PGN7;H9KV48;A0A7I2V5R3;A0A087WUD9;A0A7I2V2X2;A0A7I2V4I9	P05155;A0A7I2V2D2;P05155-2;P05155-3;E9PGN7;H9KV48;A0A7I2V5R3;A0A087WUD9	Plasma protease C1 inhibitor	SERPING1
0.918328	0.911492	P01042-2;P01042	P01042-2;P01042	Kininogen-1;Kininogen-1 heavy chain;T-kinin;Bradykinin;Lysyl-bradykinin;Kininogen-1 light chain;Low molecular weight growth-promoting factor	KNG1
0.615152	0.933804	Q6NZI2;Q6NZI2-2;Q6NZI2-3	Q6NZI2;Q6NZI2-2	Polymerase I and transcript release factor	PTRF
2.27284	0.941143	Q8NDY3;A0A0U1RQK4;Q8NDY3-2;X6RL45	Q8NDY3;A0A0U1RQK4;Q8NDY3-2	[Protein ADP-ribosylarginine] hydrolase-like protein 1	ADPRHL1
1.05794	0.943618	A8MU46;A0A499FJS4	A8MU46;A0A499FJS4	Smoothelin-like protein 1	SMTNL1
1.9026	0.958223	Q9NWV4	Q9NWV4	UPF0587 protein C1orf123	C1orf123
0.744842	0.967404	Q14165;F5H1S8;H0YG07;F5GX14	Q14165;F5H1S8	Malectin	MLEC
0.622624	0.990806	B9A064;A0A0B4J231;A0A5H1ZRQ4;P0CG04	B9A064;A0A0B4J231;A0A5H1ZRQ4;P0CG04	Immunoglobulin lambda-like polypeptide 5;Ig lambda-1 chain C regions	IGLL5;IGLC1
1.27518	0.991654	P07305;P07305-2	P07305;P07305-2	Histone H1.0;Histone H1.0, N-terminally processed	H1F0
0.496306	0.993402	A0A0U1RRH7;Q93077;P20671;P0C0S8;Q96KK5;A0A0U1RR32;Q7L7L0;P04908;Q16777;Q99878;Q9BTM1;Q6FI13;H0YFX9;A0A494C189;A0A3B3IS11;C9J0D1;Q9BTM1-2;P16104;Q71UI9-2;P0C0S5;Q71UI9;Q96QV6;Q71UI9-4;Q71UI9-3;C9J386;Q71UI9-5;Q8IUE6	A0A0U1RRH7;Q93077;P20671;P0C0S8;Q96KK5;A0A0U1RR32;Q7L7L0;P04908;Q16777;Q99878;Q9BTM1;Q6FI13;H0YFX9;A0A494C189;A0A3B3IS11;C9J0D1;Q9BTM1-2;P16104;Q71UI9-2;P0C0S5;Q71UI9;Q96QV6	Histone H2A type 1-C;Histone H2A type 1-D;Histone H2A type 1;Histone H2A type 1-H;Histone H2A type 3;Histone H2A type 1-B/E;Histone H2A type 2-C;Histone H2A type 1-J;Histone H2A.J;Histone H2A type 2-A;Histone H2A;Histone H2AX;Histone H2A.V;Histone H2A.Z;Histone H2A type 1-A	HIST1H2AC;HIST1H2AD;HIST1H2AG;HIST1H2AH;HIST3H2A;HIST1H2AB;HIST2H2AC;HIST1H2AJ;H2AFJ;HIST2H2AA3;H2AFV;H2AFX;H2AFZ;HIST1H2AA
1.05679	1.01589	P01008	P01008	Antithrombin-III	SERPINC1
1.18605	1.02713	Q15819;G3V113;H0YBP9;H0YBX6;E5RIF1;D6RG00	Q15819;G3V113;H0YBP9	Ubiquitin-conjugating enzyme E2 variant 2	UBE2V2
0.66216	1.02792	P37840;E7EPV7;A0A669KB41;A0A669KBH5;P37840-2;H6UYS7;P37840-3;D6RA31;Q16143;G4Y816	P37840;E7EPV7;A0A669KB41;A0A669KBH5;P37840-2;H6UYS7;P37840-3	Alpha-synuclein	SNCA
0.845722	1.03808	Q9NRV9;A0A3B3IRV5;F5GWX2;H0YG71	Q9NRV9;A0A3B3IRV5;F5GWX2	Heme-binding protein 1	HEBP1
1.36395	1.04507	Q15257;Q15257-2;Q15257-3;A6PVN5;Q15257-4;F6WIT2;Q68CR8;Q5T949;A6PVN6;B7ZBQ0;H0Y6E5;B7ZBP9;C9IZ76;B4DDQ6;A0A6Q8PH23;B7ZBP7;A6PVN7;A6PVN8	Q15257;Q15257-2;Q15257-3;A6PVN5;Q15257-4;F6WIT2;Q68CR8;Q5T949	Serine/threonine-protein phosphatase 2A activator	PPP2R4;DKFZp781M17165
1.34259	1.05953	P07738;C9JH23	P07738	Bisphosphoglycerate mutase	BPGM
0.29649	1.05999	P12883	P12883	Myosin-7	MYH7
1.51826	1.07444	P11021;A0A7P0TB36;A0A7P0TAI0	P11021;A0A7P0TB36;A0A7P0TAI0	78 kDa glucose-regulated protein	HSPA5
0.576676	1.07636	P69891;A0A2R8Y7X9;A0A0J9YYA3	P69891;A0A2R8Y7X9	Hemoglobin subunit gamma-1	HBG1
0.862488	1.10438	P08670;B0YJC4;B0YJC5;A0A1B0GTT5;H7C5W5;A0A1B0GVG8;P14136-3;P07197-2;P14136;P14136-2;A0A1X7SBR3;A0A1W2PR46;B4DIR1;K7ELP4;K7EKH9;K7EJU1;A0A1X7SCE1;A0A1W2PRT3;P07196;F8W835	P08670;B0YJC4;B0YJC5	Vimentin	VIM
0.392249	1.11226	P02671;P02671-2;A0A087WUA0	P02671;P02671-2	Fibrinogen alpha chain;Fibrinopeptide A;Fibrinogen alpha chain	FGA
1.31167	1.13101	P02749;J3QRN2;J3QLI0;J3KS17;CON__P17690	P02749;J3QRN2	Beta-2-glycoprotein 1	APOH
1.7481	1.15032	P16403	P16403	Histone H1.2	HIST1H1C
2.4699	1.18837	P13693;J3KPG2;Q5W0H4;A0A0B4J2C3;P13693-2;H0YCX0;E9PJF7;Q56UQ5	P13693;J3KPG2;Q5W0H4;A0A0B4J2C3;P13693-2	Translationally-controlled tumor protein	TPT1
1.30371	1.2093	P52566;F5H3P3;F5H2R5;F5H6Q0;H0YGX7	P52566;F5H3P3;F5H2R5;F5H6Q0;H0YGX7	Rho GDP-dissociation inhibitor 2	ARHGDIB
1.22481	1.22065	O43169;H3BUX2;D6RFH4	O43169;H3BUX2;D6RFH4	Cytochrome b5 type B	CYB5B
1.2241	1.22423	P60709;E7EVS6;A0A2R8Y793;A0A6Q8PFE4;A0A2R8YGF8;G5E9R0;A0A6Q8PH58;C9JUM1;C9JZR7;C9JTX5;A0A2R8YEA7;Q9BYX7;F8WCH0;A0A6Q8PGD7;A0A2R8YFE2	P60709;E7EVS6;A0A2R8Y793;A0A6Q8PFE4	Actin, cytoplasmic 1;Actin, cytoplasmic 1, N-terminally processed	ACTB
1.21718	1.22591	P51884	P51884	Lumican	LUM
1.15952	1.23056	Q8WZ42-12;A0A0A0MTS7;Q8WZ42-5;Q8WZ42-9;Q8WZ42-10;Q8WZ42-3;A0A0A0MRA3;H7C1P9;A0A1B0GXE3;H7C0U7;REV__Q14103;REV__H0YA96;H7C195;REV__Q14103-3;REV__Q14103-2;REV__H0Y8G5;REV__Q14103-4	Q8WZ42-12;A0A0A0MTS7;Q8WZ42-5;Q8WZ42-9;Q8WZ42-10;Q8WZ42-3;A0A0A0MRA3	Titin	TTN
0.943863	1.23184	A0A4W8ZXM2;A0A0B4J1Y9	A0A4W8ZXM2;A0A0B4J1Y9		IGHV3-72
2.56428	1.23536	Q9UQ80;Q9UQ80-2;F8VR77;H0YIN7;F8W0A3;F8VZ69	Q9UQ80;Q9UQ80-2	Proliferation-associated protein 2G4	PA2G4
0.690001	1.25234	Q96Q06-2	Q96Q06-2	Perilipin-4	PLIN4
1.24846	1.32523	P00491;G3V5M2;G3V2H3;G3V393	P00491;G3V5M2	Purine nucleoside phosphorylase	PNP
2.2607	1.33056	P0CG48;P0CG47;Q96C32;Q5PY61;J3QKN0;F5GXK7;F5H747;F5H388;B4DV12;F5H2Z3;F5GYU3;F5H6Q2;J3QTR3;J3QS39;F5H265;P62987;P62979;M0R1V7;F5GZ39;J3QSA3	P0CG48;P0CG47;Q96C32;Q5PY61;J3QKN0;F5GXK7;F5H747;F5H388;B4DV12;F5H2Z3;F5GYU3;F5H6Q2;J3QTR3;J3QS39;F5H265;P62987;P62979;M0R1V7;F5GZ39;J3QSA3	Polyubiquitin-C;Ubiquitin;Polyubiquitin-B;Ubiquitin;Ubiquitin-60S ribosomal protein L40;Ubiquitin;60S ribosomal protein L40;Ubiquitin-40S ribosomal protein S27a;Ubiquitin;40S ribosomal protein S27a	UBC;UBB;RPS27A;UBA52
1.78497	1.37174	Q9HDC5	Q9HDC5	Junctophilin-1	JPH1
1.6675	1.49657	P10909;P10909-4;P10909-6;P10909-5;P10909-2;P10909-3;E7ERK6;H0YC35;H0YLK8;H0YAS8;E7ETB4;E5RG36;E5RGB0;E5RH61;E5RJZ5	P10909;P10909-4;P10909-6;P10909-5;P10909-2;P10909-3;E7ERK6;H0YC35;H0YLK8	Clusterin;Clusterin beta chain;Clusterin alpha chain;Clusterin	CLU
0.549018	1.58736	P02549;P02549-2	P02549;P02549-2	Spectrin alpha chain, erythrocytic 1	SPTA1
1.25141	1.59536	Q9UKX2;E7EX84	Q9UKX2	Myosin-2	MYH2
0.834111	1.74126	P16157-3;P16157-14;P16157-12;P16157-16;P16157-10;P16157-5;P16157;P16157-8;P16157-7;P16157-21;P16157-15;P16157-13;P16157-6;P16157-4;P16157-9;P16157-11;P16157-2;H0YBS0;A0A2R8Y4B0;H0YAY8;A0A087X0B4;P16157-20	P16157-3;P16157-14;P16157-12;P16157-16;P16157-10;P16157-5;P16157;P16157-8;P16157-7;P16157-21;P16157-15;P16157-13;P16157-6;P16157-4;P16157-9;P16157-11;P16157-2;H0YBS0	Ankyrin-1	ANK1
1.87604	1.75424	P21333;P21333-2;Q60FE5;A0A7P0NMY4;A0A087WWY3;A0A7I2V3E6;F8WE98;H0Y5C6;H0Y5F3;A0A669KBC6	P21333;P21333-2;Q60FE5;A0A7P0NMY4	Filamin-A	FLNA
1.58663	1.77432	B4E1Z4;E7ETN3;P00751;H7C5H1;A0A0G2JH38;P00751-2;P06681;C9JRT3;P06681-3;B4DQI1;E9PDZ0;A0A0G2JIE7;H0Y3H6;A0A0G2JL69;P06681-2;A0A0G2JK28;A0A0G2JJM0;Q5ST52;H0Y868;Q8N6L6;F8WCJ9;F2Z3N2;H7C526	B4E1Z4;E7ETN3;P00751;H7C5H1	Complement factor B;Complement factor B Ba fragment;Complement factor B Bb fragment	CFB
2.46342	1.80736	Q9H1R3	Q9H1R3	Myosin light chain kinase 2, skeletal/cardiac muscle	MYLK2
1.12291	2.69767	P04114;A8MUN2;A0A669KB70;CON__ENSEMBL:ENSBTAP00000032840	P04114	Apolipoprotein B-100;Apolipoprotein B-48	APOB
0.967328	1.54454	P09525;Q6P452;P09525-2;B4E1S2	P09525;Q6P452;P09525-2	Annexin A4;Annexin	ANXA4

## Sheet: P≤0.05
(-Log Student's T-test p-value (L-INSvsH-INS_before)	Student's T-test Difference (L-INSvsH-INS_before)	Protein IDs	Majority protein IDs	Protein names	Gene names
1.85682	-1.85413	Q99623;F5GY37;F5H3X6;J3KPX7;Q99623-2;A0A7I2V5F0;F5GWA7;F5H0C5;F5H2D2;A0A3G2KQ93;U3KPZ5	Q99623;F5GY37;F5H3X6;J3KPX7;Q99623-2;A0A7I2V5F0;F5GWA7	Prohibitin-2	PHB2
3.79019	-1.67363	P61026;P51153;A0A087WWB9	P61026	Ras-related protein Rab-10	RAB10
1.48299	-1.6727	P12277;G3V4N7;G3V461;G3V2I1	P12277;G3V4N7	Creatine kinase B-type	CKB
1.34287	-1.39396	A0A0A0MRN9;Q9GZV1;Q5T457;Q9GZV1-2	A0A0A0MRN9;Q9GZV1;Q5T457;Q9GZV1-2	Ankyrin repeat domain-containing protein 2	ANKRD2
1.33356	-1.36861	P47985;P0C7P4	P47985;P0C7P4	Cytochrome b-c1 complex subunit Rieske, mitochondrial;Cytochrome b-c1 complex subunit 11;Putative cytochrome b-c1 complex subunit Rieske-like protein 1	UQCRFS1;UQCRFS1P1
1.27278	-1.36738	Q99714;Q99714-2;Q5H928	Q99714;Q99714-2;Q5H928	3-hydroxyacyl-CoA dehydrogenase type-2	HSD17B10
3.07915	-1.28827	P08574	P08574	Cytochrome c1, heme protein, mitochondrial	CYC1
1.87631	-1.22044	Q05639;A0A2U3TZH3;A0A2R8Y488;A0A2R8Y660;A0A2R8YDN5;A0A6Q8PFK6	Q05639;A0A2U3TZH3	Elongation factor 1-alpha 2	EEF1A2
2.05693	-1.17028	P12235;V9GYG0	P12235;V9GYG0	ADP/ATP translocase 1	SLC25A4
1.35737	-1.15816	P24298;Q8TD30;Q8TD30-2	P24298	Alanine aminotransferase 1	GPT
1.72498	-1.09755	O75489;E9PS48;O75489-2;E9PKL8;G3V194	O75489	NADH dehydrogenase [ubiquinone] iron-sulfur protein 3, mitochondrial	NDUFS3
2.26554	-1.08213	P48047;A0A494C0K9;H7C0C1;H7C086;H7C068	P48047;A0A494C0K9;H7C0C1	ATP synthase subunit O, mitochondrial	ATP5O
1.80602	-1.0094	Q9Y2Q3;Q9Y2Q3-3;Q9Y2Q3-2;E9PFN5;Q9Y2Q3-4;C9JNT3	Q9Y2Q3;Q9Y2Q3-3;Q9Y2Q3-2;E9PFN5;Q9Y2Q3-4	Glutathione S-transferase kappa 1	GSTK1
1.98009	-0.981167	Q02978;I3L1P8;Q02978-2	Q02978;I3L1P8;Q02978-2	Mitochondrial 2-oxoglutarate/malate carrier protein	SLC25A11
1.42086	-0.934073	Q02218;A0A0D9SFS3;Q02218-3;C9J4G7	Q02218;A0A0D9SFS3	2-oxoglutarate dehydrogenase, mitochondrial	OGDH
2.18355	-0.863971	P04179;P04179-4;P04179-2;F5H4R2;F5GYZ5;F5H3C5;P04179-3;G5E9P6;F5GXZ9	P04179;P04179-4;P04179-2;F5H4R2;F5GYZ5;F5H3C5	Superoxide dismutase [Mn], mitochondrial	SOD2
1.44695	-0.853011	Q9UIJ7;Q9UIJ7-3;Q9UIJ7-2	Q9UIJ7;Q9UIJ7-3;Q9UIJ7-2	GTP:AMP phosphotransferase AK3, mitochondrial	AK3
1.50176	-0.82939	Q00325;Q00325-2;F8VVM2;F8VZL5;F8VWR4;F8VWQ0;F8VY00	Q00325;Q00325-2;F8VVM2	Phosphate carrier protein, mitochondrial	SLC25A3
1.94397	-0.811855	Q9UHQ9;H7C0R7	Q9UHQ9;H7C0R7	NADH-cytochrome b5 reductase 1	CYB5R1
2.62462	-0.80509	P31040;D6RFM5;P31040-2;A0A087X1I3;P31040-3;A0A494C1T6;H0Y8X1	P31040;D6RFM5;P31040-2;A0A087X1I3;P31040-3	Succinate dehydrogenase [ubiquinone] flavoprotein subunit, mitochondrial	SDHA
1.43817	-0.746047	Q04760;Q04760-2	Q04760;Q04760-2	Lactoylglutathione lyase	GLO1
1.46109	-0.674228	P10515;A0A7P0TAG1;A0A7P0TAX2;A0A7P0TBE2;H0YDD4;E9PEJ4;A0A7P0TBK2;A0A7P0Z4G4;A0A7P0T997;A0A7P0TA47;A0A7P0Z423;A0A7P0T9N8;A0A7P0Z459	P10515;A0A7P0TAG1;A0A7P0TAX2;A0A7P0TBE2;H0YDD4;E9PEJ4;A0A7P0TBK2;A0A7P0Z4G4;A0A7P0T997;A0A7P0TA47	Dihydrolipoyllysine-residue acetyltransferase component of pyruvate dehydrogenase complex, mitochondrial;Acetyltransferase component of pyruvate dehydrogenase complex	DLAT
1.60507	-0.670533	P19367;P19367-4;P19367-2;P19367-3;P52789;B1AR62;E9PB90;A0A2R8Y626;P52790	P19367;P19367-4;P19367-2;P19367-3	Hexokinase-1	HK1
2.60944	-0.656348	P17540;D6R998;D6RHV3;P12532;P12532-2;F8WCN3;C9JT96;C9JSQ1;C9J8F6;C9J6W7	P17540	Creatine kinase S-type, mitochondrial	CKMT2
1.29882	-0.635746	P30048;P30048-2	P30048;P30048-2	Thioredoxin-dependent peroxide reductase, mitochondrial	PRDX3
1.25156	-0.588134	P08237;P08237-3;A0A2R8Y891;P08237-2;F8VZI0;F8VZQ1;F8VX13;F8VP00;F8VW30;F8VSF7;F8VYK8;F8VUB8;F8VTQ3;F8VVE3;Q01813-2;A0A7I2V3Z0;H0YHB8;V9GY25;Q5VSR5;B1APP6	P08237;P08237-3;A0A2R8Y891;P08237-2;F8VZI0	ATP-dependent 6-phosphofructokinase, muscle type	PFKM
1.34835	-0.414458	Q9P2R7;A0A2R8YDQ9;A0A2R8Y6Y7;Q9P2R7-2;Q5T9Q5;A0A2R8Y5P6;A0A2R8Y6E6;Q5T9Q8;A0A0U1RQF8;A0A0U1RQL1;A0A0U1RRI1;A0A0U1RQU7;A0A2R8Y5P4	Q9P2R7;A0A2R8YDQ9;A0A2R8Y6Y7;Q9P2R7-2;Q5T9Q5	Succinyl-CoA ligase [ADP-forming] subunit beta, mitochondrial	SUCLA2
1.41883	0.352012	P55786;E9PLK3;P55786-2;A0A7I2V389;A0A7I2V3W8;E9PPZ2;A6NEC2;A0A7I2V604;E9PP11;H0YDG0;A6NEC2-2;E9PPD4;A0A7I2V5D4;E9PJY4;A6NEC2-3;E9PJ74;H0YCQ5;E9PRQ5;A0A7I2V5M8;A0A7I2YQS3;E9PJF9;A0A7I2V3D7;E9PI82	P55786;E9PLK3;P55786-2;A0A7I2V389;A0A7I2V3W8	Puromycin-sensitive aminopeptidase	NPEPPS
1.69141	0.567005	P63104;E7EX29;B0AZS6;P63104-2;B7Z2E6;H0YB80;E7ESK7;E5RIR4;E9PD24;E7EVZ2;E5RGE1	P63104;E7EX29;B0AZS6;P63104-2;B7Z2E6;H0YB80	14-3-3 protein zeta/delta	YWHAZ
2.12175	0.578084	P37802;P37802-2;X6RJP6;Q9UI15;C9J5W6	P37802;P37802-2;X6RJP6	Transgelin-2	TAGLN2
1.27141	0.58333	Q53GG5	Q53GG5	PDZ and LIM domain protein 3	PDLIM3
1.26114	0.61409	P02649;H0Y7L5;E9PEV4;E7ERP7	P02649;H0Y7L5;E9PEV4;E7ERP7	Apolipoprotein E	APOE
2.07909	0.62254	Q96DG6	Q96DG6	Carboxymethylenebutenolidase homolog	CMBL
1.32225	0.634086	P13489;H0YCR7;E9PMJ3;E9PLZ3;E9PIM9;E9PIK5;E9PMN0;E9PMA9;E9PR82;E9PMI1	P13489;H0YCR7	Ribonuclease inhibitor	RNH1
1.85196	0.698695	O43813;E9PHS0;F8WDS9;H7C2E3	O43813;E9PHS0	LanC-like protein 1	LANCL1
1.39748	0.705668	Q99733;Q99733-2;C9J6D1;C9JZI7;A8MXH2;E9PNW0;E9PJJ2;E9PS34;E9PNJ7;E9PKT8;E9PKI2;E9PP22;C9J1B1;H0YCI4	Q99733;Q99733-2;C9J6D1;C9JZI7;A8MXH2;E9PNW0;E9PJJ2;E9PS34;E9PNJ7;E9PKT8	Nucleosome assembly protein 1-like 4	NAP1L4
1.58585	0.717635	P23528;G3V1A4;E9PP50;E9PK25;E9PQB7;E9PLJ3;E9PS23	P23528;G3V1A4;E9PP50;E9PK25;E9PQB7	Cofilin-1	CFL1
1.2864	0.719702	Q96MG2	Q96MG2	Junctional sarcoplasmic reticulum protein 1	JSRP1
1.5108	0.751758	P13798;C9JIF9;H7C393;H7C1U0;C9JLK2;F8WEH5;H0YFE5	P13798;C9JIF9;H7C393	Acylamino-acid-releasing enzyme	APEH
2.38374	0.781119	Q9UNZ2;Q9UNZ2-5;Q9UNZ2-4;F2Z2K0;Q9UNZ2-6;R4GNE6;G3V4V8;R4GMY2	Q9UNZ2;Q9UNZ2-5;Q9UNZ2-4;F2Z2K0;Q9UNZ2-6	NSFL1 cofactor p47	NSFL1C
1.60783	0.817807	Q12797-3;Q12797-4;Q12797;E5RHJ2;E5RHK2;G3XAN5;E5RG29;E5RG56;Q12797-7;Q12797-9;Q12797-6;Q12797-11;Q12797-5;Q12797-8;Q12797-2;Q12797-10	Q12797-3;Q12797-4	Aspartyl/asparaginyl beta-hydroxylase	ASPH
1.62026	0.842806	P54652	P54652	Heat shock-related 70 kDa protein 2	HSPA2
1.81762	0.883711	Q9Y5Z4;Q9Y5Z4-2;Q5THN1;C9IZA0	Q9Y5Z4;Q9Y5Z4-2	Heme-binding protein 2	HEBP2
2.27284	0.941143	Q8NDY3;A0A0U1RQK4;Q8NDY3-2;X6RL45	Q8NDY3;A0A0U1RQK4;Q8NDY3-2	[Protein ADP-ribosylarginine] hydrolase-like protein 1	ADPRHL1
1.9026	0.958223	Q9NWV4	Q9NWV4	UPF0587 protein C1orf123	C1orf123
1.27518	0.991654	P07305;P07305-2	P07305;P07305-2	Histone H1.0;Histone H1.0, N-terminally processed	H1F0
1.36395	1.04507	Q15257;Q15257-2;Q15257-3;A6PVN5;Q15257-4;F6WIT2;Q68CR8;Q5T949;A6PVN6;B7ZBQ0;H0Y6E5;B7ZBP9;C9IZ76;B4DDQ6;A0A6Q8PH23;B7ZBP7;A6PVN7;A6PVN8	Q15257;Q15257-2;Q15257-3;A6PVN5;Q15257-4;F6WIT2;Q68CR8;Q5T949	Serine/threonine-protein phosphatase 2A activator	PPP2R4;DKFZp781M17165
1.34259	1.05953	P07738;C9JH23	P07738	Bisphosphoglycerate mutase	BPGM
1.51826	1.07444	P11021;A0A7P0TB36;A0A7P0TAI0	P11021;A0A7P0TB36;A0A7P0TAI0	78 kDa glucose-regulated protein	HSPA5
1.31167	1.13101	P02749;J3QRN2;J3QLI0;J3KS17;CON__P17690	P02749;J3QRN2	Beta-2-glycoprotein 1	APOH
1.7481	1.15032	P16403	P16403	Histone H1.2	HIST1H1C
2.4699	1.18837	P13693;J3KPG2;Q5W0H4;A0A0B4J2C3;P13693-2;H0YCX0;E9PJF7;Q56UQ5	P13693;J3KPG2;Q5W0H4;A0A0B4J2C3;P13693-2	Translationally-controlled tumor protein	TPT1
1.30371	1.2093	P52566;F5H3P3;F5H2R5;F5H6Q0;H0YGX7	P52566;F5H3P3;F5H2R5;F5H6Q0;H0YGX7	Rho GDP-dissociation inhibitor 2	ARHGDIB
2.56428	1.23536	Q9UQ80;Q9UQ80-2;F8VR77;H0YIN7;F8W0A3;F8VZ69	Q9UQ80;Q9UQ80-2	Proliferation-associated protein 2G4	PA2G4
1.24846	1.32523	P00491;G3V5M2;G3V2H3;G3V393	P00491;G3V5M2	Purine nucleoside phosphorylase	PNP
2.2607	1.33056	P0CG48;P0CG47;Q96C32;Q5PY61;J3QKN0;F5GXK7;F5H747;F5H388;B4DV12;F5H2Z3;F5GYU3;F5H6Q2;J3QTR3;J3QS39;F5H265;P62987;P62979;M0R1V7;F5GZ39;J3QSA3	P0CG48;P0CG47;Q96C32;Q5PY61;J3QKN0;F5GXK7;F5H747;F5H388;B4DV12;F5H2Z3;F5GYU3;F5H6Q2;J3QTR3;J3QS39;F5H265;P62987;P62979;M0R1V7;F5GZ39;J3QSA3	Polyubiquitin-C;Ubiquitin;Polyubiquitin-B;Ubiquitin;Ubiquitin-60S ribosomal protein L40;Ubiquitin;60S ribosomal protein L40;Ubiquitin-40S ribosomal protein S27a;Ubiquitin;40S ribosomal protein S27a	UBC;UBB;RPS27A;UBA52
1.78497	1.37174	Q9HDC5	Q9HDC5	Junctophilin-1	JPH1
1.6675	1.49657	P10909;P10909-4;P10909-6;P10909-5;P10909-2;P10909-3;E7ERK6;H0YC35;H0YLK8;H0YAS8;E7ETB4;E5RG36;E5RGB0;E5RH61;E5RJZ5	P10909;P10909-4;P10909-6;P10909-5;P10909-2;P10909-3;E7ERK6;H0YC35;H0YLK8	Clusterin;Clusterin beta chain;Clusterin alpha chain;Clusterin	CLU
1.25141	1.59536	Q9UKX2;E7EX84	Q9UKX2	Myosin-2	MYH2
1.87604	1.75424	P21333;P21333-2;Q60FE5;A0A7P0NMY4;A0A087WWY3;A0A7I2V3E6;F8WE98;H0Y5C6;H0Y5F3;A0A669KBC6	P21333;P21333-2;Q60FE5;A0A7P0NMY4	Filamin-A	FLNA
1.58663	1.77432	B4E1Z4;E7ETN3;P00751;H7C5H1;A0A0G2JH38;P00751-2;P06681;C9JRT3;P06681-3;B4DQI1;E9PDZ0;A0A0G2JIE7;H0Y3H6;A0A0G2JL69;P06681-2;A0A0G2JK28;A0A0G2JJM0;Q5ST52;H0Y868;Q8N6L6;F8WCJ9;F2Z3N2;H7C526	B4E1Z4;E7ETN3;P00751;H7C5H1	Complement factor B;Complement factor B Ba fragment;Complement factor B Bb fragment	CFB
2.46342	1.80736	Q9H1R3	Q9H1R3	Myosin light chain kinase 2, skeletal/cardiac muscle	MYLK2
