# Supplementary material for: Differences in protein expression, at the basal state and at 2 h of insulin infusion, in muscle biopsies from healthy Arab men with high or low insulin sensitivity measured by hyperinsulinemic euglycemic clamp
Source: Front Endocrinol (Lausanne). 2023 Feb 17;13:1024832. doi: 10.3389/fendo.2022.1024832 (PMC9982120; doi:10.3389/fendo.2022.1024832)
Supplement: Supplementary file 3 [file Table_3.xlsx]

## Sheet: LIS vs HIS_AfterClamp_FoldChang
(-Log Student's T-test p-value (LIS vs HIS_After)	Student's T-test Difference (L-INSvsH-INS_After)	Protein IDs	Majority protein IDs	Protein names	Gene names
0.83131	-1.80481	P05413;S4R371;S4R3A2	P05413;S4R371;S4R3A2	Fatty acid-binding protein, heart	FABP3
1.02096	-1.78045	P19404;E7EPT4	P19404;E7EPT4	NADH dehydrogenase [ubiquinone] flavoprotein 2, mitochondrial	NDUFV2
0.686154	-1.67331	P62805	P62805	Histone H4	HIST1H4A
2.01303	-1.64476	P24539;Q5QNZ2	P24539;Q5QNZ2	ATP synthase F(0) complex subunit B1, mitochondrial	ATP5F1
0.650863	-1.62137	P56134-4;P56134-2;C9JJT5;G3V325;P56134;C9JU26;P56134-3	P56134-4;P56134-2;C9JJT5;G3V325	ATP synthase subunit f, mitochondrial	ATP5J2;ATP5J2-PTCD1
0.8631	-1.50921	FFF	P14621;U3KQL2;U3KPX1;E9PF46;F8WA34	FFFF	ACYP2
0.835534	-1.50572	P14174	GCK	Macrophage migration inhibitory factor	MIF
0.577296	-1.45794	P13073;H3BPG0;H3BN72;H3BNV9;Q86WV2;H3BNI5	P13073;H3BPG0;H3BN72;H3BNV9	Cytochrome c oxidase subunit 4 isoform 1, mitochondrial	COX4I1
2.04045	-1.37308	P21912;A0A087WWT1;A0A087WXX8	P21912;A0A087WWT1;A0A087WXX8	Succinate dehydrogenase [ubiquinone] iron-sulfur subunit, mitochondrial	SDHB
0.845311	-1.33674	P08590;E9PGV7;I3L3U1;I3L532	P08590	Myosin light chain 3	MYL3
1.2695	-1.28887	P01859;A0A286YEY4	P01859;A0A286YEY4	Ig gamma-2 chain C region	IGHG2
0.741669	-1.2379	P09382;F8WEI7	P09382	Galectin-1	LGALS1
0.676124	-1.21469	P23297;Q5T7Y6;Q5T7Y5;Q5T7Y4	P23297;Q5T7Y6	Protein S100-A1;Protein S100	S100A1
1.02681	-1.21462	P0DP25;P0DP24;P0DP23;E7EMB3;Q96HY3;G3V361;A0A590UJI2;A0A590UJC0;G3V226;M0QZ52;F8WBR5;G3V479;P27482	P0DP25;P0DP24;P0DP23;E7EMB3;Q96HY3;G3V361;A0A590UJI2		CALM2;CALM1
0.862981	-1.20097	P47985;P0C7P4	P47985;P0C7P4	Cytochrome b-c1 complex subunit Rieske, mitochondrial;Cytochrome b-c1 complex subunit 11;Putative cytochrome b-c1 complex subunit Rieske-like protein 1	UQCRFS1;UQCRFS1P1
1.73754	-1.15248	P36542-2;P36542	P36542-2;P36542	ATP synthase subunit gamma, mitochondrial	ATP5C1
2.20156	-1.12437	O75489;E9PS48;O75489-2;E9PKL8;G3V194	O75489	NADH dehydrogenase [ubiquinone] iron-sulfur protein 3, mitochondrial	NDUFS3
0.849226	-1.09124	P48047;A0A494C0K9;H7C0C1;H7C086;H7C068	P48047;A0A494C0K9;H7C0C1	ATP synthase subunit O, mitochondrial	ATP5O
2.60065	-1.09027	Q9UIJ7;Q9UIJ7-3;Q9UIJ7-2	Q9UIJ7;Q9UIJ7-3;Q9UIJ7-2	GTP:AMP phosphotransferase AK3, mitochondrial	AK3
0.624621	-1.08499	Q86TD4-1;Q86TD4;Q86TD4-3;I3L4D6	Q86TD4-1;Q86TD4;Q86TD4-3	Sarcalumenin	SRL
0.75282	-1.08344	P54296;A0A0J9YVV7;E7EWH9	P54296;A0A0J9YVV7;E7EWH9	Myomesin-2	MYOM2
1.19492	-1.0763	P01857;A0A0A0MS08;A0A0A0MS07	P01857;A0A0A0MS08;A0A0A0MS07	Ig gamma-1 chain C region	IGHG1
1.12682	-1.04052	P04196	P04196	Histidine-rich glycoprotein	HRG
0.58925	-1.03343	Q9BXS1	Q9BXS1	Isopentenyl-diphosphate delta-isomerase 2	IDI2
0.962085	-1.0295	P55822;A0A3B3ITX9;H7C2G0;C9JX40;P55822-2;H7C1Y8;H7C3V3;C9JJT2	P55822;A0A3B3ITX9;H7C2G0	SH3 domain-binding glutamic acid-rich protein	SH3BGR
0.709855	-1.00387	P10599;P10599-2	P10599;P10599-2	Thioredoxin	TXN
1.08234	-0.987692	P38117;P38117-2;M0QY67	P38117;P38117-2;M0QY67	Electron transfer flavoprotein subunit beta	ETFB
0.510796	-0.951133	A0A0A0MRN9;Q9GZV1;Q5T457;Q9GZV1-2	A0A0A0MRN9;Q9GZV1;Q5T457;Q9GZV1-2	Ankyrin repeat domain-containing protein 2	ANKRD2
1.30823	-0.90656	Q96A32;H3BPK4;H3BN54;H3BML9	Q96A32;H3BPK4;H3BN54;H3BML9	Myosin regulatory light chain 2, skeletal muscle isoform	MYLPF
1.09856	-0.904487	P50461;A0A3B3IRI5;A0A3B3IT61;A0A3B3ISZ2;P50461-2	P50461	Cysteine and glycine-rich protein 3	CSRP3
0.94928	-0.885746	Q9UHQ9;H7C0R7	Q9UHQ9;H7C0R7	NADH-cytochrome b5 reductase 1	CYB5R1
0.748718	-0.884448	P12277;G3V4N7;G3V461;G3V2I1	P12277;G3V4N7	Creatine kinase B-type	CKB
0.486894	-0.883564	P00915;E5RHP7;E5RH81;E5RFE7;E5RG43;H0YBE2;E5RJI8;E5RG81;E5RJF6	P00915;E5RHP7;E5RH81;E5RFE7;E5RG43	Carbonic anhydrase 1	CA1
1.43819	-0.882311	P00387;P00387-2;P00387-3;B1AHF3	P00387;P00387-2;P00387-3;B1AHF3	NADH-cytochrome b5 reductase 3;NADH-cytochrome b5 reductase 3 membrane-bound form;NADH-cytochrome b5 reductase 3 soluble form	CYB5R3
0.44606	-0.875828	P06576;H0YH81;F8W079;H0YI37	P06576;H0YH81;F8W079	ATP synthase subunit beta, mitochondrial;ATP synthase subunit beta	ATP5B
1.07577	-0.860591	P0DPI2;A0A0B4J2D5;A0A096LPI6;A0A096LNH5;H7C1F6;H7C2G3;P0DPI2-2;A0A0B4J2D5-2;A0A096LP73;A0A2R8YDR7;F2Z2Q0;A0A096LP12;A0A096LNJ1;A0A2R8Y6K9	P0DPI2;A0A0B4J2D5;A0A096LPI6;A0A096LNH5;H7C1F6;H7C2G3;P0DPI2-2;A0A0B4J2D5-2		C21orf33
1.15169	-0.850937	P30048;P30048-2	P30048;P30048-2	Thioredoxin-dependent peroxide reductase, mitochondrial	PRDX3
0.269488	-0.848707	A0A590UJU8;Q9BUA6;A0A2R8YDI2	A0A590UJU8
1.30458	-0.838823	Q6ZMU5;Q6ZMU5-2	Q6ZMU5;Q6ZMU5-2	Tripartite motif-containing protein 72	TRIM72
1.45152	-0.832181	P17540;D6R998;D6RHV3;P12532;P12532-2;C9JT96;C9JSQ1;F8WCN3;C9J8F6;C9J6W7	P17540	Creatine kinase S-type, mitochondrial	CKMT2
1.54586	-0.82915	P40926;P40926-2;G3XAL0	P40926;P40926-2;G3XAL0	Malate dehydrogenase, mitochondrial;Malate dehydrogenase	MDH2
0.652798	-0.815598	P31415	P31415	Calsequestrin-1	CASQ1
0.556427	-0.810853	P49821;G3V0I5;P49821-2;B4DE93;E9PQP1;E9PLC6;E9PMX3;E9PPR0;E9PJL9;H0YE81;E9PPD6;H0YD04;E9PPS5	P49821;G3V0I5;P49821-2;B4DE93	NADH dehydrogenase [ubiquinone] flavoprotein 1, mitochondrial	NDUFV1
1.13094	-0.808053	P15259	P15259	Phosphoglycerate mutase 2	PGAM2
0.914426	-0.760545	P43155;P43155-2;A0A7P0TAR1;A0A7P0T9R9;A0A7P0T9E7;P43155-3;H0Y4Z7;A0A7P0TBF3;A0A7P0TAQ4;B7ZBP5;A6PVN3	P43155;P43155-2;A0A7P0TAR1;A0A7P0T9R9;A0A7P0T9E7;P43155-3;H0Y4Z7;A0A7P0TBF3	Carnitine O-acetyltransferase	CRAT
0.500589	-0.753193	P02549;P02549-2	P02549;P02549-2	Spectrin alpha chain, erythrocytic 1	SPTA1
1.59735	-0.750338	Q16698;Q16698-2;E5RFV2;E5RJG7;E5RJD2;E5RID6;H0YAW3	Q16698;Q16698-2;E5RFV2;E5RJG7	2,4-dienoyl-CoA reductase, mitochondrial	DECR1
1.08494	-0.734983	P07339;F8W787;A0A1B0GW44;A0A1B0GV23;A0A1B0GVD5;A0A1B0GWE8;C9JH19;A0A1B0GVP3;A0A1B0GU92;A0A1B0GU03;F8WD96;H7C469	P07339;F8W787;A0A1B0GW44;A0A1B0GV23;A0A1B0GVD5;A0A1B0GWE8;C9JH19;A0A1B0GVP3;A0A1B0GU92;A0A1B0GU03;F8WD96;H7C469	Cathepsin D;Cathepsin D light chain;Cathepsin D heavy chain	CTSD
0.401331	-0.734187	Q9H7C9;E9PNP3;E9PR47;E9PIQ4;E9PJP1;E9PLK9;K4DI89;Q9H7C9-3;Q9H7C9-2	Q9H7C9;E9PNP3;E9PR47;E9PIQ4	Mth938 domain-containing protein	AAMDC
0.571625	-0.714551	Q02978;I3L1P8;Q02978-2	Q02978;I3L1P8;Q02978-2	Mitochondrial 2-oxoglutarate/malate carrier protein	SLC25A11
0.557861	-0.713517	O75298;K7EMR7;O75298-3;O75298-2;Q7RTN0	O75298;K7EMR7;O75298-3;O75298-2;Q7RTN0	Reticulon-2;Reticulon	RTN2
0.63625	-0.713118	P22314;P22314-2;Q5JRR6;Q5JRR9;Q5JRS0;Q5JRS1;Q5JRS3;Q5JRS2	P22314;P22314-2	Ubiquitin-like modifier-activating enzyme 1	UBA1
0.670641	-0.710997	Q8NB12;E9PHG3;C9JUP3	Q8NB12;E9PHG3	Histone-lysine N-methyltransferase SMYD1	SMYD1
0.325935	-0.709098	P62937;F8WE65;C9J5S7;P62937-2;A0A7I2V5J5;A0A7I2V4V1;F5H284;Q9Y536;E5RIZ5;A0A7P0S768;P0DN26;A0A0H2UH34;A0A0B4J2A2;A0A075B767;A0A075B759;P0DN37	P62937;F8WE65;C9J5S7;P62937-2	Peptidyl-prolyl cis-trans isomerase A;Peptidyl-prolyl cis-trans isomerase A, N-terminally processed;Peptidyl-prolyl cis-trans isomerase	PPIA
1.26111	-0.692485	P07451;E5RHI4	P07451	Carbonic anhydrase 3	CA3
1.50571	-0.684115	P08574	P08574	Cytochrome c1, heme protein, mitochondrial	CYC1
1.32712	-0.678977	P60174;P60174-3;P60174-4;U3KPZ0;U3KQF3;U3KPS5	P60174;P60174-3;P60174-4;U3KPZ0	Triosephosphate isomerase	TPI1
0.305421	-0.672135	P00738;J3QR68;H0Y300;A0A0C4DGL8;P00738-2;J3QLC9;A0A087WU08;H3BS21;J3KTC3;J3KRH2;J3KSV1;J3QQI8;H3BMJ7	P00738;J3QR68;H0Y300;A0A0C4DGL8;P00738-2;J3QLC9;A0A087WU08	Haptoglobin;Haptoglobin alpha chain;Haptoglobin beta chain	HP
0.85463	-0.669564	O60662;O60662-2;E9PBE3	O60662;O60662-2	Kelch-like protein 41	KLHL41
0.876766	-0.664974	Q16775-2;Q16775;H3BPQ4;H3BPK3;H3BQW8;Q16775-3;H3BV79	Q16775-2;Q16775;H3BPQ4;H3BPK3;H3BQW8	Hydroxyacylglutathione hydrolase, mitochondrial	HAGH
0.70522	-0.659825	P00403	P00403	Cytochrome c oxidase subunit 2	MT-CO2
0.94592	-0.652386	P35232;C9JW96;C9JZ20;E7ESE2;E9PCW0;P35232-2	P35232;C9JW96;C9JZ20;E7ESE2;E9PCW0	Prohibitin	PHB
1.27684	-0.646113	P17174;P17174-2	P17174;P17174-2	Aspartate aminotransferase, cytoplasmic	GOT1
0.248875	-0.642235	P07355;H0YMW4;P07355-2;H0YN42;H0YMU9;H0YMD0;A6NMY6;H0YM50;H0YL33;H0YNB8;H0YKS4;H0YNP5;H0YN28;H0YMM1;A0A7I2V4P4;H0YKX9;H0YMT9;H0YLV6;H0YKZ7;H0YKL9;H0YKV8;H0YNA0;H0YMD9;H0YKN4;H0YLE2	P07355;H0YMW4;P07355-2;H0YN42;H0YMU9;H0YMD0;A6NMY6;H0YM50;H0YL33;H0YNB8;H0YKS4;H0YNP5;H0YN28	Annexin A2;Annexin;Putative annexin A2-like protein	ANXA2;ANXA2P2
1.14257	-0.638659	P20073;P20073-2	P20073;P20073-2	Annexin A7	ANXA7
0.380159	-0.624709	P30084	P30084	Enoyl-CoA hydratase, mitochondrial	ECHS1
0.551663	-0.624003	P02144;B0QYF8;Q8WVH6;F2Z2F1	P02144;B0QYF8;Q8WVH6;F2Z2F1	Myoglobin	MB
0.358826	-0.622653	P19823;Q5T985;Q5T987	P19823;Q5T985	Inter-alpha-trypsin inhibitor heavy chain H2	ITIH2
0.512776	-0.608253	Q13643	Q13643	Four and a half LIM domains protein 3	FHL3
1.10224	-0.607624	P51649;P51649-2;C9J8Q5;A0A5F9ZI23;A0A5F9ZH98	P51649;P51649-2;C9J8Q5;A0A5F9ZI23	Succinate-semialdehyde dehydrogenase, mitochondrial	ALDH5A1
1.62244	-0.605915	P24298;Q8TD30;Q8TD30-2	P24298	Alanine aminotransferase 1	GPT
0.353765	-0.594334	P63316;C9JDI3	P63316;C9JDI3	Troponin C, slow skeletal and cardiac muscles	TNNC1
1.07409	-0.583169	P13804;H0YLU7;P13804-2;H0YNX6;H0YK49;H0YL12;H0YKF0;H0YL83;H0YM12;J3KN60	P13804;H0YLU7;P13804-2;H0YNX6;H0YK49;H0YL12;H0YKF0	Electron transfer flavoprotein subunit alpha, mitochondrial	ETFA
0.451787	-0.566323	P22392-2;Q32Q12;P22392;J3KPD9;O60361;F6XY72	P22392-2;Q32Q12;P22392;J3KPD9;O60361	Nucleoside diphosphate kinase B;Nucleoside diphosphate kinase;Putative nucleoside diphosphate kinase	NME2;NME1-NME2;NME2P1
0.624684	-0.563939	P02647;F8W696	P02647;F8W696	Apolipoprotein A-I;Proapolipoprotein A-I;Truncated apolipoprotein A-I	APOA1
0.58155	-0.563589	Q9Y281;Q9Y281-3;F8WDN3;G3V2U0	Q9Y281;Q9Y281-3	Cofilin-2	CFL2
0.503134	-0.561512	P09429;Q5T7C4;B2RPK0	P09429;Q5T7C4;B2RPK0	High mobility group protein B1;Putative high mobility group protein B1-like 1	HMGB1;HMGB1P1
1.08787	-0.558965	P09622;E9PEX6;P09622-2;P09622-3;F8WDM5;A0A1W2PR83;F2Z2E3	P09622;E9PEX6;P09622-2;P09622-3	Dihydrolipoyl dehydrogenase, mitochondrial;Dihydrolipoyl dehydrogenase	DLD
0.599951	-0.554464	Q5VXT5;Q5VXT5-2	Q5VXT5;Q5VXT5-2	Synaptophysin-like protein 2	SYPL2
0.317484	-0.544201	P02511;A0A024R3B9;E9PJL7;E9PNH7;E9PRA8;E9PS12	P02511;A0A024R3B9;E9PJL7;E9PNH7;E9PRA8	Alpha-crystallin B chain	CRYAB
0.297041	-0.540928	Q16795;A0A3B3ISG8;H3BRM9;F5H0J3;F5GY40	Q16795;A0A3B3ISG8	NADH dehydrogenase [ubiquinone] 1 alpha subcomplex subunit 9, mitochondrial	NDUFA9
0.847166	-0.534885	P50991;P50991-2	P50991;P50991-2	T-complex protein 1 subunit delta	CCT4
1.05937	-0.53056	P78371;F5GWF6;P78371-2;F8VQ14	P78371;F5GWF6;P78371-2;F8VQ14	T-complex protein 1 subunit beta	CCT2
1.5034	-0.528545	P31040;P31040-2;D6RFM5;A0A087X1I3;P31040-3;A0A494C1T6;H0Y8X1	P31040;P31040-2;D6RFM5;A0A087X1I3;P31040-3	Succinate dehydrogenase [ubiquinone] flavoprotein subunit, mitochondrial	SDHA
0.971904	-0.527617	P21796;C9JI87	P21796;C9JI87	Voltage-dependent anion-selective channel protein 1	VDAC1
0.306103	-0.523247	P69905;A0A2R8Y7C0	P69905;A0A2R8Y7C0	Hemoglobin subunit alpha	HBA1
0.382434	-0.522348	P99999;C9JFR7;CON__P62894	P99999;C9JFR7	Cytochrome c	CYCS
0.190352	-0.517153	P16157-3;P16157;P16157-5;P16157-12;P16157-16;P16157-8;P16157-10;P16157-14;P16157-21;P16157-7;P16157-9;P16157-6;P16157-4;P16157-11;P16157-13;P16157-15;P16157-2;H0YBS0;A0A2R8Y4B0;H0YAY8;A0A087X0B4;P16157-17	P16157-3;P16157;P16157-5;P16157-12;P16157-16;P16157-8;P16157-10;P16157-14;P16157-21;P16157-7;P16157-9;P16157-6;P16157-4;P16157-11;P16157-13;P16157-15;P16157-2;H0YBS0	Ankyrin-1	ANK1
0.82152	-0.506876	Q8N142;Q8N142-2;G3V5D8;G3V232;G3V2N1;P30520	Q8N142;Q8N142-2	Adenylosuccinate synthetase isozyme 1	ADSSL1
0.507647	-0.506748	O14558;A0A1X7SC65;K7EP04	O14558;A0A1X7SC65;K7EP04	Heat shock protein beta-6	HSPB6
0.342538	-0.493323	P01861;A0A286YFJ8	P01861;A0A286YFJ8	Ig gamma-4 chain C region	IGHG4
0.703643	-0.492228	P19827;P19827-2;P19827-3;F8WAS2;H7C0N0;CON__Q0VCM5;H7C5I0	P19827;P19827-2;P19827-3	Inter-alpha-trypsin inhibitor heavy chain H1	ITIH1
0.585939	-0.491683	Q13423;A0A590UK15;A0A590UJM2;A0A590UK29;E9PCX7;A0A590UJI3;D6RAI5;D6RHU2;A0A590UJA4;A0A590UKC7;D6RCR6	Q13423;A0A590UK15;A0A590UJM2;A0A590UK29;E9PCX7;A0A590UJI3	NAD(P) transhydrogenase, mitochondrial	NNT
0.347369	-0.48688	P11277;P11277-2;P11277-3;H0YJE6	P11277;P11277-2;P11277-3	Spectrin beta chain, erythrocytic	SPTB
0.375278	-0.484968	P05976;I3L4B1	P05976	Myosin light chain 1/3, skeletal muscle isoform	MYL1
0.722279	-0.479249	P11177;P11177-2;P11177-3;C9J634;F8WF02	P11177;P11177-2;P11177-3;C9J634	Pyruvate dehydrogenase E1 component subunit beta, mitochondrial	PDHB
0.568099	-0.478533	P08237;A0A2R8Y891;P08237-3;P08237-2;F8VZI0;F8VX13;F8VZQ1;F8VP00;F8VW30;F8VSF7;F8VUB8;F8VYK8;F8VTQ3;F8VVE3;H0YHB8;F8VZ53;F8VSF5;Q5VSR5;V9GY25	P08237;A0A2R8Y891;P08237-3;P08237-2;F8VZI0	ATP-dependent 6-phosphofructokinase, muscle type	PFKM
0.272626	-0.473218	O75947;O75947-2;F5H608	O75947;O75947-2	ATP synthase subunit d, mitochondrial	ATP5H
0.231373	-0.471451	O14983;O14983-2;O14983-3;H3BTW4;H3BUT9;H3BTF1	O14983;O14983-2;O14983-3	Sarcoplasmic/endoplasmic reticulum calcium ATPase 1	ATP2A1
0.5457	-0.466283	Q04760;Q04760-2	Q04760;Q04760-2	Lactoylglutathione lyase	GLO1
0.655662	-0.466082	P19367;P19367-4;P19367-2;P19367-3;P52789;Q2TB90;B1AR62;E9PB90;A0A2R8Y626;P52790	P19367;P19367-4;P19367-2;P19367-3	Hexokinase-1	HK1
0.357624	-0.464569	P01024;M0QYC8;M0QXZ3;M0R0Q9;M0R1Q1	P01024	Complement C3;Complement C3 beta chain;C3-beta-c;Complement C3 alpha chain;C3a anaphylatoxin;Acylation stimulating protein;Complement C3b alpha chain;Complement C3c alpha chain fragment 1;Complement C3dg fragment;Complement C3g fragment;Complement C3d fragment;Complement C3f fragment;Complement C3c alpha chain fragment 2	C3
0.837393	-0.456722	Q16836;E9PF18;Q16836-3;Q16836-2;A0A0A0MSE2;A0A0D9SFP2;A0A1W2PQV5;A0A1W2PNM1;A0A1W2PQC2;A0A1W2PQ78;A0A1W2PRT2;A0A1W2PP40;A0A1W2PQ55	Q16836;E9PF18;Q16836-3;Q16836-2;A0A0A0MSE2;A0A0D9SFP2;A0A1W2PQV5;A0A1W2PNM1;A0A1W2PQC2;A0A1W2PQ78;A0A1W2PRT2	Hydroxyacyl-coenzyme A dehydrogenase, mitochondrial	HADH
0.364048	-0.446203	P19237;A0A087WT47;G3V489;G3V4F8;G3V3L5	P19237;A0A087WT47;G3V489;G3V4F8;G3V3L5	Troponin I, slow skeletal muscle	TNNI1
0.392756	-0.442441	P60900;G3V5Z7;G3V295;P60900-2;G3V3I1;G3V3U4;P60900-3;H0YJC4;G3V4S5;G3V2S7	P60900;G3V5Z7;G3V295;P60900-2;G3V3I1;G3V3U4	Proteasome subunit alpha type-6;Proteasome subunit alpha type	PSMA6
0.399427	-0.44035	P31937;H7BZL2	P31937	3-hydroxyisobutyrate dehydrogenase, mitochondrial	HIBADH
0.496397	-0.425565	P28161;E9PHN6;F6XZQ7;P28161-2;E9PHN7;E9PLF1;E9PGV1	P28161;E9PHN6;F6XZQ7;P28161-2;E9PHN7;E9PLF1	Glutathione S-transferase Mu 2	GSTM2
0.253209	-0.42407	P12235;V9GYG0;P05141;Q9H0C2	P12235;V9GYG0	ADP/ATP translocase 1	SLC25A4
0.53933	-0.422155	Q96HC4-3;H0Y929;H0Y8Y3;D6RAA1;A0A0D9SFW3;D6RGG6;Q96HC4-5	Q96HC4-3	PDZ and LIM domain protein 5	PDLIM5
0.198867	-0.408108	P02042;E9PFT6;E9PEW8;C9JRG0	P02042;E9PFT6;E9PEW8	Hemoglobin subunit delta	HBD
0.388982	-0.400923	P08559;P08559-3;P08559-4;P08559-2;Q5JPU3;P29803;Q5JPU0;Q5JPU1;Q5JPT9;Q5JPU2	P08559;P08559-3;P08559-4;P08559-2;Q5JPU3	Pyruvate dehydrogenase E1 component subunit alpha, somatic form, mitochondrial	PDHA1
0.182322	-0.399592	P00491;G3V5M2;G3V2H3;G3V393	P00491;G3V5M2	Purine nucleoside phosphorylase	PNP
0.487122	-0.395362	Q00688;G3V5F2	Q00688	Peptidyl-prolyl cis-trans isomerase FKBP3	FKBP3
0.730407	-0.390925	P04406;E7EUT5	P04406;E7EUT5	Glyceraldehyde-3-phosphate dehydrogenase	GAPDH
0.530396	-0.387759	P42704;B8ZZ38;A0A0C4DG06;C9JCA9;H7C3W8	P42704	Leucine-rich PPR motif-containing protein, mitochondrial	LRPPRC
0.31504	-0.384312	P01834;A0A5H1ZRQ3	P01834;A0A5H1ZRQ3	Ig kappa chain C region	IGKC
0.592598	-0.384041	Q9P2R7;A0A2R8YDQ9;A0A2R8Y6Y7;Q9P2R7-2;Q5T9Q5;A0A2R8Y5P6;A0A2R8Y6E6;Q5T9Q8;A0A0U1RQF8;A0A0U1RQL1;A0A0U1RRI1;A0A0U1RQU7;A0A2R8Y5P4	Q9P2R7;A0A2R8YDQ9;A0A2R8Y6Y7;Q9P2R7-2;Q5T9Q5	Succinyl-CoA ligase [ADP-forming] subunit beta, mitochondrial	SUCLA2
0.177566	-0.377906	P10809;A0A7I2V599;A0A7I2V2X6;A0A7I2YQK6;A0A7I2V5M1;A0A7I2V5K3;A0A7I2YQ71;A0A7I2V369;E7ESH4;E7EXB4;P10809-2;C9JL25;C9JL19;C9JCQ4;C9J0S9	P10809;A0A7I2V599;A0A7I2V2X6;A0A7I2YQK6;A0A7I2V5M1	60 kDa heat shock protein, mitochondrial	HSPD1
0.335663	-0.376034	A0A0J9YY99;P0DP03;P01768;P01764	A0A0J9YY99;P0DP03;P01768;P01764	Ig heavy chain V-III region CAM;Ig heavy chain V-III region 23	IGHV3-23
0.709818	-0.37213	P08865;C9J9K3;A0A0C4DG17;F8WD59	P08865;C9J9K3;A0A0C4DG17;F8WD59	40S ribosomal protein SA	RPSA
0.337222	-0.371533	Q16134;Q16134-3;D6RAD5	Q16134;Q16134-3	Electron transfer flavoprotein-ubiquinone oxidoreductase, mitochondrial	ETFDH
0.233898	-0.368814	P02585;C9J7T9	P02585;C9J7T9	Troponin C, skeletal muscle	TNNC2
0.366746	-0.358802	Q92523;Q92523-3;Q92523-2;Q92523-4	Q92523;Q92523-3;Q92523-2;Q92523-4	Carnitine O-palmitoyltransferase 1, muscle isoform	CPT1B
0.198323	-0.35496	P02790;Q9BS19	P02790;Q9BS19	Hemopexin	HPX
0.49099	-0.341372	Q7Z3D6-2;Q7Z3D6;Q7Z3D6-3;H0YB09;Q7Z3D6-5;Q7Z3D6-4;H0YB62;A0A0C4DGD4;A0A0C4DGD8;E5RJ62;E5RIU5	Q7Z3D6-2;Q7Z3D6;Q7Z3D6-3;H0YB09;Q7Z3D6-5;Q7Z3D6-4;H0YB62	UPF0317 protein C14orf159, mitochondrial	C14orf159
0.343634	-0.34037	P35573;P35573-2;P35573-3;A0A1C7CYW1	P35573;P35573-2;P35573-3	Glycogen debranching enzyme;4-alpha-glucanotransferase;Amylo-alpha-1,6-glucosidase	AGL
0.436762	-0.338111	Q9H0U4;E9PLD0;Q92928	Q9H0U4;E9PLD0;Q92928	Ras-related protein Rab-1B;Putative Ras-related protein Rab-1C	RAB1B;RAB1C
0.311228	-0.337681	P16219;E9PE82	P16219;E9PE82	Short-chain specific acyl-CoA dehydrogenase, mitochondrial	ACADS
0.411404	-0.336777	P45880;A0A0A0MR02;P45880-2;P45880-1;Q5JSD2;Q5JSD1;A2A3S1	P45880;A0A0A0MR02;P45880-2;P45880-1;Q5JSD2;Q5JSD1	Voltage-dependent anion-selective channel protein 2	VDAC2
0.372867	-0.335861	P48163;P48163-2	P48163;P48163-2	NADP-dependent malic enzyme	ME1
0.154286	-0.335036	O95831;A0A6Q8PFM5;A0A6Q8PG15;A0A7I2PK44;O95831-3;A0A6Q8PFE1;A0A6Q8PHJ9;A0A6Q8PHC0;A0A6Q8PFQ8;A0A6Q8PFS4;A0A6Q8PFA7;A0A7I2RLJ8;O95831-2;E9PMA0;O95831-5;A0A6Q8PFW2;O95831-4;A0A6Q8PHJ4;A0A6Q8PF87;A0A6Q8PFN1	O95831;A0A6Q8PFM5;A0A6Q8PG15;A0A7I2PK44;O95831-3;A0A6Q8PFE1;A0A6Q8PHJ9;A0A6Q8PHC0;A0A6Q8PFQ8;A0A6Q8PFS4;A0A6Q8PFA7;A0A7I2RLJ8;O95831-2;E9PMA0;O95831-5	Apoptosis-inducing factor 1, mitochondrial	AIFM1
0.145768	-0.33313	Q02218;A0A0D9SFS3;Q02218-3;C9J4G7	Q02218;A0A0D9SFS3;Q02218-3	2-oxoglutarate dehydrogenase, mitochondrial	OGDH
0.404313	-0.332089	P07203;A0A2R8Y6B6;A0A7I2YMD7;A0A7I2UQ36;P07203-2	P07203;A0A2R8Y6B6	Glutathione peroxidase 1	GPX1
0.385447	-0.331888	Q9NZU5;Q9NZU5-2;H7C3D2;C9IYS1;B4DEY6;F8WB09	Q9NZU5;Q9NZU5-2;H7C3D2;C9IYS1;B4DEY6	LIM and cysteine-rich domains protein 1	LMCD1
0.326386	-0.3257	Q13011;M0R248;M0QZW4;M0QYT0;M0QXS7;M0R280;M0R1A2	Q13011;M0R248	Delta(3,5)-Delta(2,4)-dienoyl-CoA isomerase, mitochondrial	ECH1
0.682091	-0.325317	P50213;H0YL72;P50213-2;H0YLI6;H0YMU3;H0YKD0;H0YNF5;H0YM64;H0YM46	P50213;H0YL72;P50213-2;H0YLI6;H0YMU3	Isocitrate dehydrogenase [NAD] subunit alpha, mitochondrial	IDH3A
0.816159	-0.320387	P00505;P00505-2	P00505;P00505-2	Aspartate aminotransferase, mitochondrial	GOT2
0.259793	-0.317932	Q702N8;Q702N8-2	Q702N8;Q702N8-2	Xin actin-binding repeat-containing protein 1	XIRP1
0.579021	-0.316936	P01019;A0A7P0T9S6;A0A7P0TA52;A0A7P0TBH1;A0A7P0T8D1;A0A7P0TAP4;A0A7P0Z441	P01019;A0A7P0T9S6;A0A7P0TA52;A0A7P0TBH1;A0A7P0T8D1;A0A7P0TAP4;A0A7P0Z441	Angiotensinogen;Angiotensin-1;Angiotensin-2;Angiotensin-3;Angiotensin-4;Angiotensin 1-9;Angiotensin 1-7;Angiotensin 1-5;Angiotensin 1-4	AGT
0.264866	-0.316461	P02730;P02730-2;A0A0A0MS98	P02730;P02730-2;A0A0A0MS98	Band 3 anion transport protein	SLC4A1
0.355475	-0.312577	P02743	P02743	Serum amyloid P-component;Serum amyloid P-component(1-203)	APCS
0.40727	-0.31238	Q99623;F5GY37;J3KPX7;Q99623-2;A0A7I2V5F0;F5H3X6;F5GWA7;F5H0C5;F5H2D2;A0A3G2KQ93;U3KPZ5	Q99623;F5GY37;J3KPX7;Q99623-2;A0A7I2V5F0;F5H3X6;F5GWA7	Prohibitin-2	PHB2
0.133504	-0.308415	Q16891-2;Q16891;C9J406;B9A067;Q16891-4;A0A087WYS0;D6RAW4	Q16891-2;Q16891;C9J406;B9A067;Q16891-4	MICOS complex subunit MIC60	IMMT
0.195123	-0.306524	Q14353;A0A1W2PR36;Q14353-2	Q14353;A0A1W2PR36;Q14353-2	Guanidinoacetate N-methyltransferase	GAMT
0.811747	-0.302294	Q14103;Q14103-3;D6RAF8;H0Y8G5;D6RD83;D6RF44;H0YA96;Q14103-4;Q14103-2;D6RBQ9;O14979;A0A087WUK2;O14979-3;O14979-2	Q14103;Q14103-3;D6RAF8;H0Y8G5;D6RD83;D6RF44;H0YA96;Q14103-4;Q14103-2;D6RBQ9	Heterogeneous nuclear ribonucleoprotein D0	HNRNPD
0.179405	-0.293476	O14958;O14958-2	O14958;O14958-2	Calsequestrin-2	CASQ2
0.445504	-0.290746	P07954;P07954-2	P07954;P07954-2	Fumarate hydratase, mitochondrial	FH
0.20449	-0.290599	P36957;P36957-2;Q86SW4;H0YJF9;G3V5M3;G3V3F0	P36957;P36957-2;Q86SW4	Dihydrolipoyllysine-residue succinyltransferase component of 2-oxoglutarate dehydrogenase complex, mitochondrial	DLST
0.173888	-0.289852	P21333;P21333-2;Q60FE5;A0A7P0NMY4;A0A087WWY3;A0A7I2V3E6;F8WE98;H0Y5C6;H0Y5F3;A0A669KBC6	P21333;P21333-2;Q60FE5;A0A7P0NMY4	Filamin-A	FLNA
0.195254	-0.286493	P35241;A0A2R8Y5S7;P35241-5;A0A2R8Y7M3;P35241-4;P35241-2;P35241-3;E9PNV3;A0A2R8Y5P0;E9PQ82;A0A2R8Y4H6;E9PKN5;E9PNP4	P35241;A0A2R8Y5S7;P35241-5;A0A2R8Y7M3;P35241-4	Radixin	RDX
0.241572	-0.281327	O75390;B4DJV2;A0A0C4DGI3;H0YIC4;H0YH82;F8VPA1;F8W4S1;F8VPF9;F8W1S4;F8VRP1;F8VX68;F8VRI6;F8VTT8;F8VZK9;F8VX07;F8VR34;F8W642;F8VWQ5;F8VU34;F8W0J2;F8W031;F8VP03	O75390;B4DJV2;A0A0C4DGI3	Citrate synthase, mitochondrial;Citrate synthase	CS
0.256257	-0.266165	P10515;A0A7P0TAG1;A0A7P0TAX2;A0A7P0TBE2;H0YDD4;E9PEJ4;A0A7P0TBK2;A0A7P0Z4G4;A0A7P0T997;A0A7P0TA47;A0A7P0Z423;A0A7P0T9N8;A0A7P0Z459	P10515;A0A7P0TAG1;A0A7P0TAX2;A0A7P0TBE2;H0YDD4;E9PEJ4;A0A7P0TBK2;A0A7P0Z4G4;A0A7P0T997;A0A7P0TA47	Dihydrolipoyllysine-residue acetyltransferase component of pyruvate dehydrogenase complex, mitochondrial;Acetyltransferase component of pyruvate dehydrogenase complex	DLAT
0.248659	-0.265426	O75323;O75323-2;C9K068;F8WBI5;H7C333;C9J7B1;Q9BPW8;F8WCR5;H7C2U6	O75323;O75323-2	Protein NipSnap homolog 2	GBAS
0.361222	-0.257646	P78417;Q5TA02;P78417-3;P78417-2;Q5TA01	P78417;Q5TA02;P78417-3;P78417-2;Q5TA01	Glutathione S-transferase omega-1	GSTO1
0.357173	-0.254905	P06744;A0A2U3TZU2;P06744-2;K7EQ48;A0A2R8Y6C7;A0A0J9YXP8;A0A0J9YYH3;A0A0J9YX90;K7ERC6;K7EPY4;K7EP41;K7ENA0;A0A0J9YXM3;K7ELR7;A0A2R8YF08;K7ERK8;K7EIL4;A0A0J9YXH9;K7ESF4;A0A0J9YYI8;Q8N196	P06744;A0A2U3TZU2;P06744-2;K7EQ48;A0A2R8Y6C7;A0A0J9YXP8;A0A0J9YYH3;A0A0J9YX90	Glucose-6-phosphate isomerase	GPI
0.241393	-0.253618	Q96FW1;J3KR44;F5GYN4;F5H6Q1;F5GYJ8;F5H3F0;Q96FW1-2	Q96FW1;J3KR44;F5GYN4;F5H6Q1;F5GYJ8	Ubiquitin thioesterase OTUB1	OTUB1
0.23332	-0.250409	Q8N335;C9JFA7;C9JM46;C9K0P5	Q8N335;C9JFA7;C9JM46	Glycerol-3-phosphate dehydrogenase 1-like protein;Glycerol-3-phosphate dehydrogenase [NAD(+)]	GPD1L
0.24706	-0.248397	Q00872-4;Q00872-2	Q00872-4;Q00872-2	Myosin-binding protein C, slow-type	MYBPC1
0.332678	-0.248289	P62140;A0A7I2V4F7;C9JP48;E7ETD8;C9J9S3;F8WE71;H0Y3Y6;F8W1A0	P62140;A0A7I2V4F7;C9JP48;E7ETD8;C9J9S3	Serine/threonine-protein phosphatase PP1-beta catalytic subunit;Serine/threonine-protein phosphatase	PPP1CB
0.11994	-0.234942	P30044;P30044-2;P30044-3;P30044-4	P30044;P30044-2;P30044-3;P30044-4	Peroxiredoxin-5, mitochondrial	PRDX5
0.322087	-0.22709	O75521;A0A0C4DGA2;O75521-2;F8WAW4;F1LLU7;C9JB63;F8W6J1	O75521;A0A0C4DGA2;O75521-2;F8WAW4;F1LLU7;C9JB63	Enoyl-CoA delta isomerase 2, mitochondrial	ECI2
0.158092	-0.224082	Q9NR12-6;Q9NR12;D6RH06;Q9NR12-5;Q9NR12-4;D6RF83;Q9NR12-3;D6RAN1;H7BYK4	Q9NR12-6;Q9NR12;D6RH06;Q9NR12-5;Q9NR12-4	PDZ and LIM domain protein 7	PDLIM7
0.35241	-0.219722	P09972;K7EKH5;C9J8F3;J3KSV6;A8MVZ9	P09972;K7EKH5;C9J8F3;J3KSV6;A8MVZ9	Fructose-bisphosphate aldolase C;Fructose-bisphosphate aldolase	ALDOC
0.207579	-0.218806	P04179;P04179-4;P04179-2;F5H4R2;F5GYZ5;F5H3C5;P04179-3;G5E9P6;F5GXZ9	P04179;P04179-4;P04179-2;F5H4R2;F5GYZ5;F5H3C5	Superoxide dismutase [Mn], mitochondrial	SOD2
0.223994	-0.214717	P30086	P30086	Phosphatidylethanolamine-binding protein 1;Hippocampal cholinergic neurostimulating peptide	PEBP1
0.210064	-0.213645	P50995;P50995-2;H0Y6E1;P27216;E5RIN3;P27216-2	P50995;P50995-2	Annexin A11	ANXA11
0.28701	-0.210913	Q9Y2Q3;Q9Y2Q3-3;Q9Y2Q3-2;E9PFN5;Q9Y2Q3-4;C9JNT3	Q9Y2Q3;Q9Y2Q3-3;Q9Y2Q3-2;E9PFN5;Q9Y2Q3-4	Glutathione S-transferase kappa 1	GSTK1
0.276164	-0.198367	P09211;A8MX94;A0A087X2E9;A0A2R8Y5E5;A0A087X243	P09211;A8MX94	Glutathione S-transferase P	GSTP1
0.0960707	-0.198221	P02545;A0A6Q8PFJ0;P02545-6;P02545-3;A0A6Q8PHQ9;P02545-5;P02545-4;A0A6Q8PF80;A0A6Q8PGH0;A0A6Q8PFM1;A0A6Q8PF59;A0A6Q8PFF5	P02545;A0A6Q8PFJ0;P02545-6;P02545-3;A0A6Q8PHQ9;P02545-5;P02545-4;A0A6Q8PF80	Prelamin-A/C;Lamin-A/C	LMNA
0.115066	-0.197245	Q99497;K7ELW0;K7EN27	Q99497;K7ELW0;K7EN27	Protein deglycase DJ-1	PARK7
0.0684086	-0.195725	P68371;P04350;M0R2D3;K7ESM5;M0QY85;M0QZL7;M0R278;M0R0X0;M0QY37;M0QX14;M0QYM7;M0R042;M0R2T4;A0A075B724	P68371;P04350	Tubulin beta-4B chain;Tubulin beta-4A chain	TUBB4B;TUBB4A
0.196279	-0.190414	P07237;A0A7P0TA71;A0A7P0TA35;A0A7P0TB26;A0A7P0T9K9;I3L4M2;A0A7P0T8X1;A0A7P0TA97;I3L3P5;A0A7P0T8J3;A0A7P0T9U6;A0A7P0T8C0;I3L0S0;H7BZ94;A0A7P0T9D6;H0Y3Z3;I3L514;A0A7P0Z4S2;A0A7P0Z4J0;B3KTQ9;A0A7P0TAX9;A0A7P0T9S9;I3L3U6;A0A7P0Z476;A0A7P0TBP8;I3NI03;I3L1Y5;A0A7P0T9E3;A0A7P0T940;A0A7P0Z4B2;A0A7P0TBA3;A0A7P0Z4F8	P07237;A0A7P0TA71;A0A7P0TA35;A0A7P0TB26;A0A7P0T9K9;I3L4M2;A0A7P0T8X1;A0A7P0TA97;I3L3P5;A0A7P0T8J3;A0A7P0T9U6;A0A7P0T8C0;I3L0S0;H7BZ94;A0A7P0T9D6;H0Y3Z3;I3L514	Protein disulfide-isomerase	P4HB
0.40312	-0.189818	P53004;C9J1E1	P53004	Biliverdin reductase A	BLVRA
0.295965	-0.183028	O00499-9;O00499-11;O00499;O00499-10;O00499-2;O00499-5;O00499-7;O00499-8;O00499-4;O00499-6;O00499-3;Q9UBW5;P49418-2;P49418;Q9UBW5-2;Q9UBW5-3;S4R418	O00499-9;O00499-11;O00499;O00499-10;O00499-2;O00499-5;O00499-7;O00499-8;O00499-4;O00499-6;O00499-3	Myc box-dependent-interacting protein 1	BIN1
0.337899	-0.18207	Q16851;E7EUC7;C9J6Q0	Q16851;E7EUC7	UTP--glucose-1-phosphate uridylyltransferase	UGP2
0.183693	-0.181112	P51149;A0A6Q8PG52;A0A6Q8PH84;C9J592;C9IZZ0;C9J8S3;A0A6Q8PGE6;C9J4V0;C9J7D1;C9J4S4;A0A6Q8PF79	P51149;A0A6Q8PG52;A0A6Q8PH84;C9J592;C9IZZ0;C9J8S3;A0A6Q8PGE6;C9J4V0	Ras-related protein Rab-7a	RAB7A
0.150965	-0.178567	P23786;A0A1B0GTB8;A0A1B0GWC0;A0A1B0GVF3;A0A1B0GV75;A0A1B0GTM0	P23786;A0A1B0GTB8;A0A1B0GWC0;A0A1B0GVF3;A0A1B0GV75	Carnitine O-palmitoyltransferase 2, mitochondrial	CPT2
0.135881	-0.173173	P61019;P61019-2;E9PKL7;Q8WUD1;A0A3B3ITL1;H7C125;Q8WUD1-2;E9PE37;H0YD31;Q6PIK3	P61019;P61019-2;E9PKL7;Q8WUD1;A0A3B3ITL1	Ras-related protein Rab-2A;Ras-related protein Rab-2B	RAB2A;RAB2B
0.18028	-0.164867	P00450;H7C5N5	P00450	Ceruloplasmin	CP
0.137435	-0.161265	P84077;P61204;F5H423;F5H0C7;P61204-2;H0YGG7	P84077;P61204;F5H423;F5H0C7	ADP-ribosylation factor 1;ADP-ribosylation factor 3	ARF1;ARF3
0.1579	-0.15834	Q05639;A0A2U3TZH3;A0A2R8Y488;A0A2R8Y660;A0A2R8YDN5;A0A6Q8PFK6	Q05639;A0A2U3TZH3	Elongation factor 1-alpha 2	EEF1A2
0.33074	-0.1571	P14618-2;H3BTN5;H3BR70	P14618-2;H3BTN5;H3BR70	Pyruvate kinase PKM;Pyruvate kinase	PKM
0.106632	-0.153775	P48788;A0A087WXS0;P48788-2	P48788;A0A087WXS0;P48788-2	Troponin I, fast skeletal muscle	TNNI2
0.12616	-0.153092	Q99798;A2A274;A0A7I2V5T4;A0A7I2V5A1;A0A7I2V614;A0A7I2V538;A0A7I2V6A6;A0A7I2V5W7;A0A7I2V3C8;A0A7I2V4I8;A0A7I2V3U7;A0A7I2V5U4;A0A7I2V2Y4	Q99798;A2A274;A0A7I2V5T4;A0A7I2V5A1;A0A7I2V614	Aconitate hydratase, mitochondrial	ACO2
0.0935213	-0.151202	Q14624;Q14624-2;B7ZKJ8;Q14624-4;Q14624-3;H7C0L5	Q14624;Q14624-2;B7ZKJ8;Q14624-4;Q14624-3;H7C0L5	Inter-alpha-trypsin inhibitor heavy chain H4;70 kDa inter-alpha-trypsin inhibitor heavy chain H4;35 kDa inter-alpha-trypsin inhibitor heavy chain H4	ITIH4
0.0851556	-0.150763	P30043;A0A2R8YEP4;M0R192;A0A2R8Y7Y9;M0QZL1	P30043;A0A2R8YEP4;M0R192;A0A2R8Y7Y9;M0QZL1	Flavin reductase (NADPH)	BLVRB
0.122449	-0.149903	P01011;G3V595;G3V3A0;P01011-2;A0A087WY93	P01011;G3V595;G3V3A0	Alpha-1-antichymotrypsin;Alpha-1-antichymotrypsin His-Pro-less	SERPINA3
0.161658	-0.14881	P04792;A0A6Q8PFK8;A0A6Q8PHJ6;A0A6Q8PGK1;A0A6Q8PFE7;A0A6Q8PF43;A0A6Q8PHA6;A0A6Q8PH65;A0A6Q8PGY2;C9J3N8	P04792;A0A6Q8PFK8;A0A6Q8PHJ6;A0A6Q8PGK1	Heat shock protein beta-1	HSPB1
0.0769858	-0.14731	A0A0A0MTS7;Q8WZ42-12;Q8WZ42-5;A0A0A0MRA3;Q8WZ42-3;Q8WZ42-10;Q8WZ42-9;H7C1P9;A0A1B0GXE3;H7C0U7	A0A0A0MTS7;Q8WZ42-12;Q8WZ42-5;A0A0A0MRA3;Q8WZ42-3;Q8WZ42-10;Q8WZ42-9	Titin	TTN
0.215504	-0.144972	P25789;H0YMZ1;H0YL69;H0YMA1;H0YN18;H0YKT8;H0YMI6;P25789-2;H0YKS0;H0YLC2;H0YMV3;H0YLS6	P25789;H0YMZ1;H0YL69;H0YMA1;H0YN18;H0YKT8;H0YMI6;P25789-2;H0YKS0;H0YLC2	Proteasome subunit alpha type-4;Proteasome subunit alpha type;Proteasome subunit beta type	PSMA4
0.144303	-0.143844	O60784;O60784-2;O60784-3;O60784-4;B0QY01;F8WB30;F8WAW7;F8WE29;F8WBB0;V9GZ68;H7BYN7;V9GYF4;B0QY02	O60784;O60784-2;O60784-3;O60784-4;B0QY01	Target of Myb protein 1	TOM1
0.1214	-0.140547	O00757;P09467;A0A3B3IUC7	O00757	Fructose-1,6-bisphosphatase isozyme 2	FBP2
0.190002	-0.139096	P42126;Q96DC0;P42126-2;H3BS70	P42126;Q96DC0;P42126-2;H3BS70	Enoyl-CoA delta isomerase 1, mitochondrial	ECI1;DCI
0.255184	-0.134835	P24752;A0A5F9ZHL1;A0A5F9ZHJ7;A0A5F9ZHH9;H0YEL7;P24752-2;A0A5F9ZHL7;E9PRQ6	P24752;A0A5F9ZHL1;A0A5F9ZHJ7	Acetyl-CoA acetyltransferase, mitochondrial	ACAT1
0.0893005	-0.133002	Q9Y277-2;E5RFP6	Q9Y277-2;E5RFP6	Voltage-dependent anion-selective channel protein 3	VDAC3
0.0442618	-0.123776	Q9NP98	Q9NP98	Myozenin-1	MYOZ1
0.102534	-0.106849	Q9UHG3;Q9UHG3-2;F8W8W4;C9K055;C9JM55;C9JGT6	Q9UHG3;Q9UHG3-2;F8W8W4	Prenylcysteine oxidase 1	PCYOX1
0.0641953	-0.103988	P16615-2;P16615;P16615-5;P16615-3;P16615-4;H7C5W9;J3QSY6;H3BVB2;A0A0C4DH86	P16615-2;P16615;P16615-5;P16615-3;P16615-4;H7C5W9	Sarcoplasmic/endoplasmic reticulum calcium ATPase 2	ATP2A2
0.0769295	-0.102931	P09417;P09417-2;B7Z415;D6RGG7;H0Y8F7;D6RHJ7	P09417;P09417-2;B7Z415;D6RGG7	Dihydropteridine reductase	QDPR
0.0653805	-0.101813	P27797;K7EJB9;K7EL50;A0A7P0T861	P27797;K7EJB9;K7EL50;A0A7P0T861	Calreticulin	CALR
0.0540546	-0.101396	P32119;A6NIW5;P32119-2	P32119;A6NIW5	Peroxiredoxin-2	PRDX2
0.104761	-0.101385	Q96DG6	Q96DG6	Carboxymethylenebutenolidase homolog	CMBL
0.130498	-0.099843	Q13642-5;Q13642-1;Q13642-4;Q5JXI8;A0A494C0D6;Q13642;Q5JXI2;Q5JXH7;Q5JXH8;Q13642-3;A0A0D9SFZ9;A0A0D9SFB0;A0A0D9SFI6;Q5JXH9;A0A0D9SGB2;Q5JXI0;A0A0D9SGD1;A0A494C0J3;A0A0D9SEY7;A0A494C1G1;A0A0D9SGC5	Q13642-5;Q13642-1;Q13642-4;Q5JXI8;A0A494C0D6;Q13642;Q5JXI2;Q5JXH7;Q5JXH8;Q13642-3;A0A0D9SFZ9;A0A0D9SFB0;A0A0D9SFI6;Q5JXH9;A0A0D9SGB2;Q5JXI0	Four and a half LIM domains protein 1	FHL1
0.0430583	-0.0969356	P13807;P13807-2;P54840;M0QYU1	P13807;P13807-2	Glycogen [starch] synthase, muscle	GYS1
0.0598288	-0.0896511	Q15102;M0R389;M0QZT2;M0R1K3;M0QXS6;M0R323	Q15102;M0R389	Platelet-activating factor acetylhydrolase IB subunit gamma	PAFAH1B3
0.0503692	-0.0896461	P27824;A0A7P0TB65;A0A7P0TAE9;A0A7P0T937;P27824-2;A0A7P0T840;A0A7P0Z484;A0A7P0T9L0;A0A7P0T8G1;D6RGY2;P27824-3;A0A7P0Z4D6;A0A7P0TAR9;A0A7P0Z4H2;D6RAU8;A0A7P0T8N1;A0A7P0TAN9;D6RAQ8;D6RFL1;D6RD16	P27824;A0A7P0TB65;A0A7P0TAE9;A0A7P0T937;P27824-2;A0A7P0T840;A0A7P0Z484;A0A7P0T9L0;A0A7P0T8G1;D6RGY2;P27824-3;A0A7P0Z4D6;A0A7P0TAR9	Calnexin	CANX
0.0740722	-0.0841323	Q6YN16;Q6YN16-2	Q6YN16;Q6YN16-2	Hydroxysteroid dehydrogenase-like protein 2	HSDL2
0.0430086	-0.0837016	P68871;A0A2R8Y7R2;A0A0J9YWK4	P68871;A0A2R8Y7R2	Hemoglobin subunit beta;LVV-hemorphin-7;Spinorphin	HBB
0.071371	-0.0780795	P07951;U3KQK2;A0A2R8Y6A3	P07951	Tropomyosin beta chain	TPM2
0.053191	-0.0769507	A0A4W8ZXM2;A0A0B4J1Y9	A0A4W8ZXM2;A0A0B4J1Y9		IGHV3-72
0.0529983	-0.0721817	C9JF17;P05090;C9JX71;F8WBT9	C9JF17;P05090	Apolipoprotein D	APOD
0.0304468	-0.068532	P62258;B4DJF2;I3L3T1;K7EIT4;I3L0W5	P62258;B4DJF2;I3L3T1	14-3-3 protein epsilon	YWHAE
0.0348786	-0.0519079	P31948;P31948-2;P31948-3;F5H783;F5GXD8;H0YGI8	P31948;P31948-2;P31948-3	Stress-induced-phosphoprotein 1	STIP1
0.0627896	-0.0454829	P49748;P49748-2;P49748-3;G3V1M7;K7EQP4;J3QRJ8;J3QKU9;K7EJW8;J3KSR4;J3KS89;J9JID6;K7EMF8	P49748;P49748-2;P49748-3	Very long-chain specific acyl-CoA dehydrogenase, mitochondrial	ACADVL
0.0254476	-0.0399083	P52179-2;P52179;A8MX12;J3KRK2	P52179-2;P52179;A8MX12	Myomesin-1	MYOM1
0.0172389	-0.0367565	P30041	P30041	Peroxiredoxin-6	PRDX6
0.0354645	-0.0323481	P16989;P16989-2;P16989-3;Q9Y2T7;A0A0D9SEI8	P16989;P16989-2;P16989-3	Y-box-binding protein 3	YBX3
0.0363991	-0.0257072	P48735;P48735-2;H0YL11	P48735;P48735-2	Isocitrate dehydrogenase [NADP], mitochondrial	IDH2
0.0175873	-0.0243217	Q9Y235	Q9Y235	Probable C->U-editing enzyme APOBEC-2	APOBEC2
0.015502	-0.0177653	P26038;V9GZ54	P26038	Moesin	MSN
0.00912991	-0.0170085	P13805-2;P13805;P13805-3;K7EQL4;M0QZU8;Q3B759;M0QZY5;M0QX01;K7ELB0;K7EKM3;M0QY38;E7EPW4;P45379;A0A590UK21;A0A0A0MRJ5;A0A499FJM7;A0A0A0MRJ4;E7EPN8;A0A590UK91;Q7Z554;P45379-7;P45379-11;P45379-8;P45379-10;P45379-4;P45379-2;P45379-3;P45379-5;P45379-6	P13805-2;P13805;P13805-3;K7EQL4;M0QZU8;Q3B759;M0QZY5;M0QX01	Troponin T, slow skeletal muscle	TNNT1
0.00660603	-0.0156209	P07737;K7EJ44;CON__P02584;I3L3D5	P07737;K7EJ44	Profilin-1	PFN1
0.01922	-0.0130565	P06732	P06732	Creatine kinase M-type;Creatine kinase M-type, N-terminally processed	CKM
0.00859431	-0.00716509	O75746;O75746-2;F8W9J0;H0YFB2;B4DGK6	O75746;O75746-2	Calcium-binding mitochondrial carrier protein Aralar1	SLC25A12
0.00421295	-0.00520802	P09960;P09960-4;P09960-2;P09960-3;B4DEH5	P09960;P09960-4;P09960-2;P09960-3	Leukotriene A-4 hydrolase	LTA4H
0.00564741	-0.00502539	Q06830;A0A0A0MSI0;A0A0A0MRQ5	Q06830;A0A0A0MSI0	Peroxiredoxin-1	PRDX1
0.000140178	0.000300271	P0C0L5;F5GXS0;A0A3B3ISA6	P0C0L5;F5GXS0;A0A3B3ISA6	Complement C4-B;Complement C4 beta chain;Complement C4-B alpha chain;C4a anaphylatoxin;C4b-B;C4d-B;Complement C4 gamma chain	C4B
0.00303549	0.00585613	P01009;P01009-2;P01009-3	P01009;P01009-2;P01009-3	Alpha-1-antitrypsin;Short peptide from AAT	SERPINA1
0.00675549	0.0128123	P00918;E5RID5;E5RK37	P00918	Carbonic anhydrase 2	CA2
0.025248	0.0145569	P23284;A0A7P0Z497;A0A7P0TB45;A0A7P0T7U3	P23284;A0A7P0Z497;A0A7P0TB45;A0A7P0T7U3	Peptidyl-prolyl cis-trans isomerase B	PPIB
0.0122821	0.0163537	P27338;P27338-2;P21397;P21397-2	P27338;P27338-2	Amine oxidase [flavin-containing] B	MAOB
0.017588	0.0214654	P02763	P02763	Alpha-1-acid glycoprotein 1	ORM1
0.0147354	0.0223134	P02794;G3V192;G3V1D1;E9PRK8;E9PKY7;E9PPQ4;E9PQR3;E9PKM5;E9PK45	P02794;G3V192;G3V1D1	Ferritin heavy chain;Ferritin heavy chain, N-terminally processed;Ferritin	FTH1
0.0190256	0.0244369	P50993;B1AKY9;H0Y7C1;P13637;M0R116;A0A2R8YEY8;A0A0A0MT26;P13637-2;P13637-3;M0QXF2;P20648;Q5TC01;Q5TC05;A0A669K9X0	P50993;B1AKY9;H0Y7C1	Sodium/potassium-transporting ATPase subunit alpha-2	ATP1A2
0.0126622	0.0308464	P55786;E9PLK3;P55786-2;A0A7I2V3W8;A0A7I2V389;E9PPZ2;A6NEC2;A0A7I2V604;H0YDG0;E9PP11;A6NEC2-2;A0A7I2V5D4;H0YCQ5;E9PJ74;E9PJY4;A6NEC2-3;E9PPD4;E9PRQ5;A0A7I2YQS3;E9PI82;A0A7I2V5M8;E9PJF9	P55786;E9PLK3;P55786-2;A0A7I2V3W8;A0A7I2V389	Puromycin-sensitive aminopeptidase	NPEPPS
0.0193339	0.032224	P28838;P28838-2;H0Y9Q1;H0Y983	P28838;P28838-2	Cytosol aminopeptidase	LAP3
0.0160226	0.0330561	P05155;A0A7I2V2D2;P05155-2;P05155-3;E9PGN7;H9KV48;A0A087WUD9;A0A7I2V5R3;A0A7I2V2X2;A0A7I2V4I9;CON__P50448	P05155;A0A7I2V2D2;P05155-2;P05155-3;E9PGN7;H9KV48;A0A087WUD9;A0A7I2V5R3	Plasma protease C1 inhibitor	SERPING1
0.0346738	0.0336303	P45378-6;P45378;F8WA37;P45378-5;P45378-3;H9KVA2;P45378-2;A0A286YFB1	P45378-6;P45378;F8WA37;P45378-5;P45378-3;H9KVA2;P45378-2;A0A286YFB1	Troponin T, fast skeletal muscle	TNNT3
0.0250209	0.0339582	P08603;A0A0D9SG88;P08603-2;Q5TFM2	P08603	Complement factor H	CFH
0.0169954	0.0393574	P55084;P55084-2;F5GZQ3;B5MD38;C9JEY0;C9JE81;C9K0M0	P55084;P55084-2;F5GZQ3;B5MD38	Trifunctional enzyme subunit beta, mitochondrial;3-ketoacyl-CoA thiolase	HADHB
0.021063	0.0400951	P63241;I3L397;I3L504;P63241-2;Q6IS14;Q9GZV4;F8WCJ1;C9J7B5;C9J4W5	P63241;I3L397;I3L504;P63241-2;Q6IS14;Q9GZV4;F8WCJ1;C9J7B5;C9J4W5	Eukaryotic translation initiation factor 5A-1;Eukaryotic translation initiation factor 5A;Eukaryotic translation initiation factor 5A-1-like;Eukaryotic translation initiation factor 5A-2	EIF5A;EIF5AL1;EIF5A2
0.0479594	0.0439108	P50395;P50395-2;Q5SX87;Q5SX86;V9GYF8;Q5SX90;V9GYJ7;Q5SX91	P50395;P50395-2;Q5SX87	Rab GDP dissociation inhibitor beta	GDI2
0.0332647	0.0449536	O96000;H3BPJ9;O96000-2;H3BV16	O96000;H3BPJ9;O96000-2;H3BV16	NADH dehydrogenase [ubiquinone] 1 beta subcomplex subunit 10	NDUFB10
0.055086	0.0476448	P30153;B3KQV6;C9J9C1;P30154;P30154-2;P30154-5;P30154-4;E9PH38;H0YDG7;P30154-3;E9PPI5;E9PHZ6;M0QXG4;M0R0K6;E9PNM7	P30153;B3KQV6	Serine/threonine-protein phosphatase 2A 65 kDa regulatory subunit A alpha isoform	PPP2R1A
0.0731736	0.0558284	P42765;A0A0B4J2A4;K7EME0;K7ER88;K7EJB1;K7EJ68	P42765;A0A0B4J2A4;K7EME0	3-ketoacyl-CoA thiolase, mitochondrial	ACAA2
0.0499763	0.0565916	P54819;F8W1A4;P54819-2;P54819-5;P54819-3;P54819-6;F8VZG5;A0A5F9ZHP2;F8VY04;A0A5K1VW67;P54819-4;G3V213;F8VPP1	P54819;F8W1A4;P54819-2;P54819-5;P54819-3;P54819-6;F8VZG5;A0A5F9ZHP2;F8VY04;A0A5K1VW67;P54819-4;G3V213	Adenylate kinase 2, mitochondrial;Adenylate kinase 2, mitochondrial, N-terminally processed;Adenylate kinase 2, mitochondrial	AK2
0.103274	0.0605517	Q8WUM4;Q8WUM4-2;A0A3B3IT07;Q8WUM4-3;F8WDK9;F8WEQ7;F8WBR8;C9IZF9	Q8WUM4;Q8WUM4-2	Programmed cell death 6-interacting protein	PDCD6IP
0.0520804	0.0613718	P15121;E9PCX2;E9PEF9;C9JRZ8;C9JRZ8-2	P15121;E9PCX2	Aldose reductase	AKR1B1
0.0616345	0.0619403	P28072;A0A087X2I4;I3L3X7	P28072	Proteasome subunit beta type-6	PSMB6
0.0568389	0.0658959	P04004;H0YJW9;CON__Q3ZBS7	P04004	Vitronectin;Vitronectin V65 subunit;Vitronectin V10 subunit;Somatomedin-B	VTN
0.0865594	0.0669645	P13693;J3KPG2;Q5W0H4;A0A0B4J2C3;P13693-2;H0YCX0;E9PJF7;Q56UQ5	P13693;J3KPG2;Q5W0H4;A0A0B4J2C3;P13693-2	Translationally-controlled tumor protein	TPT1
0.053823	0.0698464	P02787;H7C5E8;F8WCI6;C9JVG0;F8WEK9;C9JB55;F8WC57	P02787	Serotransferrin	TF
0.0531729	0.0732195	P0DOY3;P0DOY2	P0DOY3;P0DOY2
0.114367	0.0824058	Q9UN36;Q9UN36-3;Q9UN36-2;Q9UN36-6;G3V4S9;A0A0A0MS87;Q9UN36-5;G3V5H8;G3V2I9;Q9UN36-4;G3V5S0;G3V578;H0YJT9;G3V383;G3V392;G3V5G0;G3V5L7;G3V5B7;G3V358;G3V3D5;G3V5P9;A0A0U1RR50;G3V552;G3V3P1;G3V2T2;G3V2S0;G3V3P6;G3V4T9;G3V2A6;G3V5B5;G3V271;G3V4S2;G3V2Y3;G3V5D7;G3V3X2;G3V3C3;G3V5V9;G3V5G7;G3V280;G3V3X3;G3V239;G3V285;G3V5A6;H0YJ56;H7C0X0;G3V3L1;G3V237;G3V420;G3V4X3	Q9UN36;Q9UN36-3;Q9UN36-2;Q9UN36-6;G3V4S9;A0A0A0MS87;Q9UN36-5;G3V5H8;G3V2I9;Q9UN36-4;G3V5S0;G3V578;H0YJT9;G3V383	Protein NDRG2	NDRG2
0.0621759	0.0833941	Q9NX63;C9JRZ6;F8WAR4;A0A286YEX5	Q9NX63;C9JRZ6;F8WAR4	MICOS complex subunit MIC19	CHCHD3
0.0595515	0.087837	P21695;P21695-2	P21695;P21695-2	Glycerol-3-phosphate dehydrogenase [NAD(+)], cytoplasmic	GPD1
0.057635	0.0929848	P16152;E9PQ63;A8MTM1;P16152-2	P16152	Carbonyl reductase [NADPH] 1	CBR1
0.0457121	0.0940769	P02766;A0A087WT59	P02766;A0A087WT59	Transthyretin	TTR
0.049275	0.0954745	O75923;O75923-10;O75923-14;O75923-4;O75923-2;O75923-8;O75923-11;O75923-15;O75923-3;O75923-9;O75923-6;O75923-12;O75923-5;O75923-7;O75923-13	O75923;O75923-10;O75923-14;O75923-4;O75923-2;O75923-8;O75923-11;O75923-15;O75923-3;O75923-9;O75923-6;O75923-12;O75923-5;O75923-7;O75923-13	Dysferlin	DYSF
0.111099	0.098737	P05091;P05091-2;F8VP50;S4R3S4	P05091;P05091-2	Aldehyde dehydrogenase, mitochondrial	ALDH2
0.110316	0.100993	P17612;P17612-2;P22694-2;A0A0A0MS54;P22694-9;P22694-6;P22694-7;P22694-5;P22694-3;P22694-4;A0A7I2V5J4;A0A087WVC4;P22694-10;Q15136;K7ERP6;B7Z708;B1APG2;B1APF8;B1APG3;B1APF9;B1APG0;B1APF7;B1APG1;A0A7I2YQ82;K7ENJ5	P17612;P17612-2;P22694-2;A0A0A0MS54;P22694-9;P22694-6;P22694-7;P22694-5;P22694-3;P22694-4;A0A7I2V5J4;A0A087WVC4;P22694-10;Q15136;K7ERP6	cAMP-dependent protein kinase catalytic subunit alpha;cAMP-dependent protein kinase catalytic subunit beta	PRKACA;PRKACB;KIN27
0.0693209	0.104403	Q9UKS6;A0A0C4DGG1;E9PIY1;E9PJ75;E9PNM9;E9PJ33;H0YDM6	Q9UKS6;A0A0C4DGG1;E9PIY1	Protein kinase C and casein kinase substrate in neurons protein 3	PACSIN3
0.0952897	0.111579	P40123;E9PDI2;A0A087X0J3;A0A087WZ15;P40123-2;B7Z385;P40123-3;F8WDB9;F8WEW0	P40123;E9PDI2;A0A087X0J3;A0A087WZ15;P40123-2;B7Z385	Adenylyl cyclase-associated protein 2;Adenylyl cyclase-associated protein	CAP2
0.115177	0.111582	P13929;P13929-2;E5RGZ4;P13929-3;K7EKN2;K7EPM1;E5RI09;K7EP84;E5RJH5;F5H1C3;U3KQQ1	P13929;P13929-2;E5RGZ4;P13929-3;K7EKN2;K7EPM1;E5RI09	Beta-enolase;Enolase	ENO3
0.252108	0.120806	P08133;P08133-2;E7EMC6;E5RK63;E5RJF5;E5RI05;E5RFF0;E5RJR0;E5RIU8;H0YC77	P08133;P08133-2;E7EMC6	Annexin A6;Annexin	ANXA6
0.116594	0.122844	P34932;A0A087WYC1;A0A087WTS8;P34932-2;Q92598;A0A0A0MSM0;Q92598-2;Q92598-3;Q92598-4	P34932;A0A087WYC1	Heat shock 70 kDa protein 4	HSPA4
0.0972237	0.123264	P48147;A0A499FJL1	P48147;A0A499FJL1	Prolyl endopeptidase	PREP
0.164925	0.132015	P49411;H3BNU3	P49411	Elongation factor Tu, mitochondrial	TUFM
0.135441	0.134959	Q9BQ69;A0A6Q8PH91	Q9BQ69;A0A6Q8PH91	O-acetyl-ADP-ribose deacetylase MACROD1	MACROD1
0.0852093	0.136978	A0A5H1ZRS2;P01614;A0A087X0Q4;A0A075B6P5;A0A087WW87;P01615	A0A5H1ZRS2;P01614;A0A087X0Q4;A0A075B6P5;A0A087WW87;P01615	Ig kappa chain V-II region Cum;Ig kappa chain V-II region FR	IGKV2-40;IGKV2D-28
0.206495	0.137336	P53597;A0A494C0D1;H7C233	P53597;A0A494C0D1	Succinyl-CoA ligase [ADP/GDP-forming] subunit alpha, mitochondrial	SUCLG1
0.212506	0.139559	Q14324	Q14324	Myosin-binding protein C, fast-type	MYBPC2
0.0809639	0.139896	P21266;A0A0A0MTN3	P21266;A0A0A0MTN3	Glutathione S-transferase Mu 3	GSTM3
0.287027	0.14124	P11310;Q5T4U5;P11310-2;F6YB23;A0A7P0TB51;A0A7P0T932;A0A7P0TAB2;A0A7P0TBD1;A0A7P0T8J9;A0A7P0TA63;E9PJM9;A0A7P0TA39;A0A7P0TB28;E9PRX4;A0A7P0T9W7	P11310;Q5T4U5;P11310-2;F6YB23;A0A7P0TB51;A0A7P0T932	Medium-chain specific acyl-CoA dehydrogenase, mitochondrial	ACADM
0.130535	0.145353	P33121;E7EPM6;P33121-3;P33121-2;B7Z3Z9;D6RER0;H0Y9U7;H0Y9Z9;D6RG07;A0A494C116;A0A499FJL5;C9J8C7;E7ERD7;A0A494C0J9;A0A494C0B6;A0A494BZW8;Q9ULC5;Q9UKU0-6;Q9UKU0-8;Q9UKU0-9;Q9UKU0-3;Q9UKU0-5;Q9ULC5-4;Q9UKU0-7;Q9UKU0-2;Q9ULC5-3;Q9UKU0;Q9UKU0-1	P33121;E7EPM6;P33121-3;P33121-2;B7Z3Z9;D6RER0	Long-chain-fatty-acid--CoA ligase 1	ACSL1
0.211734	0.151867	P26641;P26641-2	P26641;P26641-2	Elongation factor 1-gamma	EEF1G
0.178773	0.154949	P30038;P30038-3;P30038-2;Q5TF55	P30038;P30038-3;P30038-2	Delta-1-pyrroline-5-carboxylate dehydrogenase, mitochondrial	ALDH4A1
0.332859	0.157253	P10768;U3KQT1;X6RA14;H7BZT7	P10768;U3KQT1;X6RA14;H7BZT7	S-formylglutathione hydrolase	ESD
0.232091	0.157348	A0A087X0W7;P49753;Q86TX2;A0A087WT95;G3V4F2;P49753-2;A0A2R8Y7H3	A0A087X0W7;P49753;Q86TX2;A0A087WT95;G3V4F2;P49753-2	Acyl-coenzyme A thioesterase 2, mitochondrial;Acyl-coenzyme A thioesterase 1	ACOT2;ACOT1
0.191852	0.16518	Q15907;Q15907-2;M0R2D0	Q15907;Q15907-2	Ras-related protein Rab-11B	RAB11B
0.118357	0.169299	P27105;F8VSL7;P27105-2	P27105	Erythrocyte band 7 integral membrane protein	STOM
0.177088	0.169992	P29692;P29692-2;P29692-3;E9PRY8;E9PK01;E9PL12;E9PI39;E9PPR1;E9PQ49;A0A087X1X7;E9PMW7;E9PL71;P29692-4;E9PQZ1;E9PN91;H0YCK7;E9PIZ1;E9PK06;E9PK72;E9PKK3;H0YE72;H0YE58;E9PQC9;E9PJD0;E9PNW6	P29692;P29692-2;P29692-3;E9PRY8;E9PK01;E9PL12;E9PI39;E9PPR1;E9PQ49;A0A087X1X7;E9PMW7;E9PL71;P29692-4;E9PQZ1;E9PN91;H0YCK7;E9PIZ1	Elongation factor 1-delta	EEF1D
0.278849	0.175902	Q9NZN4;Q9NZN4-2	Q9NZN4;Q9NZN4-2	EH domain-containing protein 2	EHD2
0.198025	0.177364	Q00325;Q00325-2;F8VVM2;F8VZL5;F8VWR4;F8VWQ0;F8VY00	Q00325;Q00325-2;F8VVM2	Phosphate carrier protein, mitochondrial	SLC25A3
0.148146	0.181117	P30101	P30101	Protein disulfide-isomerase A3	PDIA3
0.212743	0.18306	Q2TBA0;Q2TBA0-2	Q2TBA0;Q2TBA0-2	Kelch-like protein 40	KLHL40
0.0944181	0.198752	P22695;H3BRG4;H3BSJ9;H3BP04;H3BUE4;H3BUI9;A0A087WVZ4	P22695;H3BRG4;H3BSJ9;H3BP04	Cytochrome b-c1 complex subunit 2, mitochondrial	UQCRC2
0.165756	0.199525	P08697;A0A0G2JPA8;P08697-2;C9JMH6;A0A0J9YY65;C9JPV4;A0A0J9YWQ3;CON__P28800	P08697;A0A0G2JPA8;P08697-2;C9JMH6;A0A0J9YY65	Alpha-2-antiplasmin	SERPINF2
0.174305	0.201798	P28331;P28331-2;P28331-4;P28331-5;B4DJ81;P28331-3;C9JPQ5;F8WDL5	P28331;P28331-2;P28331-4;P28331-5;B4DJ81;P28331-3	NADH-ubiquinone oxidoreductase 75 kDa subunit, mitochondrial	NDUFS1
0.0461644	0.202115	Q14315;Q14315-2	Q14315;Q14315-2	Filamin-C	FLNC
0.301378	0.202911	P62826;B5MDF5;J3KQE5;F5H018;H0YFC6;B4DV51;A0A087X0W0	P62826;B5MDF5;J3KQE5;F5H018	GTP-binding nuclear protein Ran	RAN
0.165388	0.206075	P06753	P06753	Tropomyosin alpha-3 chain	TPM3
0.104726	0.20937	Q9Y2J8;Q9Y2J8-2	Q9Y2J8;Q9Y2J8-2	Protein-arginine deiminase type-2	PADI2
0.0862095	0.209561	P61981	P61981	14-3-3 protein gamma;14-3-3 protein gamma, N-terminally processed	YWHAG
0.212728	0.210263	P19338;A0A7I2V428;C9JLB1;A0A7I2V3F3;H7BY16;A0A7I2V5M5;A0A7I2V2U7;A0A7I2V699;A0A7I2V349;A0A7I2V506;A0A7I2V2S8	P19338;A0A7I2V428;C9JLB1;A0A7I2V3F3;H7BY16;A0A7I2V5M5;A0A7I2V2U7;A0A7I2V699;A0A7I2V349;A0A7I2V506	Nucleolin	NCL
0.388212	0.211542	P14625;A0A7P0TAT8;H0YIV0;A0A7P0TAE1;A0A7P0T823;A0A087WT78;A0A7P0T917;A0A7P0TAY2;A0A7P0TBC2;A0A7P0T885;A0A7P0T8R3;A0A7P0Z405;F8W026;A0A7P0TAG4;A0A7P0Z4B4;A0A7P0T8C8;A0A7P0TAC2	P14625;A0A7P0TAT8;H0YIV0;A0A7P0TAE1;A0A7P0T823;A0A087WT78;A0A7P0T917;A0A7P0TAY2;A0A7P0TBC2	Endoplasmin	HSP90B1
0.252901	0.211933	P23381;P23381-2;G3V3Y5;G3V3H8;H0YJP3;G3V277;G3V227;G3V3P2;G3V4N8;G3V2Y7;G3V3X0;G3V3S7;G3V5W1;G3V4C7;G3V2C0;G3V339;G3V313;G3V4S4;G3V3R3;G3V2F2;G3V4N0;P78534;G3V423;G3V5U1;G3V456;G3V4Q0;G3V4A3;G3V5H5	P23381;P23381-2	Tryptophan--tRNA ligase, cytoplasmic;T1-TrpRS;T2-TrpRS	WARS
0.145994	0.220869	P01023;F8W7L3;H0YFH1	P01023	Alpha-2-macroglobulin	A2M
0.325356	0.220971	P49720;A0A087WUL2;A0A087WXQ8;A0A087WY10	P49720;A0A087WUL2;A0A087WXQ8;A0A087WY10	Proteasome subunit beta type-3	PSMB3
0.831506	0.22178	P51858;P51858-3;P51858-2	P51858;P51858-3;P51858-2	Hepatoma-derived growth factor	HDGF
0.166901	0.221786	Q14240;Q14240-2;E7EQG2;J3KSN7	Q14240;Q14240-2;E7EQG2	Eukaryotic initiation factor 4A-II;Eukaryotic initiation factor 4A-II, N-terminally processed	EIF4A2
0.17629	0.225159	P51884	P51884	Lumican	LUM
0.216189	0.226605	Q9UBQ7;U3KQ56;Q9UBQ7-2	Q9UBQ7;U3KQ56	Glyoxylate reductase/hydroxypyruvate reductase	GRHPR
0.258126	0.232626	P55290;P55290-4;P55290-5;P55290-3;P55290-2	P55290;P55290-4;P55290-5	Cadherin-13	CDH13
0.37856	0.23313	P08758;D6RBE9;D6RBL5;E9PHT9;D6RCN3	P08758;D6RBE9;D6RBL5	Annexin A5;Annexin	ANXA5
0.134059	0.23769	Q08043;A0A087WSZ2;D6RH00	Q08043;A0A087WSZ2	Alpha-actinin-3	ACTN3
0.401467	0.242028	P22061;A0A0A0MRJ6;P22061-2;F6S8N6;A0A3F2YNX8;F8WDT3;F8WAV5;F8WAX2;C9J0F2;H7C4X2	P22061;A0A0A0MRJ6;P22061-2;F6S8N6;A0A3F2YNX8	Protein-L-isoaspartate(D-aspartate) O-methyltransferase;Protein-L-isoaspartate O-methyltransferase	PCMT1
0.269445	0.246499	O43396;K7ER96;K7EML9;K7EKG2;K7EPB7	O43396;K7ER96;K7EML9	Thioredoxin-like protein 1	TXNL1
0.195324	0.253522	P11166;A0A6Q8PFI8;A6NL68;A0A0D9SG74;A0A0D9SFK9	P11166;A0A6Q8PFI8	Solute carrier family 2, facilitated glucose transporter member 1	SLC2A1
0.265008	0.254037	P51452;P51452-2;K7ES89;K7ELG5	P51452;P51452-2;K7ES89	Dual specificity protein phosphatase 3	DUSP3
0.158162	0.255663	P62269;A0A0G2JQH2;Q5GGW2;J3JS69	P62269	40S ribosomal protein S18	RPS18
0.495637	0.262531	P13639;Q15029;M0R0I6;K7EJ74;K7EP67;Q15029-2;Q15029-3	P13639	Elongation factor 2	EEF2
0.355933	0.26291	P63104;E7EX29;B0AZS6;P63104-2;B7Z2E6;H0YB80;E7ESK7;E5RIR4;E9PD24;E7EVZ2;E5RGE1	P63104;E7EX29;B0AZS6;P63104-2;B7Z2E6;H0YB80;E7ESK7	14-3-3 protein zeta/delta	YWHAZ
0.221431	0.26316	P13861;P13861-2;H7C1L0;H7C330;H7C4A9;C9J830;P31323	P13861;P13861-2	cAMP-dependent protein kinase type II-alpha regulatory subunit	PRKAR2A
0.231192	0.265547	P00352;Q5SYQ9;Q5SYQ8;Q5SYQ7;P47895;H0Y2X5	P00352	Retinal dehydrogenase 1	ALDH1A1
0.244004	0.267794	P00568;Q5T9B7;H0YID2;Q9Y6K8;Q9Y6K8-2;Q9Y6K8-3	P00568;Q5T9B7	Adenylate kinase isoenzyme 1	AK1
0.681794	0.270492	P04075;J3KPS3;P04075-2;H3BQN4;H3BPS8;H3BUH7;H3BR04;H3BMQ8;H3BU78;H3BR68	P04075;J3KPS3;P04075-2;H3BQN4;H3BPS8;H3BUH7	Fructose-bisphosphate aldolase A;Fructose-bisphosphate aldolase	ALDOA
0.464365	0.276232	P36871;A0A3B3ITK7;P36871-3	P36871;A0A3B3ITK7;P36871-3	Phosphoglucomutase-1	PGM1
0.132897	0.283008	A0A2Q2TTZ9;P01594;P01593	A0A2Q2TTZ9;P01594;P01593	Ig kappa chain V-I region AU;Ig kappa chain V-I region AG
0.236899	0.283554	P54289;P54289-5;P54289-4;P54289-2;P54289-3;E7ERK3;H0Y715;Q9NY47;C9JE82;C9JVC9;Q9NY47-4;Q9NY47-2;Q9NY47-3;Q9NY47-5	P54289;P54289-5;P54289-4;P54289-2;P54289-3	Voltage-dependent calcium channel subunit alpha-2/delta-1;Voltage-dependent calcium channel subunit alpha-2-1;Voltage-dependent calcium channel subunit delta-1	CACNA2D1
0.255727	0.284469	P01876;A0A286YEY1	P01876;A0A286YEY1	Ig alpha-1 chain C region	IGHA1
0.518875	0.286817	P06733;K7EM90;A0A2R8YEM5;A0A2R8Y879;A0A2R8Y6I8	P06733	Alpha-enolase	ENO1
0.272501	0.293706	P37840;E7EPV7;A0A669KB41;A0A669KBH5;P37840-2;D6RA31;H6UYS7;P37840-3;Q16143;G4Y816	P37840;E7EPV7;A0A669KB41;A0A669KBH5;P37840-2;D6RA31;H6UYS7;P37840-3	Alpha-synuclein	SNCA
0.352455	0.293974	Q13228;Q13228-4;Q13228-3;Q13228-2;A6PVX1;H0Y532;F2Z2W8;F8WCR4;C9JVL0	Q13228;Q13228-4;Q13228-3;Q13228-2	Selenium-binding protein 1	SELENBP1
0.256464	0.294505	P01008	P01008	Antithrombin-III	SERPINC1
0.781757	0.296633	P02774;D6RF35;P02774-3;P02774-2;D6RBJ7;CON__Q3MHN5;CON__ENSEMBL:ENSBTAP00000018229;D6RF20	P02774;D6RF35;P02774-3;P02774-2;D6RBJ7	Vitamin D-binding protein	GC
0.30051	0.298031	P30740;P30740-2	P30740;P30740-2	Leukocyte elastase inhibitor	SERPINB1
0.130528	0.302096	O75208;H3BNT2;H3BSJ5;H3BPY0;H3BRC0;H3BPC6;H3BPW3;H3BVA5;O75208-2	O75208;H3BNT2;H3BSJ5;H3BPY0	Ubiquinone biosynthesis protein COQ9, mitochondrial	COQ9
0.28818	0.303079	P00441;H7BYH4	P00441;H7BYH4	Superoxide dismutase [Cu-Zn]	SOD1
0.360693	0.308278	O14818;O14818-2;H0Y586;Q8TAA3;Q8TAA3-2;Q8TAA3-5;A0A087WYS6;O14818-4;F5GY34	O14818;O14818-2;H0Y586;Q8TAA3;Q8TAA3-2;Q8TAA3-5	Proteasome subunit alpha type-7;Proteasome subunit alpha type-7-like	PSMA7;PSMA8
0.156531	0.310463	P07738;C9JH23	P07738	Bisphosphoglycerate mutase	BPGM
0.184095	0.311556	Q8IWX7;Q8IWX7-3;Q8IWX7-2	Q8IWX7;Q8IWX7-3;Q8IWX7-2	Protein unc-45 homolog B	UNC45B
0.511445	0.328635	P23526;P23526-2	P23526;P23526-2	Adenosylhomocysteinase	AHCY
0.283544	0.333753	P01780;A0A0B4J1V1;P01763;P01762;A0A075B7F0;A0A0C4DH32	P01780;A0A0B4J1V1;P01763;P01762	Ig heavy chain V-III region JON;Ig heavy chain V-III region WEA;Ig heavy chain V-III region TRO	IGHV3-21
0.356962	0.335082	P15374;A0A087WTB8;Q5TBK7	P15374;A0A087WTB8;Q5TBK7	Ubiquitin carboxyl-terminal hydrolase isozyme L3;Ubiquitin carboxyl-terminal hydrolase	UCHL3
0.190843	0.340915	Q96AQ6;Q96AQ6-2;Q96AQ6-3;Q5T173	Q96AQ6;Q96AQ6-2;Q96AQ6-3	Pre-B-cell leukemia transcription factor-interacting protein 1	PBXIP1
0.501875	0.344596	P07384;E9PL37;E9PRM1;E9PJJ3;E9PLC9;E9PMC6;E9PJA6;E9PSA6;E9PQB3;E9PLX0;E9PIA9	P07384	Calpain-1 catalytic subunit	CAPN1
0.395672	0.346835	Q9NQC3-3	Q9NQC3-3	Reticulon-4	RTN4
0.0979695	0.347903	O00483	O00483	Cytochrome c oxidase subunit NDUFA4	NDUFA4
0.779069	0.350318	P30566;A0A7P0Z472;A0A7P0T9A7;A0A096LNY6;A0A1B0GTJ7;A0A1B0GWJ0;A0A0A6YY92;A0A7P0T8E4;A0A096LNY5;A0A1B0GTG9;P30566-2;A0A1B0GWF8;A0A096LP92;A0A096LNY4;A0A096LP72;B4DEP1;A0A1W2PRX2;A0A096LP76;V9GY96;A0A096LNT0	P30566;A0A7P0Z472;A0A7P0T9A7;A0A096LNY6;A0A1B0GTJ7;A0A1B0GWJ0;A0A0A6YY92;A0A7P0T8E4;A0A096LNY5;A0A1B0GTG9;P30566-2;A0A1B0GWF8;A0A096LP92	Adenylosuccinate lyase	ADSL
0.274183	0.351012	Q16531;A0A7P0TAK7;A0A7P0Z4B9;A0A7P0Z3Z5;A0A7P0T870;A0A7P0T965;A0A7P0TB30;F5GY55;F5GWI0;Q16531-2;F5GZY8;F5H2L3;A0A7P0Z4L2	Q16531;A0A7P0TAK7;A0A7P0Z4B9;A0A7P0Z3Z5;A0A7P0T870;A0A7P0T965;A0A7P0TB30;F5GY55	DNA damage-binding protein 1	DDB1
0.910048	0.351696	P45974-2;P45974;F5H571;A0A7P0TB18	P45974-2;P45974	Ubiquitin carboxyl-terminal hydrolase 5	USP5
0.165912	0.354906	A0A024R6I7;A0A0G2JRN3;G3V2B9;G3V544;G3V5R8;G3V387;A0A0B4J278	A0A024R6I7;A0A0G2JRN3		SERPINA1
0.544073	0.355297	P09493;A0A0S2Z4G6;H0YKP3;A0A087WTJ7;A0A494C0V8;H0YL80;H0YLS7;A0A494C0I0;K7ELP0	P09493;A0A0S2Z4G6;H0YKP3	Tropomyosin alpha-1 chain	TPM1
1.08951	0.358766	P68133;A6NL76	P68133;A6NL76	Actin, alpha skeletal muscle	ACTA1
0.268369	0.36034	P52565;J3QQX2;J3KTF8;J3KRE2;J3KRY1;P52565-2;J3KS60	P52565;J3QQX2;J3KTF8;J3KRE2;J3KRY1;P52565-2	Rho GDP-dissociation inhibitor 1	ARHGDIA
0.58634	0.362045	Q8TCA0;X6RK58;Q8TCA0-3;A0A0A0MS58;Q8TCA0-2	Q8TCA0;X6RK58;Q8TCA0-3;A0A0A0MS58	Leucine-rich repeat-containing protein 20	LRRC20
0.367989	0.364131	Q9UNZ2;Q9UNZ2-5;Q9UNZ2-4;F2Z2K0;Q9UNZ2-6;R4GNE6;G3V4V8;R4GMY2	Q9UNZ2;Q9UNZ2-5;Q9UNZ2-4;F2Z2K0;Q9UNZ2-6	NSFL1 cofactor p47	NSFL1C
0.289332	0.368648	Q14195-2;Q14195;H0YBT4;Q14117;D6RF19	Q14195-2;Q14195	Dihydropyrimidinase-related protein 3	DPYSL3
0.209708	0.377755	P07585;F8VXZ8;F8VUF6;P07585-4;P07585-2;F8VWU0;F8VX58;P07585-3;F8VNV6;H0YIH3;H0YI87;A0A7I2PRI8;P21810;P07585-5;F8VSI3;F8VU58;F8VNW0	P07585;F8VXZ8;F8VUF6;P07585-4;P07585-2;F8VWU0	Decorin	DCN
0.593112	0.380546	P04632;A0A0C4DGQ5;K7ELJ7;K7EM73;A0A075B7C0;U3KQE2;K7EIV0;K7EKD8;U3KPR7;K7ES78;Q96L46;K7EMQ1	P04632;A0A0C4DGQ5;K7ELJ7;K7EM73;A0A075B7C0;U3KQE2;K7EIV0;K7EKD8	Calpain small subunit 1	CAPNS1
0.253361	0.381317	P01860;A0A286YES1;A0A4W9A917	P01860;A0A286YES1;A0A4W9A917	Ig gamma-3 chain C region	IGHG3
0.626123	0.382763	Q8N1G4	Q8N1G4	Leucine-rich repeat-containing protein 47	LRRC47
0.530629	0.383539	O14732;O14732-2;K7EII9;K7EL65;K7ELF8	O14732;O14732-2	Inositol monophosphatase 2	IMPA2
0.607053	0.393194	P54578;P54578-2;A6NJA2;P54578-3;J3QQT6;J3KS55;H0YA47	P54578;P54578-2;A6NJA2;P54578-3	Ubiquitin carboxyl-terminal hydrolase 14;Ubiquitin carboxyl-terminal hydrolase	USP14
0.35356	0.394202	P37837;F2Z393;E9PM01;E9PKI8	P37837;F2Z393	Transaldolase	TALDO1
0.384486	0.398057	P02760;S4R471;S4R3Y4;CON__P00978	P02760	Protein AMBP;Alpha-1-microglobulin;Inter-alpha-trypsin inhibitor light chain;Trypstatin	AMBP
0.148803	0.399564	P40939;H0YFD6;A0A2R8Y4F5;A0A2R8YG21;A0A2R8Y688;P40939-2	P40939;H0YFD6;A0A2R8Y4F5	Trifunctional enzyme subunit alpha, mitochondrial;Long-chain enoyl-CoA hydratase;Long chain 3-hydroxyacyl-CoA dehydrogenase	HADHA
0.277139	0.406089	Q15084;Q15084-5;Q15084-3;Q15084-4;Q15084-2	Q15084;Q15084-5;Q15084-3;Q15084-4;Q15084-2	Protein disulfide-isomerase A6	PDIA6
0.708345	0.409486	Q13200;Q13200-3;Q13200-2;H7C1H2;C9JPC0;F8WBS8;H7C2Q3	Q13200;Q13200-3;Q13200-2	26S proteasome non-ATPase regulatory subunit 2	PSMD2
0.381972	0.409924	P16403;P16402;Q02539;P22492	P16403;P16402	Histone H1.2;Histone H1.3	HIST1H1C;HIST1H1D
0.559935	0.413767	Q9UBY9;Q68DG0;Q9UBY9-2;D3YTC6;Q8N241;C9J5A3;Q9UBY9-3	Q9UBY9;Q68DG0;Q9UBY9-2;D3YTC6;Q8N241;C9J5A3	Heat shock protein beta-7	HSPB7;DKFZp779D0968
0.68344	0.417179	P25787;A0A024RA52;A0A7I2V2H3;A0A7I2YQP7;C9JCK5;H3BT36	P25787;A0A024RA52;A0A7I2V2H3	Proteasome subunit alpha type-2;Proteasome subunit alpha type	PSMA2
0.356105	0.418275	P38646;A0A7I2V2G2;D6RCD7;A0A7I2YQB2;A0A7I2V3F7;A0A7I2V2S7;H0Y8K0;A0A3B3ITI4;H0Y8S0	P38646;A0A7I2V2G2;D6RCD7;A0A7I2YQB2;A0A7I2V3F7;A0A7I2V2S7;H0Y8K0	Stress-70 protein, mitochondrial	HSPA9
0.479282	0.418347	P25786;P25786-2;B4DEV8	P25786;P25786-2	Proteasome subunit alpha type-1	PSMA1
0.577343	0.429258	P28066;P28066-2	P28066;P28066-2	Proteasome subunit alpha type-5	PSMA5
0.31619	0.433216	O75112-2;O75112-7;O75112;O75112-3;A0A0C4DGG7;A0A096LPD7	O75112-2;O75112-7;O75112;O75112-3	LIM domain-binding protein 3	LDB3
0.893961	0.433403	Q96IU4;B4DQI4;F8W9U3;Q96IU4-2	Q96IU4;B4DQI4;F8W9U3	Alpha/beta hydrolase domain-containing protein 14B	ABHD14B
0.690889	0.434976	Q15257;Q15257-2;Q15257-3;A6PVN5;F6WIT2;Q15257-4;Q5T949;Q68CR8;A6PVN6;B7ZBQ0;A6PVN8;C9IZ76;B4DDQ6;H0Y6E5;A0A6Q8PH23;B7ZBP7;A6PVN7;B7ZBP9	Q15257;Q15257-2;Q15257-3;A6PVN5;F6WIT2;Q15257-4;Q5T949;Q68CR8	Serine/threonine-protein phosphatase 2A activator	PPP2R4;DKFZp781M17165
0.543978	0.442048	P02652;V9GYG9;V9GYM3;V9GYE3;V9GYC1;V9GYS1	P02652;V9GYG9;V9GYM3;V9GYE3;V9GYC1;V9GYS1	Apolipoprotein A-II;Proapolipoprotein A-II;Truncated apolipoprotein A-II	APOA2
0.60643	0.444276	P55072;A0A7P0TAW3;A0A7I2V540;C9JUP7;A0A7P0T8Q5;A0A7P0T8A3;A0A7P0TAQ1;A0A7P0Z4C6;A0A7I2V2Y2;A0A7I2V5G8;A0A7P0TAY0;A0A7P0TA22;A0A7P0T8D6;A0A7P0T9X5;A0A7P0TBK7;A0A7P0Z4D1;A0A7P0T8Q4;A0A7I2YQJ0;A0A7P0T946;A0A7P0T971	P55072;A0A7P0TAW3;A0A7I2V540;C9JUP7;A0A7P0T8Q5;A0A7P0T8A3;A0A7P0TAQ1;A0A7P0Z4C6;A0A7I2V2Y2	Transitional endoplasmic reticulum ATPase	VCP
0.655944	0.444383	P00558;P00558-2;P07205	P00558;P00558-2	Phosphoglycerate kinase 1	PGK1
0.297426	0.461121	E7EVA0;P27816;P27816-6;P27816-4;B5MEG9;P27816-2;H0Y2V1;F8W9U4;H7C456	E7EVA0	Microtubule-associated protein	MAP4
0.302032	0.461478	Q6FI13;P0C0S8;Q99878;Q9BTM1;Q16777;Q93077;Q7L7L0;P04908;Q96KK5;P20671;A0A0U1RR32;A0A0U1RRH7;H0YFX9;A0A3B3IS11;Q9BTM1-2;Q71UI9-5	Q6FI13;P0C0S8;Q99878;Q9BTM1;Q16777;Q93077;Q7L7L0;P04908;Q96KK5;P20671;A0A0U1RR32;A0A0U1RRH7;H0YFX9;A0A3B3IS11;Q9BTM1-2	Histone H2A type 2-A;Histone H2A type 1;Histone H2A type 1-J;Histone H2A.J;Histone H2A type 2-C;Histone H2A type 1-C;Histone H2A type 3;Histone H2A type 1-B/E;Histone H2A type 1-H;Histone H2A type 1-D;Histone H2A	HIST2H2AA3;HIST1H2AG;HIST1H2AJ;H2AFJ;HIST2H2AC;HIST1H2AC;HIST3H2A;HIST1H2AB;HIST1H2AH;HIST1H2AD
1.40451	0.463525	P13489;H0YCR7;E9PMJ3;E9PLZ3;E9PIM9;E9PMN0;E9PIK5;E9PMA9;E9PR82;E9PMI1	P13489;H0YCR7	Ribonuclease inhibitor	RNH1
0.460547	0.464997	P43034;A0A6Q8PFU3;A0A6Q8PFT2;A0A6Q8PG63;A0A6Q8PH33;I3L3N5;I3L495;P43034-2	P43034;A0A6Q8PFU3;A0A6Q8PFT2;A0A6Q8PG63	Platelet-activating factor acetylhydrolase IB subunit alpha	PAFAH1B1
0.83492	0.46646	P19652	P19652	Alpha-1-acid glycoprotein 2	ORM2
0.49517	0.469602	Q8NDY3;A0A0U1RQK4;Q8NDY3-2;X6RL45	Q8NDY3;A0A0U1RQK4;Q8NDY3-2	[Protein ADP-ribosylarginine] hydrolase-like protein 1	ADPRHL1
0.302808	0.481609	P31946;P31946-2;Q4VY20;Q4VY19;A0A0J9YWE8;A0A0J9YWZ2	P31946;P31946-2	14-3-3 protein beta/alpha;14-3-3 protein beta/alpha, N-terminally processed	YWHAB
1.17582	0.490702	Q15365	Q15365	Poly(rC)-binding protein 1	PCBP1
0.673144	0.491476	P50990;P50990-2;P50990-3;H7C4C8;H7C2U0	P50990;P50990-2;P50990-3	T-complex protein 1 subunit theta	CCT8
0.30489	0.493542	P04083;Q5T3N1;Q5T3N0	P04083	Annexin A1	ANXA1
0.946915	0.493734	Q9Y376;A0A087X0K1;Q9H9S4;B7ZBJ4;Q5TAW7	Q9Y376;A0A087X0K1	Calcium-binding protein 39	CAB39
1.25421	0.499438	P49189;P49189-3;P49189-2	P49189;P49189-3;P49189-2	4-trimethylaminobutyraldehyde dehydrogenase	ALDH9A1
0.246645	0.505507	P31930;O75439;G3V0E4	P31930	Cytochrome b-c1 complex subunit 1, mitochondrial	UQCRC1
0.69481	0.507195	A0A0C4DFM5;Q9UBF9;B4DT68;Q9UBF9-2	A0A0C4DFM5;Q9UBF9;B4DT68;Q9UBF9-2	Myotilin	MYOT
0.190957	0.511749	P25705;P25705-3;K7ENJ4;K7ERX7;K7ESA0	P25705;P25705-3	ATP synthase subunit alpha, mitochondrial	ATP5A1
0.500306	0.5154	P07195;A0A5F9ZHM4;A0A3B3IS95;A8MW50;C9J7H8;F5H793	P07195;A0A5F9ZHM4;A0A3B3IS95;A8MW50;C9J7H8	L-lactate dehydrogenase B chain;L-lactate dehydrogenase	LDHB
0.470303	0.515848	P43304;P43304-2;F5GYK7	P43304;P43304-2	Glycerol-3-phosphate dehydrogenase, mitochondrial	GPD2
0.178379	0.519449	P35609;P35609-2;A0A494C1A0;A0A494C060;A0A494C166;A0A494C033;A0A494C0Q3;A0A494C031	P35609;P35609-2;A0A494C1A0;A0A494C060	Alpha-actinin-2	ACTN2
0.529252	0.526172	P60709;E7EVS6;A0A2R8Y793;G5E9R0;A0A6Q8PH58;A0A2R8YGF8;C9JUM1;C9JZR7;C9JTX5;A0A6Q8PGD7	P60709;E7EVS6;A0A2R8Y793	Actin, cytoplasmic 1;Actin, cytoplasmic 1, N-terminally processed	ACTB
0.327871	0.528598	Q96MG2	Q96MG2	Junctional sarcoplasmic reticulum protein 1	JSRP1
0.970192	0.528816	P31939;P31939-2;C9JLK0;H7C1S2;F8WEF0	P31939;P31939-2	Bifunctional purine biosynthesis protein PURH;Phosphoribosylaminoimidazolecarboxamide formyltransferase;IMP cyclohydrolase	ATIC
0.549104	0.534705	P02649;H0Y7L5;E9PEV4;E7ERP7	P02649;H0Y7L5;E9PEV4;E7ERP7	Apolipoprotein E	APOE
0.821651	0.53931	P13798;C9JIF9;H7C393;H7C1U0;C9JLK2;F8WEH5;H0YFE5	P13798;C9JIF9;H7C393	Acylamino-acid-releasing enzyme	APEH
0.372379	0.539877	E9PAV3;E9PAV3-2;F8VZJ2;A0A7I2V2K5;H0YHX9;A0A7I2V473;Q13765;F8W0W4;F8VNW4;Q9BZK3;F8VZ58	E9PAV3	Nascent polypeptide-associated complex subunit alpha, muscle-specific form	NACA
0.502187	0.543397	O43707;H7C144;F5GXS2;O43707-2;O43707-3;K7EP19;Q9H254-2	O43707;H7C144;F5GXS2;O43707-2	Alpha-actinin-4	ACTN4
1.31257	0.544926	O75083;O75083-3;D6RD66	O75083;O75083-3;D6RD66	WD repeat-containing protein 1	WDR1
1.07133	0.545374	P14550;V9GYG2;V9GYP9;Q5T621	P14550	Alcohol dehydrogenase [NADP(+)]	AKR1A1
0.409534	0.550015	P12814;P12814-2;P12814-3;P12814-4;A0A7I2V4Y4;H9KV75;G3V2N5;G3V2W4;H7C5W8;G3V5M4;H0YJ11;H0YJW3;G3V2X9;G3V2E8;G3V380	P12814;P12814-2;P12814-3;P12814-4;A0A7I2V4Y4;H9KV75	Alpha-actinin-1	ACTN1
0.540294	0.551503	P18669;Q8N0Y7	P18669	Phosphoglycerate mutase 1	PGAM1
0.47262	0.553806	P18206;P18206-2;A0A096LPE1	P18206;P18206-2	Vinculin	VCL
0.413005	0.555029	P29401;P29401-2;A0A0B4J1R6;E9PFF2;F8W888	P29401;P29401-2;A0A0B4J1R6	Transketolase	TKT
0.545817	0.567431	P11586;V9GYY3;F5H2F4;V9GZ78;A0A494C1T2	P11586;V9GYY3;F5H2F4;V9GZ78;A0A494C1T2	C-1-tetrahydrofolate synthase, cytoplasmic;Methylenetetrahydrofolate dehydrogenase;Methenyltetrahydrofolate cyclohydrolase;Formyltetrahydrofolate synthetase;C-1-tetrahydrofolate synthase, cytoplasmic, N-terminally processed	MTHFD1
0.830564	0.570857	P07900;P07900-2;G3V2J8;Q14568;Q58FG0;Q58FG1	P07900;P07900-2	Heat shock protein HSP 90-alpha	HSP90AA1
0.980788	0.573914	P54725-3	P54725-3	UV excision repair protein RAD23 homolog A	RAD23A
0.421015	0.57687	Q09666	Q09666	Neuroblast differentiation-associated protein AHNAK	AHNAK
0.422174	0.582943	P61088;F8VQQ8;F8VSD4;F8VV71;Q5JXB2;F8VZ29	P61088;F8VQQ8;F8VSD4;F8VV71;Q5JXB2	Ubiquitin-conjugating enzyme E2 N;Putative ubiquitin-conjugating enzyme E2 N-like	UBE2N;UBE2NL
0.220221	0.58825	P11217;P11217-2;H0Y4Z6	P11217;P11217-2	Glycogen phosphorylase, muscle form	PYGM
1.05882	0.588324	Q14974;Q14974-2;J3KTM9;J3QR48;J3QKQ5;J3QRG4	Q14974;Q14974-2;J3KTM9	Importin subunit beta-1	KPNB1
0.782751	0.591209	P08238	P08238	Heat shock protein HSP 90-beta	HSP90AB1
0.737516	0.591309	Q9HC38-2;F6TLX2;Q9HC38;I3L3Q4;Q9HC38-3;I3L1I0;I3L1F4	Q9HC38-2;F6TLX2;Q9HC38;I3L3Q4	Glyoxalase domain-containing protein 4	GLOD4
1.33304	0.595869	P11142;E9PKE3;E9PNE6;P11142-2;A8K7Q2;E9PN89;E9PLF4;E9PQQ4;E9PQK7;E9PS65;E9PPY6;E9PN25;E9PI65;E9PM13	P11142;E9PKE3;E9PNE6;P11142-2;A8K7Q2;E9PN89	Heat shock cognate 71 kDa protein	HSPA8
0.806397	0.602652	P16452;P16452-2;P16452-3;F5H563;H3BUR1;H3BPV8	P16452;P16452-2;P16452-3;F5H563	Erythrocyte membrane protein band 4.2	EPB42
0.889585	0.605424	P29218;P29218-3;H0YBL1;E5RIP7;E5RG94;E5RHE9;E5RG13;E5RI82;E5RGY4;P29218-2;E5RIF4	P29218;P29218-3;H0YBL1;E5RIP7;E5RG94;E5RHE9;E5RG13;E5RI82;E5RGY4;P29218-2	Inositol monophosphatase 1	IMPA1
0.791914	0.608093	P20618	P20618	Proteasome subunit beta type-1	PSMB1
1.61813	0.609666	Q9H0P0-1;Q9H0P0-2;Q9H0P0;X6RM59;Q9H0P0-3;B9A035;C9K084	Q9H0P0-1;Q9H0P0-2;Q9H0P0;X6RM59;Q9H0P0-3;B9A035	Cytosolic 5-nucleotidase 3A;5-nucleotidase	NT5C3A
0.920779	0.611437	Q53GG5	Q53GG5	PDZ and LIM domain protein 3	PDLIM3
0.615002	0.612366	Q9Y5Z4;Q9Y5Z4-2;Q5THN1;C9IZA0	Q9Y5Z4;Q9Y5Z4-2	Heme-binding protein 2	HEBP2
0.494597	0.614729	P23528;G3V1A4;E9PP50;E9PK25;E9PQB7;E9PLJ3;E9PS23	P23528;G3V1A4;E9PP50;E9PK25;E9PQB7	Cofilin-1	CFL1
0.669499	0.616696	O95747;C9JIG9	O95747;C9JIG9	Serine/threonine-protein kinase OSR1	OXSR1
0.384055	0.619253	Q8N3L3;H7BY59	Q8N3L3	Beta-taxilin	TXLNB
1.37899	0.622589	P0DMV8;A0A0G2JIW1;P0DMV9;P0DMV8-2;V9GZ37	P0DMV8;A0A0G2JIW1;P0DMV9;P0DMV8-2;V9GZ37	Heat shock 70 kDa protein 1A;Heat shock 70 kDa protein 1B	HSPA1A;HSPA1B
1.03107	0.628842	P10909;P10909-4;P10909-6;P10909-5;P10909-2;P10909-3;H0YC35;H0YLK8;H0YAS8;E7ERK6;E5RG36;E5RGB0;E5RH61;E5RJZ5;E7ETB4	P10909;P10909-4;P10909-6;P10909-5;P10909-2;P10909-3;H0YC35;H0YLK8	Clusterin;Clusterin beta chain;Clusterin alpha chain;Clusterin	CLU
2.66202	0.630607	P54920;M0R0Y2;M0R2M1;M0R213;M0R027;M0R058;Q9H115-3;M0R0I4;M0QZM9;M0QZN5;M0R031	P54920;M0R0Y2;M0R2M1	Alpha-soluble NSF attachment protein	NAPA
0.992264	0.634296	O43488;H3BLU7;Q8NHP1;A0A499FJT0	O43488;H3BLU7	Aflatoxin B1 aldehyde reductase member 2	AKR7A2
0.962672	0.636745	P10644;P10644-2;K7EPB2;K7EID3;K7EK41;K7EJ40;K7EIE5;K7EMZ6;K7EM13;K7EMU2;K7EPR5;X6RAV4;K7EQK3;P31321;H7BYW5;C9JSK5;K7EKR1	P10644;P10644-2;K7EPB2	cAMP-dependent protein kinase type I-alpha regulatory subunit;cAMP-dependent protein kinase type I-alpha regulatory subunit, N-terminally processed	PRKAR1A
1.26579	0.637767	O60664;O60664-4;O60664-3;K7ERZ3;K7EL96;O60664-2;K7ER39	O60664;O60664-4;O60664-3;K7ERZ3;K7EL96	Perilipin-3	PLIN3
0.610214	0.646067	P13716;P13716-2;B7ZBK6	P13716;P13716-2	Delta-aminolevulinic acid dehydratase	ALAD
0.687819	0.651129	P52209;P52209-2;K7EM49;K7EMN2;K7EPF6;K7ELN9	P52209;P52209-2	6-phosphogluconate dehydrogenase, decarboxylating	PGD
0.604492	0.656724	Q16082;A8KAH6;E9PN16	Q16082;A8KAH6	Heat shock protein beta-2	HSPB2
0.434974	0.661158	Q9Y490	Q9Y490	Talin-1	TLN1
0.529768	0.665308	P0CG48;F5H6Q2;F5H388;B4DV12;F5H265;J3QKN0;P0CG47;F5GYU3;Q5PY61;F5H747;J3QTR3;J3QS39;Q96C32;F5H2Z3;P62987;P62979;F5GXK7;M0R2S1;A0A2R8Y422;M0R1M6;M0R1V7;F5GZ39;J3QSA3	P0CG48;F5H6Q2;F5H388;B4DV12;F5H265;J3QKN0;P0CG47;F5GYU3;Q5PY61;F5H747;J3QTR3;J3QS39;Q96C32;F5H2Z3;P62987;P62979;F5GXK7;M0R2S1;A0A2R8Y422;M0R1M6;M0R1V7;F5GZ39;J3QSA3	Polyubiquitin-C;Ubiquitin;Polyubiquitin-B;Ubiquitin;Ubiquitin-60S ribosomal protein L40;Ubiquitin;60S ribosomal protein L40;Ubiquitin-40S ribosomal protein S27a;Ubiquitin;40S ribosomal protein S27a	UBC;UBB;RPS27A;UBA52
0.801927	0.667236	O43169;H3BUX2;D6RFH4;J3QR91	O43169;H3BUX2;D6RFH4	Cytochrome b5 type B	CYB5B
0.330499	0.676347	P08670;B0YJC4;B0YJC5;A0A1B0GTT5;P41219-2;H7C5W5;A0A1B0GVG8;P41219;P14136-3;P14136-2;P07197-2;P07197;A0A1W2PR46;Q16352;E7EMV2;E7ESP9;P14136;A0A1X7SBR3;P07196;A0A1W2PRT3;F8W835	P08670;B0YJC4;B0YJC5	Vimentin	VIM
0.697652	0.678062	Q8NI60;Q8NI60-3;Q8NI60-4;Q8NI60-2	Q8NI60;Q8NI60-3;Q8NI60-4	Atypical kinase ADCK3, mitochondrial	ADCK3
0.656633	0.685788	P11021;A0A7P0TB36;A0A7P0TAI0	P11021;A0A7P0TB36;A0A7P0TAI0	78 kDa glucose-regulated protein	HSPA5
0.482628	0.709294	P00747;Q5TEH5;CON__P06868;Q02325;Q15195	P00747	Plasminogen;Plasmin heavy chain A;Activation peptide;Angiostatin;Plasmin heavy chain A, short form;Plasmin light chain B	PLG
0.315707	0.717854	P17661	P17661	Desmin	DES
1.10696	0.726526	Q9NRV9;A0A3B3IRV5;F5GWX2;H0YG71	Q9NRV9;A0A3B3IRV5;F5GWX2	Heme-binding protein 1	HEBP1
0.581108	0.731518	Q9BXI3	Q9BXI3	Cytosolic 5-nucleotidase 1A	NT5C1A
0.770172	0.752899	P04040	P04040	Catalase	CAT
0.622428	0.757185	Q04446;E9PGM4	Q04446;E9PGM4	1,4-alpha-glucan-branching enzyme	GBE1
1.0212	0.757874	P00734;E9PIT3;C9JV37	P00734;E9PIT3	Prothrombin;Activation peptide fragment 1;Activation peptide fragment 2;Thrombin light chain;Thrombin heavy chain	F2
0.389524	0.764101	P40925;P40925-3;A0A5K1VW95;P40925-2;B9A041;B8ZZ51;C9JF79;C9JLV6;F8WFC2;C9IZI0	P40925;P40925-3;A0A5K1VW95;P40925-2;B9A041;B8ZZ51;C9JF79	Malate dehydrogenase, cytoplasmic;Malate dehydrogenase	MDH1
0.815971	0.766346	P20807;P20807-3;F8W8F5;P20807-2;P20807-4;A0A669KB08;P20807-5;H3BMH1;A0A669KAB9;A0A669KBA3;A0A669KB98;H3BV08;A0A669KAU6;H3BS77;H3BSA2;H3BUZ3;A0A669KAX6;H3BUR3;A0A669KBE1;H3BNN7;H3BS30;A0A669KB11;A0A0S2Z3E6	P20807;P20807-3;F8W8F5;P20807-2	Calpain-3	CAPN3
0.880509	0.773212	O75223;M0QZK8;O75223-3;H7BZK5;B8ZZK2;O75223-2;O75223-4	O75223;M0QZK8;O75223-3	Gamma-glutamylcyclotransferase	GGCT
0.701236	0.778705	Q12797-3;Q12797-4;Q12797;E5RHJ2;E5RHK2;G3XAN5;E5RG29;E5RG56;Q12797-7;Q12797-9;Q12797-6;Q12797-11;Q12797-5;Q12797-8;Q12797-2;Q12797-10	Q12797-3;Q12797-4	Aspartyl/asparaginyl beta-hydroxylase	ASPH
0.486245	0.780561	P68366;P68366-2;C9JEV8;C9JQ00;C9JJQ8;C9JDL2	P68366;P68366-2	Tubulin alpha-4A chain	TUBA4A
0.563212	0.810384	Q9BR39;Q9BR39-2;Q8WXH2;Q8WXH2-2	Q9BR39	Junctophilin-2	JPH2
1.074	0.816908	Q9BZQ8	Q9BZQ8	Protein Niban	FAM129A
0.60575	0.833978	P63000;P63000-2;P60763;P15153;J3KSC4;J3QLK0;B1AH77;B1AH80;B1AH78	P63000;P63000-2;P60763	Ras-related C3 botulinum toxin substrate 1;Ras-related C3 botulinum toxin substrate 3	RAC1;RAC3
0.952507	0.840178	A0A7I2PJZ2;P10636;A0A7I2PLE3;A0A0G2JPD5;A0A0G2JMX7;P10636-9;A0A0G2JQJ7;A0A0G2JS76;P10636-8;P10636-7;P10636-5;P10636-6;A0A7P0T936;P10636-4;P10636-2;I3L2Z2	A0A7I2PJZ2;P10636;A0A7I2PLE3;A0A0G2JPD5;A0A0G2JMX7;P10636-9;A0A0G2JQJ7;A0A0G2JS76	Microtubule-associated protein tau	MAPT
1.44831	0.844586	P54727;P54727-2;Q5W0S5;H0Y579;Q5W0S4	P54727;P54727-2	UV excision repair protein RAD23 homolog B	RAD23B
0.483098	0.845855	B9A064;A0A0B4J231;A0A5H1ZRQ4;P0CG04	B9A064;A0A0B4J231;A0A5H1ZRQ4;P0CG04	Immunoglobulin lambda-like polypeptide 5;Ig lambda-1 chain C regions	IGLL5;IGLC1
0.542391	0.853012	Q9BRC7;C9JEA7;Q9BRC7-2;C9JAE4;F2Z3H8;H7C281	Q9BRC7;C9JEA7;Q9BRC7-2	1-phosphatidylinositol 4,5-bisphosphate phosphodiesterase delta-4;Phosphoinositide phospholipase C	PLCD4
1.00933	0.87428	P23327;M0QZ43	P23327;M0QZ43	Sarcoplasmic reticulum histidine-rich calcium-binding protein	HRC
1.11419	0.878676	P43652;CON__REFSEQ:XP_585019	P43652	Afamin	AFM
0.412397	0.889984	P69891;A0A2R8Y7X9;A0A0J9YYA3	P69891;A0A2R8Y7X9	Hemoglobin subunit gamma-1	HBG1
1.28179	0.922755	Q9HDC5	Q9HDC5	Junctophilin-1	JPH1
1.17791	0.925755	P04217;P04217-2;M0R009;CON__Q2KJF1	P04217;P04217-2;M0R009	Alpha-1B-glycoprotein	A1BG
0.819048	0.928033	Q9Y613;J3KTH7;H3BVE7	Q9Y613	FH1/FH2 domain-containing protein 1	FHOD1
0.743551	0.930534	P01042-2;P01042	P01042-2;P01042	Kininogen-1;Kininogen-1 heavy chain;T-kinin;Bradykinin;Lysyl-bradykinin;Kininogen-1 light chain;Low molecular weight growth-promoting factor	KNG1
0.488242	0.939966	P26447	P26447	Protein S100-A4	S100A4
1.40373	0.941554	P21399	P21399	Cytoplasmic aconitate hydratase	ACO1
1.01139	0.968795	P50502;Q8NFI4;H7C3I1;Q3KNR6;Q8IZP2;F6VDH7;F8WAQ7	P50502;Q8NFI4;H7C3I1;Q3KNR6;Q8IZP2	Hsc70-interacting protein;Putative protein FAM10A5;Putative protein FAM10A4	ST13;ST13P5;ST13P4
1.16349	0.986382	P06727	P06727	Apolipoprotein A-IV	APOA4
1.40772	0.990491	P02749;J3QRN2;J3QLI0;J3KS17;CON__P17690	P02749;J3QRN2	Beta-2-glycoprotein 1	APOH
2.16205	0.994121	Q9UQ80;Q9UQ80-2;F8VR77;H0YIN7;F8W0A3;F8VZ69	Q9UQ80;Q9UQ80-2;F8VR77	Proliferation-associated protein 2G4	PA2G4
0.480223	1.00811	P06396;A0A0A0MS51;A0A0A0MT01;P06396-2;P06396-4;P06396-3;CON__Q3SX14;Q5T0I0;A0A0U1RQL8;Q5T0H8	P06396;A0A0A0MS51;A0A0A0MT01;P06396-2;P06396-4;P06396-3	Gelsolin	GSN
1.44289	1.01264	P49721;A0A087WVV1	P49721;A0A087WVV1	Proteasome subunit beta type-2	PSMB2
1.10681	1.01367	P54652	P54652	Heat shock-related 70 kDa protein 2	HSPA2
1.8736	1.02754	Q9NTK5;J3KQ32;Q9NTK5-2;Q9NTK5-3;C9JTK6;C9JCJ9	Q9NTK5;J3KQ32;Q9NTK5-2;Q9NTK5-3	Obg-like ATPase 1	OLA1
0.908482	1.05086	O75874;C9J4N6;C9JJE5;C9JLU6	O75874	Isocitrate dehydrogenase [NADP] cytoplasmic	IDH1
0.315238	1.0612	Q01995;H0YCU9;E9PJ32	Q01995;H0YCU9;E9PJ32	Transgelin	TAGLN
0.848928	1.06841	O94760;B4DYP1;O94760-2	O94760;B4DYP1;O94760-2	N(G),N(G)-dimethylarginine dimethylaminohydrolase 1	DDAH1
0.539395	1.07711	P02671;P02671-2;A0A087WUA0	P02671;P02671-2	Fibrinogen alpha chain;Fibrinopeptide A;Fibrinogen alpha chain	FGA
1.38094	1.08933	P20929-3;P20929-2;P20929;P20929-4;H0Y786;H0Y3P5;H7BZD5;H7C2B3;H7C2Z5	P20929-3;P20929-2;P20929;P20929-4	Nebulin	NEB
0.701192	1.10804	A8MU46;A0A499FJS4	A8MU46;A0A499FJS4	Smoothelin-like protein 1	SMTNL1
0.631996	1.13008	P00338;P00338-3;P00338-4;P00338-2;P00338-5;F5GXY2;F5GYU2;F5GXH2;F5H6W8;F5H5J4;F5GZQ4;F5GWW2;F5GXC7;F5H8H6;F5GXU1;Q6ZMR3;A0A087WUM2;P07864;F5H155;F5H5G7;G3XAP5;F5H245	P00338;P00338-3;P00338-4;P00338-2;P00338-5	L-lactate dehydrogenase A chain	LDHA
1.45579	1.13031	Q08257;Q08257-3;A6NP24;C9JH92;Q08257-2	Q08257;Q08257-3;A6NP24;C9JH92	Quinone oxidoreductase	CRYZ
1.48646	1.13109	Q9Y6B6;Q9H029;D6RD69;D6R9R5;X1WI22;D6RAA2;Q5SQT8;D6RDB2	Q9Y6B6;Q9H029;D6RD69;D6R9R5	GTP-binding protein SAR1b	SAR1B;DKFZp434B2017
0.772318	1.15139	P37802;P37802-2;X6RJP6;Q9UI15;C9J5W6	P37802;P37802-2;X6RJP6	Transgelin-2	TAGLN2
1.33	1.17861	P28074;P28074-3;P28074-2;H0YJM8	P28074;P28074-3	Proteasome subunit beta type-5	PSMB5
1.51823	1.18068	P23109;P23109-2;Q01432;Q01432-5;Q01432-6;Q01432-4;E9PKC5;Q01432-3;A0A1B0GTL6	P23109;P23109-2	AMP deaminase 1	AMPD1
0.57519	1.23648	P02679;C9JEU5;C9JC84;P02679-2;C9JPQ9;C9JU00	P02679;C9JEU5;C9JC84;P02679-2	Fibrinogen gamma chain	FGG
0.529401	1.29263	P68363;P68363-2;C9JDS9	P68363;P68363-2	Tubulin alpha-1B chain	TUBA1B
1.97462	1.32625	P02765;C9JV77	P02765;C9JV77	Alpha-2-HS-glycoprotein;Alpha-2-HS-glycoprotein chain A;Alpha-2-HS-glycoprotein chain B	AHSG
1.4668	1.36365	B4E1Z4;P00751;E7ETN3;H7C5H1;A0A0G2JH38;P00751-2;P06681-2;C9JRT3;A0A0G2JIE7;H0Y3H6;H7C526	B4E1Z4;P00751;E7ETN3;H7C5H1	Complement factor B;Complement factor B Ba fragment;Complement factor B Bb fragment	CFB
0.764177	1.41203	Q9UKX2;Q9UKX2-2;E7EX84	Q9UKX2	Myosin-2	MYH2
1.58318	1.4138	P62834;A0A075B6Q0	P62834;A0A075B6Q0	Ras-related protein Rap-1A	RAP1A
0.683423	1.4198	P26678	P26678	Cardiac phospholamban	PLN
1.85038	1.42464	Q96Q06-2	Q96Q06-2	Perilipin-4	PLIN4
1.24646	1.6298	Q9UMS6;Q9UMS6-5;Q9UMS6-2;Q9UMS6-3;Q9UMS6-4;H0Y9Y3	Q9UMS6;Q9UMS6-5;Q9UMS6-2;Q9UMS6-3;Q9UMS6-4;H0Y9Y3	Synaptopodin-2	SYNPO2
1.60492	1.9893	Q9H1R3	Q9H1R3	Myosin light chain kinase 2, skeletal/cardiac muscle	MYLK2
0.734499	2.02663	P06703;R4GN98	P06703;R4GN98	Protein S100-A6;Protein S100	S100A6
0.89938	2.80281	P12883;Q494R4;Q494R4-2	P12883	Myosin-7	MYH7

## Sheet: P≤0.05
(-Log Student's T-test p-value (L-INSvsH-INS_After)	Student's T-test Difference (L-INSvsH-INS_After)	Protein IDs	Majority protein IDs	Protein names	Gene names
1.26111	-0.692485	P07451;E5RHI4	P07451	Carbonic anhydrase 3	CA3
1.26579	0.637767	O60664;O60664-4;O60664-3;K7ERZ3;K7EL96;O60664-2;K7ER39	O60664;O60664-4;O60664-3;K7ERZ3;K7EL96	Perilipin-3	PLIN3
1.2695	-1.28887	P01859;A0A286YEY4	P01859;A0A286YEY4	Ig gamma-2 chain C region	IGHG2
1.27684	-0.646113	P17174;P17174-2	P17174;P17174-2	Aspartate aminotransferase, cytoplasmic	GOT1
1.28179	0.922755	Q9HDC5	Q9HDC5	Junctophilin-1	JPH1
1.30458	-0.838823	Q6ZMU5;Q6ZMU5-2	Q6ZMU5;Q6ZMU5-2	Tripartite motif-containing protein 72	TRIM72
1.30823	-0.90656	Q96A32;H3BPK4;H3BN54;H3BML9	Q96A32;H3BPK4;H3BN54;H3BML9	Myosin regulatory light chain 2, skeletal muscle isoform	MYLPF
1.31257	0.544926	O75083;O75083-3;D6RD66	O75083;O75083-3;D6RD66	WD repeat-containing protein 1	WDR1
1.32712	-0.678977	P60174;P60174-3;P60174-4;U3KPZ0;U3KQF3;U3KPS5	P60174;P60174-3;P60174-4;U3KPZ0	Triosephosphate isomerase	TPI1
1.33	1.17861	P28074;P28074-3;P28074-2;H0YJM8	P28074;P28074-3	Proteasome subunit beta type-5	PSMB5
1.33304	0.595869	P11142;E9PKE3;E9PNE6;P11142-2;A8K7Q2;E9PN89;E9PLF4;E9PQQ4;E9PQK7;E9PS65;E9PPY6;E9PN25;E9PI65;E9PM13	P11142;E9PKE3;E9PNE6;P11142-2;A8K7Q2;E9PN89	Heat shock cognate 71 kDa protein	HSPA8
1.37899	0.622589	P0DMV8;A0A0G2JIW1;P0DMV9;P0DMV8-2;V9GZ37	P0DMV8;A0A0G2JIW1;P0DMV9;P0DMV8-2;V9GZ37	Heat shock 70 kDa protein 1A;Heat shock 70 kDa protein 1B	HSPA1A;HSPA1B
1.38094	1.08933	P20929-3;P20929-2;P20929;P20929-4;H0Y786;H0Y3P5;H7BZD5;H7C2B3;H7C2Z5	P20929-3;P20929-2;P20929;P20929-4	Nebulin	NEB
1.40373	0.941554	P21399	P21399	Cytoplasmic aconitate hydratase	ACO1
1.40451	0.463525	P13489;H0YCR7;E9PMJ3;E9PLZ3;E9PIM9;E9PMN0;E9PIK5;E9PMA9;E9PR82;E9PMI1	P13489;H0YCR7	Ribonuclease inhibitor	RNH1
1.40772	0.990491	P02749;J3QRN2;J3QLI0;J3KS17;CON__P17690	P02749;J3QRN2	Beta-2-glycoprotein 1	APOH
1.43819	-0.882311	P00387;P00387-2;P00387-3;B1AHF3	P00387;P00387-2;P00387-3;B1AHF3	NADH-cytochrome b5 reductase 3;NADH-cytochrome b5 reductase 3 membrane-bound form;NADH-cytochrome b5 reductase 3 soluble form	CYB5R3
1.44289	1.01264	P49721;A0A087WVV1	P49721;A0A087WVV1	Proteasome subunit beta type-2	PSMB2
1.44831	0.844586	P54727;P54727-2;Q5W0S5;H0Y579;Q5W0S4	P54727;P54727-2	UV excision repair protein RAD23 homolog B	RAD23B
1.45152	-0.832181	P17540;D6R998;D6RHV3;P12532;P12532-2;C9JT96;C9JSQ1;F8WCN3;C9J8F6;C9J6W7	P17540	Creatine kinase S-type, mitochondrial	CKMT2
1.45579	1.13031	Q08257;Q08257-3;A6NP24;C9JH92;Q08257-2	Q08257;Q08257-3;A6NP24;C9JH92	Quinone oxidoreductase	CRYZ
1.4668	1.36365	B4E1Z4;P00751;E7ETN3;H7C5H1;A0A0G2JH38;P00751-2;P06681-2;C9JRT3;A0A0G2JIE7;H0Y3H6;H7C526	B4E1Z4;P00751;E7ETN3;H7C5H1	Complement factor B;Complement factor B Ba fragment;Complement factor B Bb fragment	CFB
1.48646	1.13109	Q9Y6B6;Q9H029;D6RD69;D6R9R5;X1WI22;D6RAA2;Q5SQT8;D6RDB2	Q9Y6B6;Q9H029;D6RD69;D6R9R5	GTP-binding protein SAR1b	SAR1B;DKFZp434B2017
1.5034	-0.528545	P31040;P31040-2;D6RFM5;A0A087X1I3;P31040-3;A0A494C1T6;H0Y8X1	P31040;P31040-2;D6RFM5;A0A087X1I3;P31040-3	Succinate dehydrogenase [ubiquinone] flavoprotein subunit, mitochondrial	SDHA
1.50571	-0.684115	P08574	P08574	Cytochrome c1, heme protein, mitochondrial	CYC1
1.51823	1.18068	P23109;P23109-2;Q01432;Q01432-5;Q01432-6;Q01432-4;E9PKC5;Q01432-3;A0A1B0GTL6	P23109;P23109-2	AMP deaminase 1	AMPD1
1.54586	-0.82915	P40926;P40926-2;G3XAL0	P40926;P40926-2;G3XAL0	Malate dehydrogenase, mitochondrial;Malate dehydrogenase	MDH2
1.58318	1.4138	P62834;A0A075B6Q0	P62834;A0A075B6Q0	Ras-related protein Rap-1A	RAP1A
1.59735	-0.750338	Q16698;Q16698-2;E5RFV2;E5RJG7;E5RJD2;E5RID6;H0YAW3	Q16698;Q16698-2;E5RFV2;E5RJG7	2,4-dienoyl-CoA reductase, mitochondrial	DECR1
1.60492	1.9893	Q9H1R3	Q9H1R3	Myosin light chain kinase 2, skeletal/cardiac muscle	MYLK2
1.61813	0.609666	Q9H0P0-1;Q9H0P0-2;Q9H0P0;X6RM59;Q9H0P0-3;B9A035;C9K084	Q9H0P0-1;Q9H0P0-2;Q9H0P0;X6RM59;Q9H0P0-3;B9A035	Cytosolic 5-nucleotidase 3A;5-nucleotidase	NT5C3A
1.62244	-0.605915	P24298;Q8TD30;Q8TD30-2	P24298	Alanine aminotransferase 1	GPT
1.73754	-1.15248	P36542-2;P36542	P36542-2;P36542	ATP synthase subunit gamma, mitochondrial	ATP5C1
1.85038	1.42464	Q96Q06-2	Q96Q06-2	Perilipin-4	PLIN4
1.8736	1.02754	Q9NTK5;J3KQ32;Q9NTK5-2;Q9NTK5-3;C9JTK6;C9JCJ9	Q9NTK5;J3KQ32;Q9NTK5-2;Q9NTK5-3	Obg-like ATPase 1	OLA1
1.97462	1.32625	P02765;C9JV77	P02765;C9JV77	Alpha-2-HS-glycoprotein;Alpha-2-HS-glycoprotein chain A;Alpha-2-HS-glycoprotein chain B	AHSG
2.01303	-1.64476	P24539;Q5QNZ2	P24539;Q5QNZ2	ATP synthase F(0) complex subunit B1, mitochondrial	ATP5F1
2.04045	-1.37308	P21912;A0A087WWT1;A0A087WXX8	P21912;A0A087WWT1;A0A087WXX8	Succinate dehydrogenase [ubiquinone] iron-sulfur subunit, mitochondrial	SDHB
2.16205	0.994121	Q9UQ80;Q9UQ80-2;F8VR77;H0YIN7;F8W0A3;F8VZ69	Q9UQ80;Q9UQ80-2;F8VR77	Proliferation-associated protein 2G4	PA2G4
2.20156	-1.12437	O75489;E9PS48;O75489-2;E9PKL8;G3V194	O75489	NADH dehydrogenase [ubiquinone] iron-sulfur protein 3, mitochondrial	NDUFS3
2.60065	-1.09027	Q9UIJ7;Q9UIJ7-3;Q9UIJ7-2	Q9UIJ7;Q9UIJ7-3;Q9UIJ7-2	GTP:AMP phosphotransferase AK3, mitochondrial	AK3
2.66202	0.630607	P54920;M0R0Y2;M0R2M1;M0R213;M0R027;M0R058;Q9H115-3;M0R0I4;M0QZM9;M0QZN5;M0R031	P54920;M0R0Y2;M0R2M1	Alpha-soluble NSF attachment protein	NAPA
