# Supplementary material for: Differences in protein expression, at the basal state and at 2 h of insulin infusion, in muscle biopsies from healthy Arab men with high or low insulin sensitivity measured by hyperinsulinemic euglycemic clamp
Source: Front Endocrinol (Lausanne). 2023 Feb 17;13:1024832. doi: 10.3389/fendo.2022.1024832 (PMC9982120; doi:10.3389/fendo.2022.1024832)
Supplement: Supplementary file 4 [file Table_4.xlsx]

## Sheet: LIS_DC vs BC_FoldChange
(-Log Student's T-test p-value (LIS_DcvsBC)	Student's T-test Difference (LIS_DCvsBC)	Protein IDs	Majority protein IDs	Protein names	Gene names
0.000262327	-0.000643015	P01857;A0A0A0MS08;A0A0A0MS07	P01857;A0A0A0MS08;A0A0A0MS07	Ig gamma-1 chain C region	IGHG1
0.000262821	-0.000416653	P12235;V9GYG0;P05141;Q9H0C2	P12235;V9GYG0	ADP/ATP translocase 1	SLC25A4
0.00208014	0.010471	Q8N3V7-3;Q8N3V7-2;Q8N3V7	Q8N3V7-3;Q8N3V7-2;Q8N3V7	Synaptopodin	SYNPO
0.00213894	-0.00239795	O60664;O60664-4;O60664-3;K7ERZ3;O60664-2;K7EL96;K7ER39	O60664;O60664-4;O60664-3;K7ERZ3;O60664-2	Perilipin-3	PLIN3
0.00294549	-0.00556786	P21333;P21333-2;Q60FE5;A0A087WWY3;F8WE98;H0Y5C6;H0Y5F3;A0A669KBC6	P21333;P21333-2;Q60FE5;A0A087WWY3	Filamin-A	FLNA
0.00299723	-0.00516319	H0YJG0	H0YJG0		CKB
0.00347889	0.00854254	Q14624;Q14624-2;B7ZKJ8;Q14624-4;Q14624-3;H7C0L5	Q14624;Q14624-2;B7ZKJ8;Q14624-4;Q14624-3;H7C0L5	Inter-alpha-trypsin inhibitor heavy chain H4;70 kDa inter-alpha-trypsin inhibitor heavy chain H4;35 kDa inter-alpha-trypsin inhibitor heavy chain H4	ITIH4
0.00349305	0.00947806	P68371;P04350;K7ESM5;M0R2D3;M0QY85;M0R042;M0QZL7;M0QYM7;M0R278;M0R0X0;M0QY37;M0QX14;M0R2T4;A0A075B724	P68371;P04350	Tubulin beta-4B chain;Tubulin beta-4A chain	TUBB4B;TUBB4A
0.0039316	0.00628996	P45974-2;P45974;F5H571	P45974-2;P45974	Ubiquitin carboxyl-terminal hydrolase 5	USP5
0.00432293	0.0100541	P61081;M0QX69;M0QYI6	P61081	NEDD8-conjugating enzyme Ubc12	UBE2M
0.00527413	-0.00855303	P06744;A0A2U3TZU2;P06744-2;K7EQ48;A0A2R8Y6C7;A0A0J9YXP8;A0A0J9YYH3;A0A0J9YX90;K7ERC6;K7EPY4;K7EP41;K7ENA0;A0A0J9YXM3;K7ELR7;A0A2R8YF08;K7ERK8;K7EIL4;A0A0J9YXH9;K7ESF4;A0A0J9YYI8;Q8N196	P06744;A0A2U3TZU2;P06744-2;K7EQ48;A0A2R8Y6C7;A0A0J9YXP8;A0A0J9YYH3;A0A0J9YX90	Glucose-6-phosphate isomerase	GPI
0.00619518	0.0194626	Q15642;Q15642-2;Q15642-3;W4VSQ9;Q15642-4;M0R0F9;M0R2H7;Q15642-5;M0R070	Q15642;Q15642-2;Q15642-3;W4VSQ9;Q15642-4;M0R0F9;M0R2H7;Q15642-5	Cdc42-interacting protein 4	TRIP10
0.00675295	-0.0149216	P12814;P12814-2;P12814-3;P12814-4;H9KV75;G3V2N5;G3V2W4;H7C5W8;G3V5M4;H0YJW3;H0YJ11;G3V2X9;G3V2E8;G3V380	P12814;P12814-2;P12814-3;P12814-4;H9KV75	Alpha-actinin-1	ACTN1
0.00724465	-0.0064795	P11142;E9PKE3;P11142-2;E9PNE6;A8K7Q2;E9PLF4;E9PQQ4;E9PPY6;E9PS65;E9PN25;E9PI65;E9PM13	P11142;E9PKE3;P11142-2;E9PNE6;A8K7Q2	Heat shock cognate 71 kDa protein	HSPA8
0.00788744	0.0184493	P09871;A0A087X232;F8WCZ6;H0Y5D1;B5MCV4;F5H7T4;C9JMA2	P09871;A0A087X232;F8WCZ6	Complement C1s subcomponent;Complement C1s subcomponent heavy chain;Complement C1s subcomponent light chain	C1S
0.00900048	-0.032911	P61604;B8ZZL8;B8ZZ54;S4R3N1	P61604;B8ZZL8;B8ZZ54;S4R3N1	10 kDa heat shock protein, mitochondrial	HSPE1;HSPE1-MOB4
0.0102903	0.0274988	Q5TDH0;Q5TDH0-3;Q5TDH0-2;H0YII4;H0YI90	Q5TDH0;Q5TDH0-3;Q5TDH0-2;H0YII4;H0YI90	Protein DDI1 homolog 2	DDI2
0.0112053	-0.0137246	Q99733;Q99733-2;C9J6D1;C9JZI7;E9PNW0;E9PJJ2;E9PS34;E9PNJ7;A8MXH2;E9PKT8;E9PKI2;E9PP22;C9J1B1;H0YCI4	Q99733;Q99733-2;C9J6D1;C9JZI7;E9PNW0;E9PJJ2;E9PS34;E9PNJ7;A8MXH2;E9PKT8	Nucleosome assembly protein 1-like 4	NAP1L4
0.011373	0.0148881	O43396;K7ER96;K7EML9;K7EKG2;K7EPB7	O43396;K7ER96;K7EML9	Thioredoxin-like protein 1	TXNL1
0.0119577	-0.0217104	P34932;A0A087WYC1;A0A087WTS8;P34932-2;Q92598;O95757;D6RJ96;A0A0A0MSM0;E9PDE8;Q92598-2;Q92598-3;Q92598-4	P34932;A0A087WYC1;A0A087WTS8	Heat shock 70 kDa protein 4	HSPA4
0.0120445	-0.0137308	P30086	P30086	Phosphatidylethanolamine-binding protein 1;Hippocampal cholinergic neurostimulating peptide	PEBP1
0.0126136	-0.0165553	P60174;P60174-3;P60174-4;U3KPZ0;U3KQF3;U3KPS5	P60174;P60174-3;P60174-4;U3KPZ0	Triosephosphate isomerase	TPI1
0.0129738	-0.0208366	Q14240;Q14240-2;E7EQG2;J3KSN7;E7EMV8;J3KT04;J3KS93;E9PBH4;F8WE11;C9JUF0;J3QL52;J3QQP0	Q14240;Q14240-2;E7EQG2	Eukaryotic initiation factor 4A-II;Eukaryotic initiation factor 4A-II, N-terminally processed	EIF4A2
0.0135813	-0.0187391	P35237;A0A024QZX5;A0A087X1N8;A0A2R8YD12;A0A2R8Y6A7;A0A2R8YDD0;A0A2R8Y517;A0A2R8Y5S1;A0A2R8Y6N4	P35237;A0A024QZX5;A0A087X1N8;A0A2R8YD12;A0A2R8Y6A7	Serpin B6	SERPINB6
0.0151741	0.0332903	O14958;O14958-2	O14958;O14958-2	Calsequestrin-2	CASQ2
0.0152067	-0.0125985	O43813;E9PHS0;F8WDS9	O43813;E9PHS0;F8WDS9	LanC-like protein 1	LANCL1
0.0159029	0.0395838	Q562R1	Q562R1	Beta-actin-like protein 2	ACTBL2
0.0159096	0.0321441	Q96HC4-2;H0YBI4;Q96HC4-7;Q96HC4-4;Q96HC4-6	Q96HC4-2;H0YBI4;Q96HC4-7;Q96HC4-4;Q96HC4-6	PDZ and LIM domain protein 5	PDLIM5
0.0160509	-0.0510442	P69905;A0A2R8Y7C0	P69905;A0A2R8Y7C0	Hemoglobin subunit alpha	HBA1
0.0162281	0.0302405	P20807;F8W8F5;P20807-3;P20807-2;P20807-4;A0A669KB08;H3BMH1;H3BSA2;A0A669KAB9;A0A669KBA3;H3BUR3;H3BV08;H3BUZ3;A0A669KAX6;H3BNN7;H3BS30;A0A0S2Z3E6;A0A669KB11;A0A669KB02	P20807;F8W8F5;P20807-3;P20807-2;P20807-4	Calpain-3	CAPN3
0.0162625	-0.0279089	P13010;H7C0H9;C9JZ81	P13010	X-ray repair cross-complementing protein 5	XRCC5
0.0177565	0.0210421	Q9NR12-2;D6RAN1;H7BYK4;H0Y8W6	Q9NR12-2	PDZ and LIM domain protein 7	PDLIM7
0.017968	-0.0217107	P11766;H0YAG8;D6RFE4;D6RAY0;D6R9G2	P11766	Alcohol dehydrogenase class-3	ADH5
0.0181221	0.0484488	P06748;P06748-2;P06748-3;E5RGW4;E5RI98	P06748;P06748-2;P06748-3	Nucleophosmin	NPM1
0.0186508	0.0390113	P27169;F8WF42	P27169	Serum paraoxonase/arylesterase 1	PON1
0.0194639	-0.0210955	P25786;P25786-2;F5GX11;B4DEV8	P25786;P25786-2;F5GX11	Proteasome subunit alpha type-1	PSMA1
0.0198707	0.0745623	P06753-2;P06753-3;A0A087WWU8;D6R904;A0A494C0G0;Q5VU61	P06753-2;P06753-3;A0A087WWU8	Tropomyosin alpha-3 chain	TPM3
0.0204401	-0.0319445	P04196	P04196	Histidine-rich glycoprotein	HRG
0.0206149	0.080029	O75915;F8WF90;C9JQU6;F8WF33	O75915;F8WF90;C9JQU6;F8WF33	PRA1 family protein 3	ARL6IP5
0.0212628	0.0197804	P23526;P23526-2	P23526;P23526-2	Adenosylhomocysteinase	AHCY
0.0227539	-0.0445215	P18564;A0A087WXP3;E9PEE8;P18564-2	P18564;A0A087WXP3;E9PEE8;P18564-2	Integrin beta-6;Integrin beta	ITGB6
0.0231178	-0.0375966	P19367;P19367-4;P19367-2;P19367-3;P52789;E9PB90;B1AR62;P52790;A0A2R8Y626	P19367;P19367-4;P19367-2;P19367-3	Hexokinase-1	HK1
0.023122	-0.0545619	P61088;Q5JXB2;F8VSD4;F8VV71;F8VZ29;F8VQQ8	P61088;Q5JXB2;F8VSD4;F8VV71;F8VZ29;F8VQQ8	Ubiquitin-conjugating enzyme E2 N;Putative ubiquitin-conjugating enzyme E2 N-like	UBE2N;UBE2NL
0.0231853	0.0295282	P61106;X6RFL8	P61106;X6RFL8	Ras-related protein Rab-14	RAB14
0.0232467	-0.0450652	P30101	P30101	Protein disulfide-isomerase A3	PDIA3
0.0234088	0.0509219	P07355;P07355-2;H0YN42;H0YMU9;H0YMD0;A6NMY6;H0YM50;H0YKS4;H0YNP5;H0YMM1;H0YMT9;H0YL33;H0YN28;H0YKX9;H0YLV6;H0YKZ7;H0YMW4;H0YKL9;H0YKV8;H0YMD9;H0YNA0;H0YKN4;H0YNB8;H0YN52;H0YLE2	P07355;P07355-2;H0YN42;H0YMU9;H0YMD0;A6NMY6;H0YM50;H0YKS4;H0YNP5;H0YMM1	Annexin A2;Annexin;Putative annexin A2-like protein	ANXA2;ANXA2P2
0.0241245	0.0278044	P18206;P18206-2;A0A096LPE1	P18206;P18206-2	Vinculin	VCL
0.0243201	0.0650918	P24310;K7ER11	P24310;K7ER11	Cytochrome c oxidase subunit 7A1, mitochondrial	COX7A1
0.0245635	0.0467875	Q15257;Q15257-2;Q15257-3;A6PVN5;Q15257-4;F6WIT2;A6PVN9;Q68CR8;Q5T948;Q5T949;B7ZBQ0;B7ZBP9;H0Y6E5;B4DDQ6;A6PVN8;A0A6Q8PH23;B7ZBP7;A6PVN7;C9IZ76	Q15257;Q15257-2;Q15257-3;A6PVN5;Q15257-4;F6WIT2;A6PVN9;Q68CR8;Q5T948;Q5T949	Serine/threonine-protein phosphatase 2A activator	PPP2R4;DKFZp781M17165
0.0252082	-0.0417803	P25789;H0YMZ1;H0YN18;H0YL69;H0YMA1;P25789-2;H0YLC2;H0YKT8;H0YMI6;H0YKS0;H0YLS6;H0YMV3	P25789;H0YMZ1;H0YN18;H0YL69;H0YMA1;P25789-2;H0YLC2;H0YKT8;H0YMI6	Proteasome subunit alpha type-4;Proteasome subunit alpha type;Proteasome subunit beta type	PSMA4
0.0256625	-0.0367665	P04406;E7EUT5	P04406;E7EUT5	Glyceraldehyde-3-phosphate dehydrogenase	GAPDH
0.0265185	0.0302734	P49354;P49354-2;B3KVN2;E9PQP6;H0YCW1;E9PPM9;E9PN85	P49354;P49354-2;B3KVN2;E9PQP6;H0YCW1	Protein farnesyltransferase/geranylgeranyltransferase type-1 subunit alpha	FNTA
0.0268256	-0.0667677	P30049	P30049	ATP synthase subunit delta, mitochondrial	ATP5D
0.0269272	-0.0326466	P61163;R4GMT0;P42025;A0A1B0GVS3	P61163;R4GMT0;P42025;A0A1B0GVS3	Alpha-centractin;Beta-centractin	ACTR1A;ACTR1B
0.0269624	0.0354789	Q6JBY9;B7ZKW8;F6T4W9;Q6JBY9-2	Q6JBY9;B7ZKW8	CapZ-interacting protein	RCSD1
0.0270861	-0.10376	P04040	P04040	Catalase	CAT
0.0273002	-0.053871	P63208;E5RJR5;E5RGM3;E7ERH2;F8W8N3;P63208-2	P63208;E5RJR5	S-phase kinase-associated protein 1	SKP1
0.0273063	-0.0484311	Q99714;Q99714-2;Q5H928	Q99714;Q99714-2;Q5H928	3-hydroxyacyl-CoA dehydrogenase type-2	HSD17B10
0.0276951	0.0859034	Q16891-2;Q16891;B9A067;Q16891-4;C9J406;A0A087WYS0;D6RAW4	Q16891-2;Q16891;B9A067;Q16891-4;C9J406	MICOS complex subunit MIC60	IMMT
0.0277534	0.102557	Q15149;Q15149-4;Q15149-2;Q15149-6;Q15149-9;Q15149-7;Q15149-8;Q15149-5;Q15149-3;H0YDN1;E9PMV1;E9PQ28;E9PKG0;E9PIA2	Q15149;Q15149-4;Q15149-2;Q15149-6;Q15149-9;Q15149-7;Q15149-8;Q15149-5;Q15149-3;H0YDN1	Plectin	PLEC
0.0278125	0.0509582	P35754	P35754	Glutaredoxin-1	GLRX
0.02793	0.0568899	Q8N335;C9JFA7;C9JM46;C9K0P5	Q8N335;C9JFA7;C9JM46;C9K0P5	Glycerol-3-phosphate dehydrogenase 1-like protein;Glycerol-3-phosphate dehydrogenase [NAD(+)]	GPD1L
0.0280357	-0.13899	P10916;G3V1V8;A0A590UK07	P10916;G3V1V8	Myosin regulatory light chain 2, ventricular/cardiac muscle isoform	MYL2
0.0280834	-0.153115	P62805	P62805	Histone H4	HIST1H4A
0.0298022	0.101842	P11532;A0A5H1ZRP8;A0A075B6G3;P11532-11;P11532-4;A0A087WTU7;A0A087WV90;P11532-3;P11532-2;P11532-14;A0A5H1ZRQ1;A0A5H1ZRR9;P11532-16;H0Y304;A0A5H1ZRQ8;A0A5H1ZRP9;P11532-12;P11532-13;P11532-15;Q4G0X0;A0A5H1ZRP7;P11532-17;P11532-7;Q14174;P11532-5;P11532-9;P11532-8;P11532-6;Q14172;H0Y864	P11532;A0A5H1ZRP8;A0A075B6G3;P11532-11;P11532-4;A0A087WTU7;A0A087WV90;P11532-3;P11532-2	Dystrophin	DMD
0.0304151	-0.0384764	P29692;E9PRY8;P29692-2;E9PK01;P29692-3;E9PI39;E9PQ49;A0A087X1X7;P29692-4;E9PL71;E9PPR1;E9PL12;E9PQZ1;E9PMW7;E9PN91;H0YCK7;E9PIZ1;E9PK06;H0YE72;H0YE58;E9PK72;E9PKK3;E9PQC9;E9PJD0;E9PNW6	P29692;E9PRY8;P29692-2;E9PK01;P29692-3;E9PI39;E9PQ49;A0A087X1X7;P29692-4;E9PL71;E9PPR1;E9PL12;E9PQZ1;E9PMW7;E9PN91;H0YCK7;E9PIZ1	Elongation factor 1-delta	EEF1D
0.0323579	-0.0807515	Q9H7Z7;A6NHH0;X6RJ95	Q9H7Z7;A6NHH0;X6RJ95	Prostaglandin E synthase 2;Prostaglandin E synthase 2 truncated form	PTGES2
0.0329778	0.0908342	Q8N3L3;H7BY59	Q8N3L3	Beta-taxilin	TXLNB
0.0330537	0.0804548	P68871;A0A2R8Y7R2;F8W6P5;A0A0J9YWK4	P68871;A0A2R8Y7R2;F8W6P5	Hemoglobin subunit beta;LVV-hemorphin-7;Spinorphin	HBB
0.0332176	-0.0442704	P09622;E9PEX6;P09622-2;P09622-3;F8WDM5;A0A1W2PR83;F2Z2E3	P09622;E9PEX6;P09622-2;P09622-3	Dihydrolipoyl dehydrogenase, mitochondrial;Dihydrolipoyl dehydrogenase	DLD
0.0334738	-0.0988688	P80748;A0A075B6K5;A0A075B6K2	P80748;A0A075B6K5;A0A075B6K2	Ig lambda chain V-III region LOI	IGLV3-9;IGLV3-12
0.0336829	0.067623	P07203;A0A087WUQ6;A0A2R8Y6B6;P07203-2	P07203;A0A087WUQ6;A0A2R8Y6B6	Glutathione peroxidase 1;Glutathione peroxidase	GPX1
0.0337877	-0.100884	P50993;B1AKY9;H0Y7C1;P13637;M0R116;A0A2R8YEY8;A0A0A0MT26;P13637-2;P13637-3;P54707;M0QXF2;P54707-2;P20648;Q5TC01;Q5TC05;A0A669K9X0	P50993;B1AKY9;H0Y7C1	Sodium/potassium-transporting ATPase subunit alpha-2	ATP1A2
0.0343171	-0.0817318	O75874;C9J4N6;C9JJE5;C9JLU6	O75874	Isocitrate dehydrogenase [NADP] cytoplasmic	IDH1
0.0348096	-0.086796	Q96A32;H3BPK4;H3BN54;H3BML9	Q96A32;H3BPK4;H3BN54;H3BML9	Myosin regulatory light chain 2, skeletal muscle isoform	MYLPF
0.0350331	-0.0636674	Q9UNS2;Q9UNS2-2;H7C3P9;C9JLV5;J3QL22;J3QS85;J3KTQ1;J3QKR0;K7ES36	Q9UNS2;Q9UNS2-2;H7C3P9	COP9 signalosome complex subunit 3	COPS3
0.035806	-0.0817108	O96000;H3BPJ9;O96000-2;H3BV16	O96000;H3BPJ9;O96000-2;H3BV16	NADH dehydrogenase [ubiquinone] 1 beta subcomplex subunit 10	NDUFB10
0.0373446	-0.152261	Q14315;Q14315-2	Q14315;Q14315-2	Filamin-C	FLNC
0.0373502	-0.0722269	P35613;P35613-2;P35613-4;A0A087WUV8;P35613-3;A0A087X2B5;I3L192;R4GMX5;R4GN83;A0A2R8YDZ0	P35613;P35613-2;P35613-4;A0A087WUV8;P35613-3;A0A087X2B5;I3L192	Basigin	BSG
0.0374909	0.0548168	P49247	P49247	Ribose-5-phosphate isomerase	RPIA
0.0376812	0.0803395	Q00325;Q00325-2;F8VVM2;F8VZL5;F8VWR4;F8VWQ0	Q00325;Q00325-2;F8VVM2	Phosphate carrier protein, mitochondrial	SLC25A3
0.039142	0.0796845	P17174;P17174-2	P17174;P17174-2	Aspartate aminotransferase, cytoplasmic	GOT1
0.0395264	0.0802193	P01834;A0A5H1ZRQ3	P01834;A0A5H1ZRQ3	Ig kappa chain C region	IGKC
0.03988	0.0848928	P47985;P0C7P4	P47985;P0C7P4	Cytochrome b-c1 complex subunit Rieske, mitochondrial;Cytochrome b-c1 complex subunit 11;Putative cytochrome b-c1 complex subunit Rieske-like protein 1	UQCRFS1;UQCRFS1P1
0.0416402	-0.0685313	Q5VXT5;Q5VXT5-2	Q5VXT5;Q5VXT5-2	Synaptophysin-like protein 2	SYPL2
0.0430795	0.0641861	P07237;H7BZ94;H0Y3Z3;I3L398;I3L312;I3L4M2;I3NI03;I3L0S0;I3L3P5;I3L3U6;I3L1Y5;I3L514	P07237;H7BZ94;H0Y3Z3	Protein disulfide-isomerase	P4HB
0.0442448	-0.102916	Q9NQC3-3	Q9NQC3-3	Reticulon-4	RTN4
0.0443914	-0.086782	Q9UL25	Q9UL25	Ras-related protein Rab-21	RAB21
0.0460845	0.0906368	Q9BRC7;C9JEA7;Q9BRC7-2;C9JAE4;F2Z3H8;H7C281	Q9BRC7;C9JEA7;Q9BRC7-2	1-phosphatidylinositol 4,5-bisphosphate phosphodiesterase delta-4;Phosphoinositide phospholipase C	PLCD4
0.0465385	-0.0748617	A0A0G2JMB2;P01877;A0A286YEY5	A0A0G2JMB2;P01877;A0A286YEY5	Ig alpha-2 chain C region	IGHA2
0.0472477	-0.140827	O95817;C9JFK9	O95817;C9JFK9	BAG family molecular chaperone regulator 3	BAG3
0.047311	-0.160148	O75208;H3BNT2;H3BSJ5;H3BPY0;H3BRC0;H3BPC6;H3BPW3;H3BVA5;O75208-2	O75208;H3BNT2;H3BSJ5;H3BPY0;H3BRC0	Ubiquinone biosynthesis protein COQ9, mitochondrial	COQ9
0.0473907	-0.0671775	Q13228;Q13228-4;Q13228-3;Q13228-2;A6PVX1;H0Y532;F2Z2W8;F8WCR4;C9JVL0	Q13228;Q13228-4;Q13228-3;Q13228-2	Selenium-binding protein 1	SELENBP1
0.0480108	0.0754638	P00505;P00505-2	P00505;P00505-2	Aspartate aminotransferase, mitochondrial	GOT2
0.0482264	-0.0469391	P63092;Q5JWF2;P63092-4;P63092-2;P63092-3;Q5JWF2-2;A0A590UJ58;B0AZR9;A0A590UJF0;A0A590UJB0;A0A590UJY2;A0A0A0MR13;A0A590UKB4;A0A590UJI6;A0A590UJQ9;A0A590UJJ0;A0A590UJG5;A0A590UJR6;A0A6Q8PGR1;H0Y7E8;A0A1W2PQK2;A0A590UJS2;H0Y7F4;A0A590UJQ2;A0A087WTB6;A0A1W2PRE1;A0A1W2PRJ7;P08754;P63096;P09471;P19087;A8MTJ3;P38405;P11488;P38405-2;P09471-2;Q5JWE9;A2A2R6;S4R3E3;A0A590UJ22;A0A3B3IUA8;A0A1W2PS82;A0A087WZE…	P63092;Q5JWF2;P63092-4;P63092-2;P63092-3;Q5JWF2-2;A0A590UJ58;B0AZR9;A0A590UJF0;A0A590UJB0;A0A590UJY2;A0A0A0MR13;A0A590UKB4;A0A590UJI6;A0A590UJQ9;A0A590UJJ0;A0A590UJG5;A0A590UJR6	Guanine nucleotide-binding protein G(s) subunit alpha isoforms short;Guanine nucleotide-binding protein G(s) subunit alpha isoforms XLas	GNAS
0.0489562	-0.0578448	P30038;P30038-3;P30038-2;Q5TF55	P30038;P30038-3;P30038-2	Delta-1-pyrroline-5-carboxylate dehydrogenase, mitochondrial	ALDH4A1
0.0492973	-0.0463604	Q15084;Q15084-5;Q15084-3;Q15084-4;Q15084-2	Q15084;Q15084-5;Q15084-3;Q15084-4;Q15084-2	Protein disulfide-isomerase A6	PDIA6
0.0500573	-0.062983	Q9HC38-2;F6TLX2;Q9HC38;I3L3Q4;Q9HC38-3;I3L1F4;I3L1I0;I3NI27;I3NI24;I3L2C2;I3L277	Q9HC38-2;F6TLX2;Q9HC38;I3L3Q4;Q9HC38-3	Glyoxalase domain-containing protein 4	GLOD4
0.0512034	0.100887	Q9BR39;Q9BR39-2	Q9BR39	Junctophilin-2	JPH2
0.0515388	0.103611	P34949;H3BPB8;P34949-2;F5GX71;H3BP57;H3BUZ9;H3BMZ9;H3BPP3;H3BNY8;H3BT48;H3BPM5;H3BN01;H3BPU7;H3BT46;H3BQX0;H3BU66;B4DYB8;H3BUG1	P34949;H3BPB8;P34949-2;F5GX71;H3BP57;H3BUZ9;H3BMZ9;H3BPP3;H3BNY8;H3BT48;H3BPM5;H3BN01	Mannose-6-phosphate isomerase	MPI
0.0517669	0.133594	Q13200;Q13200-3;Q13200-2;C9JPC0;H7C1H2;F8WBS8;H7C2Q3	Q13200;Q13200-3;Q13200-2	26S proteasome non-ATPase regulatory subunit 2	PSMD2
0.0517906	-0.0968355	P35998;P35998-2;C9JLS9	P35998;P35998-2	26S protease regulatory subunit 7	PSMC2
0.0519545	0.155744	Q9UBY9;Q68DG0;Q9UBY9-2;D3YTC6;Q8N241;C9J5A3;Q9UBY9-3	Q9UBY9;Q68DG0;Q9UBY9-2;D3YTC6;Q8N241;C9J5A3	Heat shock protein beta-7	HSPB7;DKFZp779D0968
0.0520461	0.138976	Q13643	Q13643	Four and a half LIM domains protein 3	FHL3
0.0521595	-0.175164	P00492	P00492	Hypoxanthine-guanine phosphoribosyltransferase	HPRT1
0.0530326	-0.186321	P01602	P01602	Ig kappa chain V-I region HK102	IGKV1-5
0.0539915	-0.0847455	P23528;G3V1A4;E9PP50;E9PK25;E9PQB7;E9PLJ3;E9PS23	P23528;G3V1A4;E9PP50;E9PK25;E9PQB7	Cofilin-1	CFL1
0.0544498	0.117619	P40123;A0A087WZ15;E9PDI2;A0A087X0J3;P40123-2;B7Z385;P40123-3;F8WDB9;F8WEW0	P40123;A0A087WZ15;E9PDI2;A0A087X0J3;P40123-2;B7Z385	Adenylyl cyclase-associated protein 2;Adenylyl cyclase-associated protein	CAP2
0.0549318	0.191392	P04150-16;P04150;A0A494C0P1;P04150-15;P04150-14;P04150-13;P04150-12;P04150-11;P04150-9;P04150-2;P04150-6;P04150-8;P04150-10;P04150-3	P04150-16;P04150;A0A494C0P1;P04150-15;P04150-14;P04150-13;P04150-12;P04150-11;P04150-9;P04150-2;P04150-6;P04150-8;P04150-10;P04150-3	Glucocorticoid receptor	NR3C1
0.0550348	-0.101256	P0DOY3;P0DOY2	P0DOY3;P0DOY2
0.0556219	-0.142281	Q13813;Q13813-3;Q13813-2;A0A0D9SF54;A0A0D9SGF6;A0A1B0GTB7;A0A0D9SFH4;A0A0D9SFF6	Q13813;Q13813-3;Q13813-2;A0A0D9SF54;A0A0D9SGF6	Spectrin alpha chain, non-erythrocytic 1	SPTAN1
0.0561556	0.0694621	P00558;P00558-2;P07205	P00558;P00558-2	Phosphoglycerate kinase 1	PGK1
0.056231	0.194456	E7EVA0;P27816;P27816-6;P27816-4;B5MEG9;P27816-2;H7C456;H0Y2V1;F8W9U4	E7EVA0	Microtubule-associated protein	MAP4
0.0568879	0.0934036	O75112-6;O75112-4;O75112-5	O75112-6;O75112-4;O75112-5	LIM domain-binding protein 3	LDB3
0.0570057	0.147363	P48047;A0A494C0K9;H7C0C1;H7C068;H7C086	P48047;A0A494C0K9;H7C0C1	ATP synthase subunit O, mitochondrial	ATP5O
0.058293	-0.103617	P22314;P22314-2;Q5JRR6;Q5JRR9;Q5JRS0;Q5JRS1;Q5JRS3;Q5JRS2	P22314;P22314-2	Ubiquitin-like modifier-activating enzyme 1	UBA1
0.0583255	-0.103878	P50502;Q8NFI4;H7C3I1;Q3KNR6;Q8IZP2;F6VDH7;F8WAQ7	P50502;Q8NFI4;H7C3I1;Q3KNR6;Q8IZP2	Hsc70-interacting protein;Putative protein FAM10A5;Putative protein FAM10A4	ST13;ST13P5;ST13P4
0.0586419	0.205654	Q6FI13;Q7L7L0;A0A0U1RR32;P0C0S8;P20671;Q96KK5;A0A0U1RRH7;P04908;Q93077;Q16777;Q9BTM1;Q99878;H0YFX9;Q9BTM1-2;C9J0D1;A0A3B3IS11;Q71UI9-2;P0C0S5;Q71UI9;A0A494C189;Q71UI9-5;C9J386;Q71UI9-4;Q71UI9-3	Q6FI13;Q7L7L0;A0A0U1RR32;P0C0S8;P20671;Q96KK5;A0A0U1RRH7;P04908;Q93077;Q16777;Q9BTM1;Q99878;H0YFX9;Q9BTM1-2;C9J0D1;A0A3B3IS11;Q71UI9-2;P0C0S5;Q71UI9;A0A494C189	Histone H2A type 2-A;Histone H2A type 3;Histone H2A type 1;Histone H2A type 1-D;Histone H2A type 1-H;Histone H2A type 1-B/E;Histone H2A type 1-C;Histone H2A type 2-C;Histone H2A.J;Histone H2A type 1-J;Histone H2A;Histone H2A.V;Histone H2A.Z	HIST2H2AA3;HIST3H2A;HIST1H2AG;HIST1H2AD;HIST1H2AH;HIST1H2AB;HIST1H2AC;HIST2H2AC;H2AFJ;HIST1H2AJ;H2AFV;H2AFZ
0.0586587	0.0701281	P11233;H7C3P7;F8WEQ6;C9JPE8;C9JYR1	P11233;H7C3P7	Ras-related protein Ral-A	RALA
0.0596124	-0.132929	P36542-2;P36542	P36542-2;P36542	ATP synthase subunit gamma, mitochondrial	ATP5C1
0.0597123	0.104394	P35573;P35573-2;P35573-3;A0A1C7CYW1	P35573;P35573-2;P35573-3	Glycogen debranching enzyme;4-alpha-glucanotransferase;Amylo-alpha-1,6-glucosidase	AGL
0.0599048	-0.0847032	Q99832;Q99832-3;Q99832-4;F8WAM2;Q99832-2	Q99832;Q99832-3;Q99832-4;F8WAM2	T-complex protein 1 subunit eta	CCT7
0.0613377	0.137012	P30044;P30044-2;P30044-3;P30044-4	P30044;P30044-2;P30044-3;P30044-4	Peroxiredoxin-5, mitochondrial	PRDX5
0.0613728	-0.0430704	P04632;A0A0C4DGQ5;K7EM73;K7ELJ7;K7EIV0;A0A075B7C0;U3KQE2;K7EKD8;U3KPR7;K7ES78;Q96L46;K7EMQ1	P04632;A0A0C4DGQ5;K7EM73;K7ELJ7;K7EIV0;A0A075B7C0;U3KQE2;K7EKD8	Calpain small subunit 1	CAPNS1
0.0616782	-0.124267	Q96IX5	Q96IX5	Up-regulated during skeletal muscle growth protein 5	USMG5
0.0617491	0.039161	Q9UJS0;Q9UJS0-2;R4GN64	Q9UJS0;Q9UJS0-2	Calcium-binding mitochondrial carrier protein Aralar2	SLC25A13
0.0632881	-0.0886469	Q8TCA0;X6RK58;Q8TCA0-3;A0A0A0MS58;Q8TCA0-2	Q8TCA0;X6RK58;Q8TCA0-3;A0A0A0MS58	Leucine-rich repeat-containing protein 20	LRRC20
0.0642317	0.246681	P54296;E7EWH9;A0A0J9YVV7	P54296;E7EWH9;A0A0J9YVV7	Myomesin-2	MYOM2
0.0650013	-0.0726519	Q96AQ6;Q96AQ6-2;Q96AQ6-3;Q5T173;F2Z2Z8	Q96AQ6;Q96AQ6-2;Q96AQ6-3	Pre-B-cell leukemia transcription factor-interacting protein 1	PBXIP1
0.0654159	0.0546992	O14818;O14818-2;Q8TAA3;Q8TAA3-2;H0Y586;Q8TAA3-5;A0A087WYS6;O14818-4;F5GY34	O14818;O14818-2;Q8TAA3;Q8TAA3-2;H0Y586;Q8TAA3-5	Proteasome subunit alpha type-7;Proteasome subunit alpha type-7-like	PSMA7;PSMA8
0.0683882	0.154148	P54289;P54289-4;P54289-5;P54289-3;P54289-2;H0Y715;E7ERK3;Q9NY47;C9JE82;C9JVC9;Q9NY47-4;Q9NY47-2;Q9NY47-3;Q9NY47-5	P54289;P54289-4;P54289-5;P54289-3;P54289-2	Voltage-dependent calcium channel subunit alpha-2/delta-1;Voltage-dependent calcium channel subunit alpha-2-1;Voltage-dependent calcium channel subunit delta-1	CACNA2D1
0.0689833	0.157147	P37837;F2Z393;E9PM01;E9PKI8	P37837;F2Z393	Transaldolase	TALDO1
0.0699511	-0.182501	O14949	O14949	Cytochrome b-c1 complex subunit 8	UQCRQ
0.0700438	0.133311	P08559;P08559-3;P08559-2;P08559-4;Q5JPU3;P29803;Q5JPU0;Q5JPT9;Q5JPU1;Q5JPU2	P08559;P08559-3;P08559-2;P08559-4	Pyruvate dehydrogenase E1 component subunit alpha, somatic form, mitochondrial	PDHA1
0.0705701	-0.119287	P30740;P30740-2	P30740;P30740-2	Leukocyte elastase inhibitor	SERPINB1
0.071232	-0.0609743	P02743	P02743	Serum amyloid P-component;Serum amyloid P-component(1-203)	APCS
0.0713306	0.127225	P28838;P28838-2;H0Y9Q1;H0Y983	P28838;P28838-2;H0Y9Q1	Cytosol aminopeptidase	LAP3
0.071538	0.0892096	P83111;P83111-2;H0YNN5	P83111;P83111-2	Serine beta-lactamase-like protein LACTB, mitochondrial	LACTB
0.0719513	0.0725048	P13798;C9JIF9;H7C393;H7C1U0;C9JLK2;F8WEH5;H0YFE5	P13798;C9JIF9;H7C393	Acylamino-acid-releasing enzyme	APEH
0.0722318	0.11443	P09417;P09417-2;B7Z415;D6RGG7;H0Y8F7;D6RHJ7	P09417;P09417-2;B7Z415;D6RGG7	Dihydropteridine reductase	QDPR
0.0727149	-0.263263	Q9HCP6;C9JJ25;H7C1Q3;C9JHL0;C9JKQ1;C9JL39;C9JEF1	Q9HCP6;C9JJ25	Protein-cysteine N-palmitoyltransferase HHAT-like protein	HHATL
0.0732679	0.1376	P60709;E7EVS6;A0A2R8Y793;A0A6Q8PFE4;A0A2R8YGF8;G5E9R0;A0A6Q8PH58;C9JUM1;C9JZR7;A0A2R8YEA7;C9JTX5;Q9BYX7;F8WCH0;A0A6Q8PGD7;A0A2R8YFE2	P60709;E7EVS6;A0A2R8Y793;A0A6Q8PFE4	Actin, cytoplasmic 1;Actin, cytoplasmic 1, N-terminally processed	ACTB
0.0736394	-0.418971	Q9NRX4;Q9NRX4-2	Q9NRX4	14 kDa phosphohistidine phosphatase	PHPT1
0.0746882	-0.0936319	P08237;A0A2R8Y891;P08237-3;P08237-2;F8VZI0;F8VZQ1;F8VX13;F8VP00;F8VW30;F8VSF7;F8VYK8;F8VTQ3;F8VUB8;F8VVE3;Q01813-2;H0YHB8;V9GY25;Q5VSR5;B1APP6	P08237;A0A2R8Y891;P08237-3;P08237-2;F8VZI0	ATP-dependent 6-phosphofructokinase, muscle type	PFKM
0.0755193	0.1045	P09960;P09960-4;P09960-2;P09960-3;B4DEH5	P09960;P09960-4;P09960-2;P09960-3	Leukotriene A-4 hydrolase	LTA4H
0.0755561	0.0665454	Q9UN36;Q9UN36-3;Q9UN36-2;G3V4S9;G3V5H8;Q9UN36-6;G3V2I9;A0A0A0MS87;Q9UN36-5;Q9UN36-4;G3V578;H0YJT9;G3V5S0;G3V383;G3V5L7;G3V392;G3V5G0;A0A0U1RR50;G3V5B7;G3V2A6;G3V358;G3V271;G3V3D5;G3V552;G3V5P9;G3V3P1;G3V2T2;G3V2S0;G3V4T9;G3V3P6;G3V239;G3V3X2;G3V5V9;G3V5G7;G3V2Y3;G3V3X3;G3V5D7;G3V285;G3V5A6;G3V280;G3V4S2;G3V5B5;G3V3C3;H0YJ56;H7C0X0;G3V3L1;G3V237;G3V420;G3V4X3	Q9UN36;Q9UN36-3;Q9UN36-2;G3V4S9;G3V5H8;Q9UN36-6;G3V2I9;A0A0A0MS87;Q9UN36-5;Q9UN36-4;G3V578;H0YJT9;G3V5S0;G3V383;G3V5L7;G3V392;G3V5G0	Protein NDRG2	NDRG2
0.0755969	-0.105256	O75489;E9PS48;O75489-2;E9PKL8;G3V194	O75489	NADH dehydrogenase [ubiquinone] iron-sulfur protein 3, mitochondrial	NDUFS3
0.0761289	0.104692	P17612;P17612-2;P22694-5;A0A087WVC4;Q15136;A0A0A0MS54;P22694-3;P22694-4;P22694-7;P22694-6;P22694-9;P22694-2;K7ERP6;P22694-10;B1APF9;B1APG2;B1APF8;B1APG3;B1APF7;B1APG1;B1APG0;K7ENJ5	P17612;P17612-2;P22694-5;A0A087WVC4;Q15136;A0A0A0MS54;P22694-3;P22694-4;P22694-7;P22694-6;P22694-9;P22694-2;K7ERP6;P22694-10	cAMP-dependent protein kinase catalytic subunit alpha;cAMP-dependent protein kinase catalytic subunit beta	PRKACA;PRKACB;KIN27
0.0763955	-0.210722	O95831;O95831-3;A0A6Q8PFM5;A0A6Q8PG15;A0A6Q8PFE1;A0A6Q8PHC0;A0A6Q8PHJ9;A0A6Q8PFQ8;A0A6Q8PFS4;A0A6Q8PFA7;O95831-2;E9PMA0;O95831-5;A0A6Q8PFW2;A0A6Q8PHJ4;O95831-4;A0A6Q8PF87;A0A6Q8PFN1	O95831;O95831-3;A0A6Q8PFM5;A0A6Q8PG15;A0A6Q8PFE1;A0A6Q8PHC0;A0A6Q8PHJ9;A0A6Q8PFQ8;A0A6Q8PFS4;A0A6Q8PFA7;O95831-2;E9PMA0;O95831-5	Apoptosis-inducing factor 1, mitochondrial	AIFM1
0.0765973	-0.128836	P52209;P52209-2;K7EM49;K7EMN2;K7EPF6;K7ELN9	P52209;P52209-2;K7EM49	6-phosphogluconate dehydrogenase, decarboxylating	PGD
0.076989	-0.0791549	P35232;C9JW96;C9JZ20;E7ESE2;E9PCW0;P35232-2;D6RBK0	P35232;C9JW96;C9JZ20;E7ESE2;E9PCW0	Prohibitin	PHB
0.0770991	0.240404	A0A5F9ZGY2;Q3SYG4;Q3SYG4-4;F8WCG5;A0A5F9ZHP5;A0A5F9ZH74;A0A5F9ZH37;A0A5F9ZHE7;A0A5F9ZH14;A0A5F9ZGX9;Q3SYG4-5;Q3SYG4-6;Q3SYG4-2;Q3SYG4-7;Q3SYG4-3	A0A5F9ZGY2;Q3SYG4;Q3SYG4-4;F8WCG5;A0A5F9ZHP5;A0A5F9ZH74;A0A5F9ZH37;A0A5F9ZHE7;A0A5F9ZH14;A0A5F9ZGX9;Q3SYG4-5;Q3SYG4-6;Q3SYG4-2;Q3SYG4-7;Q3SYG4-3	Protein PTHB1	BBS9
0.0796149	0.191399	Q9NRV9;A0A3B3IRV5;F5GWX2;H0YG71	Q9NRV9;A0A3B3IRV5;F5GWX2	Heme-binding protein 1	HEBP1
0.0810292	0.125278	Q15631;H7C1D4;E9PGT1;Q15631-2;A0A0J9YVW2	Q15631;H7C1D4;E9PGT1;Q15631-2	Translin	TSN
0.0811284	-0.0935532	P68402;P68402-4;J3KNE3;P68402-3;P68402-2	P68402;P68402-4;J3KNE3;P68402-3;P68402-2	Platelet-activating factor acetylhydrolase IB subunit beta	PAFAH1B2
0.0816887	-0.118735	P48643;B7ZAR1;E9PCA1;E7ENZ3;P48643-2	P48643;B7ZAR1;E9PCA1;E7ENZ3;P48643-2	T-complex protein 1 subunit epsilon	CCT5
0.0819125	0.126164	O00151	O00151	PDZ and LIM domain protein 1	PDLIM1
0.0819376	-0.107049	P13473;P13473-2;P13473-3	P13473;P13473-2;P13473-3	Lysosome-associated membrane glycoprotein 2	LAMP2
0.0835142	0.248897	Q05682;Q05682-3;Q05682-4;Q05682-6;Q05682-2;E9PGZ1;E7EX44;Q05682-5;C9J813;A0A6Q8PGI1;C9JEK3;C9JE79;F8WE61	Q05682;Q05682-3;Q05682-4;Q05682-6;Q05682-2;E9PGZ1;E7EX44;Q05682-5;C9J813	Caldesmon	CALD1
0.0837701	0.116159	P30153;B3KQV6;C9J9C1;P30154;P30154-2;P30154-5;P30154-4;E9PH38;H0YDG7;P30154-3;M0QXG4;M0R0K6;E9PPI5;E9PNM7;E9PHZ6	P30153;B3KQV6	Serine/threonine-protein phosphatase 2A 65 kDa regulatory subunit A alpha isoform	PPP2R1A
0.0838251	0.127016	P04792;A0A6Q8PFK8;A0A6Q8PHJ6;A0A6Q8PGK1;A0A6Q8PFE7;A0A6Q8PF43;A0A6Q8PHA6;A0A6Q8PH65;A0A6Q8PGY2;C9J3N8	P04792;A0A6Q8PFK8;A0A6Q8PHJ6;A0A6Q8PGK1	Heat shock protein beta-1	HSPB1
0.0845496	-0.0882446	O75746;O75746-2;F8W9J0;H0YFB2;B4DGK6	O75746;O75746-2	Calcium-binding mitochondrial carrier protein Aralar1	SLC25A12
0.0847858	-0.210999	P09382;F8WEI7	P09382	Galectin-1	LGALS1
0.0856921	-0.0915223	Q13508;Q13508-2;Q13508-3;E7ESB3;E7ER42;E9PGR5;Q5J1K9;E7EX61	Q13508;Q13508-2;Q13508-3;E7ESB3;E7ER42	Ecto-ADP-ribosyltransferase 3;NAD(P)(+)--arginine ADP-ribosyltransferase	ART3
0.0860472	0.190953	P49821;G3V0I5;P49821-2;B4DE93;E9PLC6;E9PQP1;E9PMX3;E9PJL9;H0YE81;E9PPR0;E9PPD6;E9PPS5;H0YD04	P49821;G3V0I5;P49821-2;B4DE93	NADH dehydrogenase [ubiquinone] flavoprotein 1, mitochondrial	NDUFV1
0.0866014	0.111164	P62491;Q15907;H3BMH2;H3BSC1;P62491-2;Q15907-2;B4DQU5	P62491;Q15907;H3BMH2;H3BSC1;P62491-2;Q15907-2	Ras-related protein Rab-11A;Ras-related protein Rab-11B	RAB11A;RAB11B
0.0879996	-0.212335	Q00688;G3V5F2	Q00688	Peptidyl-prolyl cis-trans isomerase FKBP3	FKBP3
0.0905101	-0.214658	Q8NDY3;A0A0U1RQK4;Q8NDY3-2;X6RL45	Q8NDY3;A0A0U1RQK4;Q8NDY3-2	[Protein ADP-ribosylarginine] hydrolase-like protein 1	ADPRHL1
0.0910113	0.167801	P63241;I3L397;I3L504;P63241-2;Q9GZV4;F8WCJ1;C9J7B5;C9J4W5;Q6IS14	P63241;I3L397;I3L504;P63241-2;Q9GZV4;F8WCJ1;C9J7B5;C9J4W5;Q6IS14	Eukaryotic translation initiation factor 5A-1;Eukaryotic translation initiation factor 5A;Eukaryotic translation initiation factor 5A-2;Eukaryotic translation initiation factor 5A-1-like	EIF5A;EIF5A2;EIF5AL1
0.0912209	-0.134905	O75323;O75323-2;F8WBI5;C9K068;H7C333;C9J7B1;Q9BPW8;F8WCR5;H7C2U6	O75323;O75323-2	Protein NipSnap homolog 2	GBAS
0.0913632	0.179843	Q13617;A0A0A0MTN0;Q13617-2;Q5T2B5	Q13617;A0A0A0MTN0;Q13617-2;Q5T2B5	Cullin-2	CUL2
0.0922269	0.253309	P29401;P29401-2;A0A0B4J1R6;E9PFF2;F8W888;F8WAX4	P29401;P29401-2;A0A0B4J1R6;E9PFF2	Transketolase	TKT
0.0924982	-0.30973	P26678	P26678	Cardiac phospholamban	PLN
0.0927732	-0.105943	P54725-3	P54725-3	UV excision repair protein RAD23 homolog A	RAD23A
0.0940948	0.329879	P00491;G3V5M2;G3V2H3;G3V393	P00491;G3V5M2	Purine nucleoside phosphorylase	PNP
0.0946626	0.168832	P08670;B0YJC4;B0YJC5;A0A1B0GTT5;P41219-2;H7C5W5;P41219;A0A1B0GVG8;P07197-2;A0A1X7SBR3;A0A1W2PR46;P14136;P14136-3;P14136-2;A0A1X7SCE1;A0A1W2PRT3;K7EKH9;K7EJU1;B4DIR1;F8W835;K7ELP4;P07196	P08670;B0YJC4;B0YJC5	Vimentin	VIM
0.0948838	0.2116	P12277;G3V4N7;G3V461;G3V2I1	P12277;G3V4N7	Creatine kinase B-type	CKB
0.0949043	0.177316	Q9Y6H1;Q5T1J5	Q9Y6H1;Q5T1J5	Coiled-coil-helix-coiled-coil-helix domain-containing protein 2;Putative coiled-coil-helix-coiled-coil-helix domain-containing protein CHCHD2P9, mitochondrial	CHCHD2;CHCHD2P9
0.0953742	-0.104133	P50395;P50395-2;Q5SX87;Q5SX86;V9GYF8;Q5SX90;V9GYJ7;Q5SX91	P50395;P50395-2;Q5SX87	Rab GDP dissociation inhibitor beta	GDI2
0.0956064	0.126657	P10909;P10909-4;P10909-6;P10909-5;P10909-2;H0YLK8;P10909-3;E7ERK6;H0YC35;E7ETB4;E5RG36;E5RGB0;E5RH61;E5RJZ5;H0YAS8	P10909;P10909-4;P10909-6;P10909-5;P10909-2;H0YLK8;P10909-3;E7ERK6;H0YC35	Clusterin;Clusterin beta chain;Clusterin alpha chain;Clusterin	CLU
0.0961534	-0.261393	P20929-3;A0A087X1N7;P20929-2;P20929;P20929-4;H0Y786;H0Y3P5;H7BZD5;H7C2Z5;H7C2B3;O76041;A0A6Q8PF21	P20929-3;A0A087X1N7;P20929-2;P20929;P20929-4	Nebulin	NEB
0.0966255	0.061727	P13489;H0YCR7;E9PMJ3;E9PLZ3;E9PIM9;E9PMN0;E9PIK5;E9PMA9;E9PR82;E9PMI1	P13489;H0YCR7	Ribonuclease inhibitor	RNH1
0.0966659	-0.199119	P61981	P61981	14-3-3 protein gamma;14-3-3 protein gamma, N-terminally processed	YWHAG
0.096817	0.175651	P01024;M0QYC8;M0QXZ3;M0R0Q9;M0R1Q1	P01024	Complement C3;Complement C3 beta chain;C3-beta-c;Complement C3 alpha chain;C3a anaphylatoxin;Acylation stimulating protein;Complement C3b alpha chain;Complement C3c alpha chain fragment 1;Complement C3dg fragment;Complement C3g fragment;Complement C3d fragment;Complement C3f fragment;Complement C3c alpha chain fragment 2	C3
0.097412	0.142892	Q8WW59	Q8WW59	SPRY domain-containing protein 4	SPRYD4
0.0980734	0.203649	P00747;Q5TEH5;Q15195;Q02325;CON__P06868	P00747	Plasminogen;Plasmin heavy chain A;Activation peptide;Angiostatin;Plasmin heavy chain A, short form;Plasmin light chain B	PLG
0.0992247	-0.145901	P54819;F8W1A4;P54819-5;P54819-2;P54819-3;P54819-6;F8VZG5;A0A5F9ZHP2;F8VY04;A0A5K1VW67;G3V213;P54819-4;F8VPP1	P54819;F8W1A4;P54819-5;P54819-2;P54819-3;P54819-6;F8VZG5;A0A5F9ZHP2;F8VY04;A0A5K1VW67;G3V213;P54819-4	Adenylate kinase 2, mitochondrial;Adenylate kinase 2, mitochondrial, N-terminally processed;Adenylate kinase 2, mitochondrial	AK2
0.0995219	-0.188155	P04217;P04217-2;M0R009;CON__Q2KJF1	P04217;P04217-2;M0R009	Alpha-1B-glycoprotein	A1BG
0.0997276	0.0658071	P06733;K7EM90	P06733	Alpha-enolase	ENO1
0.100307	0.0995035	P07195;A0A5F9ZHM4;A0A3B3IS95;A8MW50;C9J7H8;F5H793	P07195;A0A5F9ZHM4;A0A3B3IS95;A8MW50;C9J7H8;F5H793	L-lactate dehydrogenase B chain;L-lactate dehydrogenase	LDHB
0.100782	-0.150624	Q9BRF8;Q9BRF8-2;Q9BRF8-3	Q9BRF8;Q9BRF8-2;Q9BRF8-3	Serine/threonine-protein phosphatase CPPED1	CPPED1
0.101023	0.074606	P50213;H0YL72;P50213-2;H0YLI6;H0YMU3;H0YKD0;H0YM64;H0YNF5;H0YM46	P50213;H0YL72;P50213-2;H0YLI6;H0YMU3	Isocitrate dehydrogenase [NAD] subunit alpha, mitochondrial	IDH3A
0.101486	0.184076	Q9UBQ7;U3KQ56;Q9UBQ7-2	Q9UBQ7;U3KQ56	Glyoxylate reductase/hydroxypyruvate reductase	GRHPR
0.101569	-0.317048	P06576;H0YH81	P06576;H0YH81	ATP synthase subunit beta, mitochondrial;ATP synthase subunit beta	ATP5B
0.102031	-0.193492	P13807;P13807-2;P54840;M0QYU1	P13807;P13807-2	Glycogen [starch] synthase, muscle	GYS1
0.10243	-0.0860853	O43399;O43399-2;O43399-4;O43399-3;O43399-5;O43399-7;A0A087WYR3;O43399-6;A0A087WZ51	O43399;O43399-2;O43399-4;O43399-3;O43399-5;O43399-7;A0A087WYR3;O43399-6;A0A087WZ51	Tumor protein D54	TPD52L2
0.104125	0.115891	Q12797-3;Q12797-4;Q12797;E5RHJ2;E5RHK2;G3XAN5;E5RG29;E5RG56;Q12797-7;Q12797-9;Q12797-6;Q12797-11;Q12797-5;Q12797-8;Q12797-2;Q12797-10	Q12797-3;Q12797-4	Aspartyl/asparaginyl beta-hydroxylase	ASPH
0.104356	-0.198693	P48163;P48163-2	P48163;P48163-2	NADP-dependent malic enzyme	ME1
0.105174	-0.229079	P13716;P13716-2;B7ZBK6	P13716;P13716-2	Delta-aminolevulinic acid dehydratase	ALAD
0.106102	-0.23949	P31947;P31947-2	P31947;P31947-2	14-3-3 protein sigma	SFN
0.106524	-0.239065	P10599;P10599-2	P10599;P10599-2	Thioredoxin	TXN
0.107691	-0.0618714	P22061;A0A0A0MRJ6;P22061-2;F6S8N6;A0A3F2YNX8;C9J0F2;F8WDT3;F8WAV5;F8WAX2;H7C4X2	P22061;A0A0A0MRJ6;P22061-2;F6S8N6;A0A3F2YNX8	Protein-L-isoaspartate(D-aspartate) O-methyltransferase;Protein-L-isoaspartate O-methyltransferase	PCMT1
0.109096	0.143174	P14735;A0A3B3ISG5;P14735-2;Q5T5N3	P14735;A0A3B3ISG5	Insulin-degrading enzyme	IDE
0.109326	0.169445	O76003	O76003	Glutaredoxin-3	GLRX3
0.10976	0.268447	A0A4W8ZXM2;A0A0B4J1Y9	A0A4W8ZXM2;A0A0B4J1Y9		IGHV3-72
0.109798	0.181099	A8MU46;A0A499FJS4	A8MU46;A0A499FJS4	Smoothelin-like protein 1	SMTNL1
0.110064	-0.231412	Q8TDC0;Q8TDC0-2;H0YC50;Q8TDC0-3	Q8TDC0;Q8TDC0-2	Myozenin-3	MYOZ3
0.110107	-0.103067	Q9NWV4	Q9NWV4	UPF0587 protein C1orf123	C1orf123
0.110135	0.213198	P62913;P62913-2;Q5VVC8	P62913;P62913-2;Q5VVC8	60S ribosomal protein L11	RPL11
0.112	0.272934	P25311;C9JEV0;H7BZJ8	P25311;C9JEV0	Zinc-alpha-2-glycoprotein	AZGP1
0.112061	0.332553	P04080;A0A1W2PS52;A0A1W2PQG6	P04080;A0A1W2PS52	Cystatin-B	CSTB
0.113004	0.282753	Q99623;J3KPX7;F5GY37;Q99623-2;F5GWA7;F5H3X6;F5H0C5;F5H2D2;U3KPZ5	Q99623;J3KPX7;F5GY37;Q99623-2;F5GWA7;F5H3X6	Prohibitin-2	PHB2
0.11383	-0.171129	P58546;C9JL85	P58546;C9JL85	Myotrophin	MTPN
0.116615	0.400708	P99999;C9JFR7;CON__P62894	P99999;C9JFR7	Cytochrome c	CYCS
0.118604	0.227329	P02652;V9GYM3;V9GYE3;V9GYG9;V9GYC1;V9GYS1	P02652;V9GYM3;V9GYE3;V9GYG9;V9GYC1;V9GYS1	Apolipoprotein A-II;Proapolipoprotein A-II;Truncated apolipoprotein A-II	APOA2
0.120275	0.229889	Q8NDH3;Q8NDH3-2;Q8NDH3-5;Q8NDH3-4;H0YEP3;Q8NDH3-3	Q8NDH3;Q8NDH3-2;Q8NDH3-5;Q8NDH3-4;H0YEP3;Q8NDH3-3	Probable aminopeptidase NPEPL1	NPEPL1
0.121424	-0.241758	O43707;O43707-2;F5GXS2;O43707-3;K7EJH8;H7C144;K7EP19	O43707;O43707-2	Alpha-actinin-4	ACTN4
0.122018	0.280109	P02766;A0A087WT59	P02766;A0A087WT59	Transthyretin	TTR
0.123302	-0.201149	P02647;F8W696;CON__P15497	P02647;F8W696	Apolipoprotein A-I;Proapolipoprotein A-I;Truncated apolipoprotein A-I	APOA1
0.124947	-0.376832	Q13423;A0A590UJM2;A0A590UK29;A0A590UK15;E9PCX7;A0A590UJI3;D6RAI5;D6RHU2;A0A590UJA4;A0A590UKC7;D6RCR6	Q13423;A0A590UJM2;A0A590UK29;A0A590UK15;E9PCX7;A0A590UJI3	NAD(P) transhydrogenase, mitochondrial	NNT
0.125713	0.10383	O75083;O75083-3;D6RD66	O75083;O75083-3;D6RD66	WD repeat-containing protein 1	WDR1
0.126295	0.374229	P01861;A0A286YFJ8	P01861;A0A286YFJ8	Ig gamma-4 chain C region	IGHG4
0.127528	-0.201831	P28161;E9PHN6;F6XZQ7;P28161-2;E9PHN7;E9PLF1;H3BQT3;E9PGV1	P28161;E9PHN6;F6XZQ7;P28161-2;E9PHN7;E9PLF1	Glutathione S-transferase Mu 2	GSTM2
0.127827	-0.285681	P25325;P25325-2;B1AH49	P25325;P25325-2	3-mercaptopyruvate sulfurtransferase	MPST
0.128269	-0.170085	Q96KP4;Q96KP4-2;J3QKT2;J3QRD0;A0A087WYZ1;J3KSV5;J3QRA8;J3QL02;J3QKQ0;J3QLU1;J3QR27;J3QQN6;J3KSS4;J3KRD5;A0A087WVS2;J3QRH4;J3QRP4;J3KRJ8	Q96KP4;Q96KP4-2;J3QKT2	Cytosolic non-specific dipeptidase	CNDP2
0.129121	0.254874	P63244;H0YAF8;J3KPE3;D6RAC2;D6REE5;H0Y8W2;D6R9L0;H0YAM7;D6R9Z1;D6RHH4;D6RFX4;D6RFZ9;E9PD14;D6RAU2;D6RF23;H0Y9P0;D6RBD0;H0Y8R5;D6R909;D6RGK8;D6RHJ5	P63244;H0YAF8;J3KPE3;D6RAC2;D6REE5;H0Y8W2;D6R9L0;H0YAM7;D6R9Z1;D6RHH4;D6RFX4	Guanine nucleotide-binding protein subunit beta-2-like 1;Guanine nucleotide-binding protein subunit beta-2-like 1, N-terminally processed	GNB2L1
0.131444	-0.494399	Q9NPC6	Q9NPC6	Myozenin-2	MYOZ2
0.133586	0.232348	P09493;A0A0S2Z4G6;H0YKP3;A0A087WTJ7;A0A494C0V8;H0YLS7;K7ELP0;A0A494C0I0	P09493;A0A0S2Z4G6;H0YKP3	Tropomyosin alpha-1 chain	TPM1
0.133673	-0.307064	P19823;Q5T985;Q5T987	P19823;Q5T985	Inter-alpha-trypsin inhibitor heavy chain H2	ITIH2
0.135558	-0.439869	O00299	O00299	Chloride intracellular channel protein 1	CLIC1
0.137768	-0.212472	P31946;P31946-2;Q4VY20;Q4VY19;A0A0J9YWE8;A0A0J9YWZ2	P31946;P31946-2	14-3-3 protein beta/alpha;14-3-3 protein beta/alpha, N-terminally processed	YWHAB
0.140261	-0.300997	O00233;J3KN29;F5H5V4;F5GX23;O00233-2;F5H7X1;F5H169;O00233-3	O00233;J3KN29;F5H5V4;F5GX23;O00233-2;F5H7X1;F5H169	26S proteasome non-ATPase regulatory subunit 9	PSMD9
0.141349	0.181667	P02748;CON__Q3MHN2	P02748	Complement component C9;Complement component C9a;Complement component C9b	C9
0.14313	0.307102	P69891;A0A2R8Y7X9;A0A0J9YYA3	P69891;A0A2R8Y7X9	Hemoglobin subunit gamma-1	HBG1
0.143863	-0.353045	P16615-2;P16615;P16615-5;P16615-3;P16615-4;H7C5W9;J3QSY6;A0A0C4DH86	P16615-2;P16615;P16615-5;P16615-3;P16615-4;H7C5W9	Sarcoplasmic/endoplasmic reticulum calcium ATPase 2	ATP2A2
0.144967	-0.333671	P55786;E9PLK3;P55786-2;A6NEC2;H0YDG0;E9PP11;A6NEC2-2;H0YCQ5;E9PJY4;E9PJ74;E9PPD4;A6NEC2-3;E9PRQ5;E9PI82;E9PJF9;E9PPZ2	P55786;E9PLK3;P55786-2	Puromycin-sensitive aminopeptidase	NPEPPS
0.145019	-0.323097	Q7Z5P9;Q7Z5P9-2	Q7Z5P9;Q7Z5P9-2	Mucin-19	MUC19
0.145433	-0.172292	Q6ZMU5;Q6ZMU5-2	Q6ZMU5;Q6ZMU5-2	Tripartite motif-containing protein 72	TRIM72
0.148472	-0.291152	P14621;U3KQL2;U3KPX8;U3KPX1;E9PF46;F8WA34	P14621;U3KQL2;U3KPX8;U3KPX1;E9PF46;F8WA34	Acylphosphatase-2;Acylphosphatase	ACYP2
0.149442	-0.224221	P14174	P14174	Macrophage migration inhibitory factor	MIF
0.149516	-0.653411	P02100	P02100	Hemoglobin subunit epsilon	HBE1
0.150565	0.243106	O43242;O43242-2;F5H8K4	O43242;O43242-2	26S proteasome non-ATPase regulatory subunit 3	PSMD3
0.151208	0.0790719	P26641;P26641-2	P26641;P26641-2	Elongation factor 1-gamma	EEF1G
0.151391	0.193689	P01876;A0A286YEY1	P01876;A0A286YEY1	Ig alpha-1 chain C region	IGHA1
0.151638	0.487981	Q9UKX2;E7EX84	Q9UKX2	Myosin-2	MYH2
0.152215	-0.329915	P02794;G3V192;G3V1D1;E9PRK8;E9PKY7;E9PQR3;E9PPQ4;E9PKM5;E9PK45	P02794;G3V192;G3V1D1	Ferritin heavy chain;Ferritin heavy chain, N-terminally processed;Ferritin	FTH1
0.152341	0.162303	Q6YN16;Q6YN16-2	Q6YN16;Q6YN16-2	Hydroxysteroid dehydrogenase-like protein 2	HSDL2
0.153217	-0.362283	P43652;CON__REFSEQ:XP_585019	P43652	Afamin	AFM
0.153771	0.175812	Q16881;A0A087WSW9;Q16881-4;A0A087WSY9;Q16881-6;Q16881-2;Q16881-5;A0A182DWI3;Q16881-3;E9PIR7;F8W809;Q16881-7;E2QRB9;E9PKD3;E9PIZ5;A0A0B4J225;E9PLT3;E9PKI4;E9PQI3	Q16881;A0A087WSW9;Q16881-4;A0A087WSY9;Q16881-6;Q16881-2;Q16881-5;A0A182DWI3;Q16881-3;E9PIR7;F8W809;Q16881-7;E2QRB9	Thioredoxin reductase 1, cytoplasmic	TXNRD1
0.154849	0.572964	Q96Q06-2	Q96Q06-2	Perilipin-4	PLIN4
0.154865	0.104408	P55072;C9IZA5;C9JUP7	P55072	Transitional endoplasmic reticulum ATPase	VCP
0.156141	-0.459095	P56134-4;P56134-2;C9JJT5;G3V325;P56134;C9JU26;P56134-3	P56134-4;P56134-2;C9JJT5;G3V325;P56134;C9JU26;P56134-3	ATP synthase subunit f, mitochondrial	ATP5J2;ATP5J2-PTCD1
0.156386	-0.293508	O00423;O00423-3;F8W717;A0A3B3IU69;G3V500;G3V3N9;H0YJK4;H0YJY3	O00423;O00423-3;F8W717;A0A3B3IU69	Echinoderm microtubule-associated protein-like 1	EML1
0.157172	0.568716	P02671;P02671-2;A0A087WUA0	P02671;P02671-2	Fibrinogen alpha chain;Fibrinopeptide A;Fibrinogen alpha chain	FGA
0.157523	0.417524	Q9Y490	Q9Y490	Talin-1	TLN1
0.158161	-0.428431	P28331;P28331-2;P28331-4;P28331-5;B4DJ81;P28331-3;C9JPQ5;F8WDL5	P28331;P28331-2;P28331-4;P28331-5;B4DJ81;P28331-3	NADH-ubiquinone oxidoreductase 75 kDa subunit, mitochondrial	NDUFS1
0.159734	0.331844	P35241;A0A2R8Y5S7;P35241-5;A0A2R8Y7M3;P35241-4;P35241-2;P35241-3;A0A2R8Y5P0;E9PNV3;E9PQ82;A0A2R8Y4H6;E9PKN5;E9PNP4	P35241;A0A2R8Y5S7;P35241-5;A0A2R8Y7M3;P35241-4	Radixin	RDX
0.159988	-0.131329	P63104;E7EX29;B0AZS6;P63104-2;B7Z2E6;H0YB80;E7ESK7;E5RIR4;E9PD24;E7EVZ2;E5RGE1	P63104;E7EX29;B0AZS6;P63104-2;B7Z2E6;H0YB80	14-3-3 protein zeta/delta	YWHAZ
0.160059	-0.380704	P02042;E9PFT6;C9JRG0	P02042;E9PFT6	Hemoglobin subunit delta	HBD
0.161061	-0.595908	P30046;A6NHG4;J3KQ18;B5MC82;P30046-2;H7C342	P30046;A6NHG4;J3KQ18;B5MC82;P30046-2	D-dopachrome decarboxylase;D-dopachrome decarboxylase-like protein	DDT;DDTL
0.161954	0.150545	Q9NQW7;Q5T6H7;Q9NQW7-2;Q9NQW7-4;Q9NQW7-3;Q5T6H3;Q5T6H2	Q9NQW7;Q5T6H7;Q9NQW7-2;Q9NQW7-4;Q9NQW7-3;Q5T6H3;Q5T6H2	Xaa-Pro aminopeptidase 1	XPNPEP1
0.162392	0.209033	O75608;A0A087X1K9;E5RGR0;O75608-2;E5RJ48;B4DP64;E5RI35	O75608;A0A087X1K9;E5RGR0;O75608-2;E5RJ48;B4DP64	Acyl-protein thioesterase 1	LYPLA1
0.164689	0.408814	Q08257;Q08257-3;A6NP24;C9JH92;Q08257-2	Q08257;Q08257-3;A6NP24;C9JH92	Quinone oxidoreductase	CRYZ
0.164889	0.259161	P78371;F5GWF6;P78371-2;F8VQ14	P78371;F5GWF6;P78371-2;F8VQ14	T-complex protein 1 subunit beta	CCT2
0.165529	0.376041	P02545;A0A6Q8PFJ0;P02545-6;P02545-3;A0A6Q8PHQ9;P02545-5;P02545-4;A0A6Q8PF80;A0A6Q8PGH0;A0A0C4DGC5;A0A6Q8PFM1;A0A6Q8PF59;P20700;A0A6Q8PFF5;E9PBF6	P02545;A0A6Q8PFJ0;P02545-6;P02545-3;A0A6Q8PHQ9;P02545-5;P02545-4;A0A6Q8PF80	Prelamin-A/C;Lamin-A/C	LMNA
0.165985	0.510749	P01860;A0A286YES1;A0A4W9A917	P01860;A0A286YES1;A0A4W9A917	Ig gamma-3 chain C region	IGHG3
0.166198	-0.128656	P48735;P48735-2;H0YL11	P48735;P48735-2;H0YL11	Isocitrate dehydrogenase [NADP], mitochondrial	IDH2
0.166731	0.180114	P27348;E9PG15	P27348;E9PG15	14-3-3 protein theta	YWHAQ
0.166785	-0.218125	P50461;A0A3B3IRI5;A0A3B3IT61;A0A3B3ISZ2;P50461-2	P50461	Cysteine and glycine-rich protein 3	CSRP3
0.167203	0.395211	P02765;C9JV77	P02765;C9JV77	Alpha-2-HS-glycoprotein;Alpha-2-HS-glycoprotein chain A;Alpha-2-HS-glycoprotein chain B	AHSG
0.168276	-0.291177	Q99497;K7ELW0;K7EN27	Q99497;K7ELW0;K7EN27	Protein deglycase DJ-1	PARK7
0.168414	0.442657	Q02045;Q02045-2;D6RJ91;D6RA88	Q02045;Q02045-2;D6RJ91	Myosin light chain 5	MYL5
0.170218	-0.256629	P01019	P01019	Angiotensinogen;Angiotensin-1;Angiotensin-2;Angiotensin-3;Angiotensin-4;Angiotensin 1-9;Angiotensin 1-7;Angiotensin 1-5;Angiotensin 1-4	AGT
0.17207	0.235007	P01009;P01009-2;P01009-3	P01009;P01009-2;P01009-3	Alpha-1-antitrypsin;Short peptide from AAT	SERPINA1
0.173105	-0.480549	P11277;P11277-2;P11277-3;H0YJE6;O15020;A4QPE4;O15020-2	P11277;P11277-2;P11277-3	Spectrin beta chain, erythrocytic	SPTB
0.173236	0.301822	P48147;A0A499FJL1	P48147;A0A499FJL1	Prolyl endopeptidase	PREP
0.17365	-0.33778	Q9H1R3	Q9H1R3	Myosin light chain kinase 2, skeletal/cardiac muscle	MYLK2
0.173656	0.298043	Q9Y3I1;Q9Y3I1-3;Q9Y3I1-2	Q9Y3I1;Q9Y3I1-3;Q9Y3I1-2	F-box only protein 7	FBXO7
0.17371	-0.341843	P23297;Q5T7Y6;Q5T7Y5;Q5T7Y4	P23297;Q5T7Y6	Protein S100-A1;Protein S100	S100A1
0.174292	-0.3956	P43304;P43304-2;F5GYK7	P43304;P43304-2	Glycerol-3-phosphate dehydrogenase, mitochondrial	GPD2
0.174832	-0.60597	P11586;V9GYY3;A0A384N5Y3;F5H2F4;V9GZ78;A0A494C1T2	P11586;V9GYY3;A0A384N5Y3;F5H2F4;V9GZ78;A0A494C1T2	C-1-tetrahydrofolate synthase, cytoplasmic;Methylenetetrahydrofolate dehydrogenase;Methenyltetrahydrofolate cyclohydrolase;Formyltetrahydrofolate synthetase;C-1-tetrahydrofolate synthase, cytoplasmic, N-terminally processed	MTHFD1
0.175089	-0.336742	P23786;A0A1B0GTB8;A0A1B0GWC0;A0A1B0GVF3;A0A1B0GV75;A0A1B0GTM0;A0A1B0GUD9	P23786;A0A1B0GTB8;A0A1B0GWC0;A0A1B0GVF3;A0A1B0GV75	Carnitine O-palmitoyltransferase 2, mitochondrial	CPT2
0.17594	-0.523653	P63261;I3L3I0;I3L1U9;I3L4N8;I3L3R2;K7EM38;J3KT65	P63261;I3L3I0;I3L1U9;I3L4N8	Actin, cytoplasmic 2;Actin, cytoplasmic 2, N-terminally processed	ACTG1
0.177937	-0.237215	A6NDG6;H3BV17	A6NDG6	Phosphoglycolate phosphatase	PGP
0.179446	0.178461	Q13326	Q13326	Gamma-sarcoglycan	SGCG
0.179693	-0.564857	P35609;P35609-2;A0A494C1A0;F6THM6;A0A494C060;A0A494C166;A0A494C033;A0A494C0Q3;A0A494C031	P35609;P35609-2;A0A494C1A0;F6THM6;A0A494C060	Alpha-actinin-2	ACTN2
0.181454	-0.277391	P27824;P27824-2;P27824-3;H0Y9Q7;D6RAQ8;D6RAU8;D6RB85;D6RDP7;D6RGY2;D6RFL1;H0Y9H1;D6RHJ3;D6RD16	P27824;P27824-2;P27824-3	Calnexin	CANX
0.181492	0.615377	A0A0B4J1X5;A0A0C4DH42;P0DP02;A0A075B7E8;P01767;P01772;A0A0J9YVY3	A0A0B4J1X5;A0A0C4DH42;P0DP02;A0A075B7E8;P01767;P01772	Ig heavy chain V-III region BUT;Ig heavy chain V-III region KOL	IGHV3-74;IGHV3-66;IGHV3OR16-13
0.1818	0.366537	Q92523;Q92523-3;Q92523-2;Q92523-4	Q92523;Q92523-3;Q92523-2;Q92523-4	Carnitine O-palmitoyltransferase 1, muscle isoform	CPT1B
0.183631	0.298225	Q9UM22;Q9UM22-2;Q9UM22-3	Q9UM22;Q9UM22-2	Mammalian ependymin-related protein 1	EPDR1
0.184252	-0.508776	O00483	O00483	Cytochrome c oxidase subunit NDUFA4	NDUFA4
0.1845	0.336501	P15121;E9PCX2;E9PEF9;C9JRZ8;C9JRZ8-2	P15121;E9PCX2	Aldose reductase	AKR1B1
0.185121	-0.231261	Q96FW1;J3KR44;F5GYN4;F5H6Q1;F5GYJ8;F5H3F0;Q96FW1-2	Q96FW1;J3KR44;F5GYN4;F5H6Q1;F5GYJ8	Ubiquitin thioesterase OTUB1	OTUB1
0.185124	-0.357726	P02790;Q9BS19	P02790;Q9BS19	Hemopexin	HPX
0.186169	-0.205775	Q96HC4-3;H0Y8Y3;H0Y929;D6RAA1;A0A0D9SFW3;D6RGG6;Q96HC4-5	Q96HC4-3	PDZ and LIM domain protein 5	PDLIM5
0.186913	0.491925	Q09666	Q09666	Neuroblast differentiation-associated protein AHNAK	AHNAK
0.187047	0.414069	P02144;B0QYF8;Q8WVH6;F2Z2F1;F2Z337	P02144;B0QYF8;Q8WVH6;F2Z2F1	Myoglobin	MB
0.188091	0.110138	P10768;X6RA14;U3KQT1;H7BZT7	P10768;X6RA14;U3KQT1;H7BZT7	S-formylglutathione hydrolase	ESD
0.188732	0.361831	P19827;P19827-2;P19827-3;F8WAS2;H7C0N0;CON__Q0VCM5;H7C5I0	P19827;P19827-2;P19827-3	Inter-alpha-trypsin inhibitor heavy chain H1	ITIH1
0.189035	-0.339259	O75947;O75947-2;F5H608	O75947;O75947-2	ATP synthase subunit d, mitochondrial	ATP5H
0.189563	0.241911	P02787;H7C5E8;C9JVG0;F8WCI6;F8WEK9;C9JB55;F8WC57	P02787	Serotransferrin	TF
0.189821	0.523895	Q16698;Q16698-2;E5RFV2;E5RJG7;E5RID6;E5RJD2;H0YAW3	Q16698;Q16698-2;E5RFV2;E5RJG7	2,4-dienoyl-CoA reductase, mitochondrial	DECR1
0.191419	0.648579	P06703;R4GN98	P06703;R4GN98	Protein S100-A6;Protein S100	S100A6
0.192628	-0.189401	Q9NZU5;Q9NZU5-2;H7C3D2;C9IYS1;B4DEY6;F8WB09	Q9NZU5;Q9NZU5-2;H7C3D2;C9IYS1;B4DEY6	LIM and cysteine-rich domains protein 1	LMCD1
0.193241	0.440166	P07738;C9JH23	P07738	Bisphosphoglycerate mutase	BPGM
0.193578	-0.257128	O43488;H3BLU7;Q8NHP1;A0A499FJT0	O43488;H3BLU7	Aflatoxin B1 aldehyde reductase member 2	AKR7A2
0.19368	0.37798	P00338;P00338-3;P00338-4;P00338-5;P00338-2;F5GXY2;F5GYU2;F5GXH2;F5H6W8;F5H5J4;F5GZQ4;F5GWW2;F5GXC7;F5H8H6;F5GXU1;Q6ZMR3;A0A087WUM2;P07864;F5H155;F5H5G7;G3XAP5;F5H245	P00338;P00338-3;P00338-4;P00338-5;P00338-2;F5GXY2	L-lactate dehydrogenase A chain	LDHA
0.19404	-0.231621	P41250;A0A6Q8PGW4;A0A6Q8PGI6;A0A6Q8PGA8;A0A6Q8PHH9;A0A6Q8PGZ8;A0A6Q8PFZ6;H7C443;A0A6Q8PHI7	P41250;A0A6Q8PGW4;A0A6Q8PGI6;A0A6Q8PGA8;A0A6Q8PHH9;A0A6Q8PGZ8;A0A6Q8PFZ6;H7C443;A0A6Q8PHI7	Glycine--tRNA ligase	GARS
0.194421	-0.255272	Q9UHQ9;H7C0R7	Q9UHQ9;H7C0R7	NADH-cytochrome b5 reductase 1	CYB5R1
0.195903	-0.577568	O75923;O75923-10;O75923-14;O75923-4;O75923-2;O75923-8;O75923-11;O75923-15;O75923-3;O75923-9;O75923-6;O75923-12;O75923-5;O75923-7;O75923-13	O75923;O75923-10;O75923-14;O75923-4;O75923-2;O75923-8;O75923-11;O75923-15;O75923-3;O75923-9;O75923-6;O75923-12;O75923-5;O75923-7;O75923-13	Dysferlin	DYSF
0.197974	-0.324917	Q2TBA0;Q2TBA0-2	Q2TBA0;Q2TBA0-2	Kelch-like protein 40	KLHL40
0.198797	0.42138	A0A140TA29	A0A140TA29
0.200483	-0.257737	Q9NR12-6;Q9NR12;D6RH06;Q9NR12-5;Q9NR12-4;D6RF83;Q9NR12-3	Q9NR12-6;Q9NR12;D6RH06;Q9NR12-5;Q9NR12-4	PDZ and LIM domain protein 7	PDLIM7
0.200759	-0.484557	P49411;H3BNU3	P49411	Elongation factor Tu, mitochondrial	TUFM
0.202328	-0.489086	P02724;P02724-3;K9JIK7;Q13030;E9PH25;E7EQF3;E9PD10;A0A087WU29;A0A0C4DFT7;P02724-2	P02724;P02724-3;K9JIK7;Q13030;E9PH25;E7EQF3;E9PD10;A0A087WU29;A0A0C4DFT7;P02724-2	Glycophorin-A	GYPA;GPErik
0.202508	0.518146	P69892;E9PBW4	P69892;E9PBW4	Hemoglobin subunit gamma-2	HBG2
0.2036	0.226414	Q7Z3D6-2;Q7Z3D6;Q7Z3D6-3;H0YB09;Q7Z3D6-5;Q7Z3D6-4;H0YB62;A0A0C4DGD4;A0A0C4DGD8;E5RJ62;E5RIU5	Q7Z3D6-2;Q7Z3D6;Q7Z3D6-3;H0YB09;Q7Z3D6-5;Q7Z3D6-4;H0YB62	UPF0317 protein C14orf159, mitochondrial	C14orf159
0.205174	-0.518804	E9PAV3;E9PAV3-2;F8VZJ2;H0YHX9;Q13765;F8W0W4;F8W1N5;F8VNW4;Q9BZK3;F8VZ58	E9PAV3	Nascent polypeptide-associated complex subunit alpha, muscle-specific form	NACA
0.205177	-0.653352	O75964;E9PN17;A0A3B3ITX4;A0A3B3IRW3	O75964;E9PN17;A0A3B3ITX4	ATP synthase subunit g, mitochondrial	ATP5L
0.205521	-0.42818	P37840;E7EPV7;A0A669KB41;A0A669KBH5;P37840-2;H6UYS7;P37840-3;D6RA31;Q16143;G4Y816	P37840;E7EPV7;A0A669KB41;A0A669KBH5;P37840-2;H6UYS7;P37840-3	Alpha-synuclein	SNCA
0.206073	0.24775	P53597;A0A494C0D1;H7C233	P53597;A0A494C0D1	Succinyl-CoA ligase [ADP/GDP-forming] subunit alpha, mitochondrial	SUCLG1
0.206747	-0.178895	P09211;A8MX94;A0A087X2E9;A0A2R8Y5E5;A0A087X243	P09211;A8MX94	Glutathione S-transferase P	GSTP1
0.206875	0.206137	P51149;A0A6Q8PG52;A0A6Q8PH84;C9J592;C9IZZ0;C9J8S3;C9J4S4;C9J4V0;A0A6Q8PGE6;C9J7D1;A0A6Q8PF79	P51149;A0A6Q8PG52;A0A6Q8PH84;C9J592;C9IZZ0;C9J8S3;C9J4S4;C9J4V0;A0A6Q8PGE6;C9J7D1	Ras-related protein Rab-7a	RAB7A
0.209168	-0.157403	Q06830;A0A0A0MSI0;A0A0A0MRQ5	Q06830;A0A0A0MSI0	Peroxiredoxin-1	PRDX1
0.209177	0.258506	Q8N1G4	Q8N1G4	Leucine-rich repeat-containing protein 47	LRRC47
0.210102	-0.231787	P22626;P22626-2;A0A087WUI2	P22626;P22626-2;A0A087WUI2	Heterogeneous nuclear ribonucleoproteins A2/B1	HNRNPA2B1
0.210622	0.327706	P47897;P47897-2;H7C0R3;A0A1B0GVU9;F2Z2V6;A0A0U1RQM8;A0A0U1RQU2;C9J165;A0A0U1RQT0;A0A0U1RRC8;A0A0U1RQX5;A0A1B0GTT3;A0A0U1RRI9;A0A0U1RQE9;A0A0U1RQL2;A0A0U1RQQ5	P47897;P47897-2;H7C0R3;A0A1B0GVU9	Glutamine--tRNA ligase	QARS
0.210625	-0.747655	G3V1N2	G3V1N2		HBA2
0.210725	-0.247432	Q13618;Q13618-2;Q13618-3;A0A087WTG3;H7C399;H7C1L6;A0A087X1R9	Q13618;Q13618-2;Q13618-3	Cullin-3	CUL3
0.211484	0.485405	P14550;V9GYG2;V9GYP9;Q5T621	P14550	Alcohol dehydrogenase [NADP(+)]	AKR1A1
0.212035	0.285343	Q04917;A2IDB2;F8WEB6;A2IDB1	Q04917;A2IDB2	14-3-3 protein eta	YWHAH
0.212469	-0.709093	P07737;K7EJ44;CON__P02584;I3L3D5	P07737;K7EJ44	Profilin-1	PFN1
0.217102	-0.671108	P01859;A0A286YEY4	P01859;A0A286YEY4	Ig gamma-2 chain C region	IGHG2
0.217183	0.471941	O60662;O60662-2;E9PBE3	O60662;O60662-2	Kelch-like protein 41	KLHL41
0.21739	-0.524954	P33778;Q16778;P23527;P06899;Q8N257;Q6DRA6;Q6DN03	P33778;Q16778;P23527;P06899;Q8N257	Histone H2B type 1-B;Histone H2B type 2-E;Histone H2B type 1-O;Histone H2B type 1-J;Histone H2B type 3-B	HIST1H2BB;HIST2H2BE;HIST1H2BO;HIST1H2BJ;HIST3H2BB
0.218248	-0.381091	Q6NZI2;Q6NZI2-2;Q6NZI2-3	Q6NZI2;Q6NZI2-2	Polymerase I and transcript release factor	PTRF
0.219052	-0.227047	Q9UL46;A0A087X1Z3;H0YM70;H0YKU2	Q9UL46;A0A087X1Z3;H0YM70	Proteasome activator complex subunit 2	PSME2
0.22043	-0.256606	P00352;Q5SYQ9;Q5SYQ8;Q5SYQ7	P00352	Retinal dehydrogenase 1	ALDH1A1
0.221326	-1.0215	P12883;Q9H6N6;Q494R4;Q494R4-2	P12883	Myosin-7	MYH7
0.221401	0.254514	P14625;Q96GW1;A0A1W2PRR1;F8W026;H0YIV0	P14625	Endoplasmin	HSP90B1
0.222353	0.318764	O00231;O00231-2;J3QRY4;J3QS13	O00231;O00231-2	26S proteasome non-ATPase regulatory subunit 11	PSMD11
0.224888	0.321464	P08697;A0A0G2JPA8;P08697-2;C9JMH6;A0A0J9YY65;C9JPV4;A0A0J9YWQ3	P08697;A0A0G2JPA8;P08697-2;C9JMH6;A0A0J9YY65	Alpha-2-antiplasmin	SERPINF2
0.225563	-0.384701	P39019;M0R2L9;M0QYF7;M0R140;A0A075B6E2	P39019;M0R2L9;M0QYF7;M0R140	40S ribosomal protein S19	RPS19
0.225989	-0.25486	P20618	P20618	Proteasome subunit beta type-1	PSMB1
0.22763	-0.496453	A0A0C4DFM5;Q9UBF9;B4DT68;Q9UBF9-2	A0A0C4DFM5;Q9UBF9;B4DT68;Q9UBF9-2	Myotilin	MYOT
0.228933	-0.473433	P32119;A6NIW5;P32119-2	P32119;A6NIW5	Peroxiredoxin-2	PRDX2
0.229261	-0.170685	P13804;H0YLU7;P13804-2;H0YNX6;H0YK49;H0YL12;H0YKF0;H0YL83;H0YM12;J3KN60	P13804;H0YLU7;P13804-2;H0YNX6;H0YK49;H0YL12;H0YKF0	Electron transfer flavoprotein subunit alpha, mitochondrial	ETFA
0.230355	-0.49085	P14618;P14618-3;B4DNK4;H3BUW1;H3BTJ2;H3BT25;H3BU13;H3BN34;H3BQZ3	P14618;P14618-3;B4DNK4	Pyruvate kinase PKM;Pyruvate kinase	PKM
0.231284	0.344666	O43169;D6RFH4;H3BUX2;J3QR91	O43169;D6RFH4;H3BUX2	Cytochrome b5 type B	CYB5B
0.232393	-0.50162	P27105;F8VSL7;P27105-2	P27105	Erythrocyte band 7 integral membrane protein	STOM
0.234025	-0.391916	Q9Y235	Q9Y235	Probable C->U-editing enzyme APOBEC-2	APOBEC2
0.236931	0.52833	P40926;P40926-2;G3XAL0	P40926;P40926-2;G3XAL0	Malate dehydrogenase, mitochondrial;Malate dehydrogenase	MDH2
0.237932	0.363975	Q96PX9;A0A1B0GW72	Q96PX9;A0A1B0GW72	Pleckstrin homology domain-containing family G member 4B	PLEKHG4B
0.238648	-0.536504	Q86TD4-1;Q86TD4;Q86TD4-3;I3L4D6	Q86TD4-1;Q86TD4;Q86TD4-3	Sarcalumenin	SRL
0.239377	0.47114	C9J0K6;P30626;P30626-3;P30626-2;B4DHQ6	C9J0K6;P30626;P30626-3;P30626-2	Sorcin	SRI
0.23957	-0.458109	Q9NTK5;J3KQ32;Q9NTK5-2;Q9NTK5-3;C9JTK6;C9JCJ9	Q9NTK5;J3KQ32;Q9NTK5-2;Q9NTK5-3	Obg-like ATPase 1	OLA1
0.241234	-0.297387	Q99436;Q5TBG5;Q99436-2	Q99436	Proteasome subunit beta type-7	PSMB7
0.241603	0.183501	P07900;P07900-2;G3V2J8;Q14568;Q58FG0	P07900;P07900-2	Heat shock protein HSP 90-alpha	HSP90AA1
0.242181	0.257646	P40925;P40925-3;A0A5K1VW95;P40925-2;B9A041;B8ZZ51;C9JF79;C9JRL4;C9JLV6;F8WFC2;C9IZI0	P40925;P40925-3;A0A5K1VW95;P40925-2;B9A041;B8ZZ51;C9JF79	Malate dehydrogenase, cytoplasmic;Malate dehydrogenase	MDH1
0.243676	-0.366138	Q9HDC5	Q9HDC5	Junctophilin-1	JPH1
0.244401	0.965373	P16157;P16157-5;P16157-12;P16157-3;P16157-16;P16157-8;P16157-10;P16157-14;P16157-21;P16157-6;P16157-7;P16157-4;P16157-11;P16157-9;P16157-13;P16157-15;P16157-2;H0YBS0;A0A2R8Y4B0;H0YAY8;A0A087X0B4	P16157;P16157-5;P16157-12;P16157-3;P16157-16;P16157-8;P16157-10;P16157-14;P16157-21;P16157-6;P16157-7;P16157-4;P16157-11;P16157-9;P16157-13;P16157-15;P16157-2;H0YBS0	Ankyrin-1	ANK1
0.244416	-0.224009	P05556;P05556-2;P05556-5;P05556-4;P05556-3;E7EQW5;C9JPK5;H7C4N8;Q5T3E6;E9PLR6;E7EUI6;E7ERX5	P05556;P05556-2;P05556-5;P05556-4;P05556-3	Integrin beta-1	ITGB1
0.244429	0.431999	P18669;Q8N0Y7	P18669	Phosphoglycerate mutase 1	PGAM1
0.244845	0.258064	P49721;A0A087WVV1	P49721;A0A087WVV1	Proteasome subunit beta type-2	PSMB2
0.245668	0.300281	C9JF17;P05090;C9JX71;F8WBT9	C9JF17;P05090	Apolipoprotein D	APOD
0.246657	-0.384717	P12268;H0Y4R1;E7ETK5;P20839;P20839-6;P20839-7;C9K0R9;A0A3B3IRL5;C9J381;P20839-2;P20839-4;P20839-3;P20839-5	P12268;H0Y4R1	Inosine-5-monophosphate dehydrogenase 2	IMPDH2
0.247069	0.882606	P40939;H0YFD6;A0A2R8Y4F5;A0A2R8YG21;A0A2R8Y688;P40939-2	P40939;H0YFD6;A0A2R8Y4F5;A0A2R8YG21	Trifunctional enzyme subunit alpha, mitochondrial;Long-chain enoyl-CoA hydratase;Long chain 3-hydroxyacyl-CoA dehydrogenase	HADHA
0.248325	-0.388973	P02585;C9J7T9	P02585;C9J7T9	Troponin C, skeletal muscle	TNNC2
0.248652	-0.272223	P31948;P31948-3;P31948-2;F5H783;F5GXD8;H0YGI8	P31948;P31948-3;P31948-2	Stress-induced-phosphoprotein 1	STIP1
0.249069	-0.199548	P00390;P00390-5;P00390-4;P00390-2;P00390-3;A0A2R8YF59;H0YC68	P00390;P00390-5;P00390-4;P00390-2;P00390-3	Glutathione reductase, mitochondrial	GSR
0.250197	-0.5926	P00915;E5RHP7;E5RH81;E5RIF9;E5RG43;E5RFE7;E5RFL2;E5RGU8;E5RII2;H0YBE2;E5RG81;E5RJI8;E5RJF6;E5RHS7	P00915;E5RHP7;E5RH81;E5RIF9;E5RG43;E5RFE7;E5RFL2;E5RGU8	Carbonic anhydrase 1	CA1
0.250927	-0.587327	P63316;C9JDI3	P63316	Troponin C, slow skeletal and cardiac muscles	TNNC1
0.252286	0.400646	Q5JRX3;Q5JRX3-3;Q5JRX3-2;A0A0A0MRX9;B1APQ0	Q5JRX3;Q5JRX3-3;Q5JRX3-2;A0A0A0MRX9	Presequence protease, mitochondrial	PITRM1
0.2548	-0.248337	P63000;P63000-2;P15153;P60763;J3KSC4;J3QLK0;B1AH77;B1AH80;B1AH78	P63000;P63000-2;P15153;P60763;J3KSC4;J3QLK0;B1AH77;B1AH80	Ras-related C3 botulinum toxin substrate 1;Ras-related C3 botulinum toxin substrate 2;Ras-related C3 botulinum toxin substrate 3	RAC1;RAC2;RAC3
0.25553	-0.299524	P0CG48;F5H6Q2;F5H388;B4DV12;F5H265;J3QKN0;P0CG47;F5GYU3;Q5PY61;F5H747;J3QTR3;J3QS39;Q96C32;F5H2Z3;P62987;P62979;F5GXK7;M0R2S1;A0A2R8Y422;M0R1M6;M0R1V7;F5GZ39;J3QSA3	P0CG48;F5H6Q2;F5H388;B4DV12;F5H265;J3QKN0;P0CG47;F5GYU3;Q5PY61;F5H747;J3QTR3;J3QS39;Q96C32;F5H2Z3;P62987;P62979;F5GXK7;M0R2S1;A0A2R8Y422;M0R1M6;M0R1V7;F5GZ39;J3QSA3	Polyubiquitin-C;Ubiquitin;Polyubiquitin-B;Ubiquitin;Ubiquitin-60S ribosomal protein L40;Ubiquitin;60S ribosomal protein L40;Ubiquitin-40S ribosomal protein S27a;Ubiquitin;40S ribosomal protein S27a	UBC;UBB;RPS27A;UBA52
0.256259	-0.315667	P52888;K7EP46;K7EIK4;K7EMU4;K7EL32;K7EL02;P52888-2	P52888;K7EP46	Thimet oligopeptidase	THOP1
0.258395	-0.212962	Q15181	Q15181	Inorganic pyrophosphatase	PPA1
0.260527	-0.208054	P26038;V9GZ54	P26038	Moesin	MSN
0.261346	-0.453788	P13693;J3KPG2;Q5W0H4;A0A0B4J2C3;P13693-2;H0YCX0;E9PJF7;Q56UQ5	P13693;J3KPG2;Q5W0H4;A0A0B4J2C3;P13693-2	Translationally-controlled tumor protein	TPT1
0.262401	0.331383	Q96PD5;Q96PD5-2;M0R2W8;CON__ENSEMBL:ENSBTAP00000016285	Q96PD5;Q96PD5-2	N-acetylmuramoyl-L-alanine amidase	PGLYRP2
0.262749	-0.259268	P55036;Q5VWC4;P55036-2;H0Y3Y9;A6PVX3;A2A3N6;H0Y561	P55036;Q5VWC4;P55036-2	26S proteasome non-ATPase regulatory subunit 4	PSMD4
0.263132	-0.226621	Q9UBW8;F5H7C6;F5GYF7;F5H248;F5H4U8;F5H4Z0;F5H3M6;G3XAP1;F5GXT7	Q9UBW8;F5H7C6;F5GYF7;F5H248	COP9 signalosome complex subunit 7a	COPS7A
0.264313	0.3985	P10636;A0A0G2JPD5;A0A0G2JMX7;P10636-9;A0A0G2JQJ7;A0A0G2JS76;P10636-8;P10636-7;P10636-5;P10636-6;P10636-4;P10636-2;P10636-3;I3L2Z2;I3L170	P10636;A0A0G2JPD5;A0A0G2JMX7;P10636-9;A0A0G2JQJ7;A0A0G2JS76	Microtubule-associated protein tau	MAPT
0.267007	-0.200533	P63151;P63151-2;A0A590UJY3;E5RFR9;A0A590UJJ1;Q66LE6;Q00005-5;Q00005-4;Q00005-3;Q9Y2T4-2;Q9Y2T4-4;Q00005-6;Q9Y2T4-3;Q00005-2;Q00005;Q9Y2T4;Q00005-7;E5RIY1	P63151;P63151-2;A0A590UJY3;E5RFR9;A0A590UJJ1	Serine/threonine-protein phosphatase 2A 55 kDa regulatory subunit B alpha isoform	PPP2R2A
0.267733	-0.4486	P02760;S4R471;S4R3Y4;CON__P00978	P02760	Protein AMBP;Alpha-1-microglobulin;Inter-alpha-trypsin inhibitor light chain;Trypstatin	AMBP
0.268535	-0.352125	Q02218;A0A0D9SFS3;Q02218-3;C9J4G7	Q02218;A0A0D9SFS3;Q02218-3	2-oxoglutarate dehydrogenase, mitochondrial	OGDH
0.269404	0.446266	P02749;J3QRN2;J3QLI0;J3KS17;CON__P17690	P02749;J3QRN2;J3QLI0	Beta-2-glycoprotein 1	APOH
0.270981	-0.38873	P62993;J3KT38;P62993-2;J3QRL5;J3QLF6	P62993;J3KT38;P62993-2;J3QRL5	Growth factor receptor-bound protein 2	GRB2
0.271944	0.670474	Q16795;A0A3B3ISG8;H3BRM9;F5H0J3;F5GY40	Q16795;A0A3B3ISG8	NADH dehydrogenase [ubiquinone] 1 alpha subcomplex subunit 9, mitochondrial	NDUFA9
0.27268	0.240756	P19652	P19652	Alpha-1-acid glycoprotein 2	ORM2
0.273523	-0.33741	P54652	P54652	Heat shock-related 70 kDa protein 2	HSPA2
0.273696	0.226657	P54920;M0R0Y2;M0R2M1;M0R213;M0R027;M0R058;Q9H115;M0R0I4;A0A087WZQ7;Q9H115-3;Q9H115-2;M0QZM9;M0QZN5;M0R031	P54920;M0R0Y2;M0R2M1	Alpha-soluble NSF attachment protein	NAPA
0.275131	-0.44882	Q02978;I3L1P8;Q02978-2	Q02978;I3L1P8;Q02978-2	Mitochondrial 2-oxoglutarate/malate carrier protein	SLC25A11
0.2752	-0.654121	P27797;K7EJB9;K7EL50	P27797	Calreticulin	CALR
0.275711	-0.353247	O43852;O43852-3;O43852-9;O43852-5;O43852-6;O43852-10;O43852-15;O43852-13;O43852-14;O43852-11;H0Y875;O43852-12	O43852;O43852-3;O43852-9;O43852-5;O43852-6;O43852-10;O43852-15;O43852-13;O43852-14;O43852-11	Calumenin	CALU
0.277356	0.227276	P51452;P51452-2;K7ES89;K7ELG5	P51452;P51452-2;K7ES89	Dual specificity protein phosphatase 3	DUSP3
0.277457	0.489042	P02656;B0YIW2	P02656;B0YIW2	Apolipoprotein C-III	APOC3
0.278051	0.479226	Q702N8;Q702N8-2	Q702N8;Q702N8-2	Xin actin-binding repeat-containing protein 1	XIRP1
0.278113	-0.234476	P31930;O75439;G3V0E4	P31930	Cytochrome b-c1 complex subunit 1, mitochondrial	UQCRC1
0.278747	0.441905	P02753;Q5VY30	P02753;Q5VY30	Retinol-binding protein 4;Plasma retinol-binding protein(1-182);Plasma retinol-binding protein(1-181);Plasma retinol-binding protein(1-179);Plasma retinol-binding protein(1-176)	RBP4
0.278794	0.741427	Q9UMS6;Q9UMS6-5;Q9UMS6-2;Q9UMS6-3;Q9UMS6-4;H0Y9Y3	Q9UMS6;Q9UMS6-5;Q9UMS6-2;Q9UMS6-3;Q9UMS6-4;H0Y9Y3	Synaptopodin-2	SYNPO2
0.279863	0.243832	P30566;A0A1B0GTJ7;A0A1B0GWJ0;A0A0A6YY92;P30566-2;A0A1B0GWF8;A0A096LNY6;A0A1B0GTG9;A0A096LNY5;A0A096LNY4;A0A096LP92;A0A096LP72;B4DEP1;A0A1W2PRX2;A0A096LP76;A0A096LNT0;V9GY96	P30566;A0A1B0GTJ7;A0A1B0GWJ0;A0A0A6YY92;P30566-2;A0A1B0GWF8;A0A096LNY6;A0A1B0GTG9	Adenylosuccinate lyase	ADSL
0.279882	0.459147	P01743;P01742;P0DP01;A0A0C4DH29;A0A0B4J2H0	P01743;P01742;P0DP01;A0A0C4DH29;A0A0B4J2H0	Ig heavy chain V-I region HG3;Ig heavy chain V-I region EU	IGHV1-3;IGHV1-69-2
0.280771	0.998695	P07099;B1AQP8;B1AQP9	P07099	Epoxide hydrolase 1	EPHX1
0.280859	0.575385	Q13630;E9PKL9;E9PLH9;E9PP14;A0A0J9YX13;E9PP60	Q13630;E9PKL9;E9PLH9;E9PP14;A0A0J9YX13;E9PP60	GDP-L-fucose synthase	TSTA3
0.280879	-0.270783	P43034;A0A6Q8PFU3;A0A6Q8PG63;A0A6Q8PFT2;A0A6Q8PH33;I3L495;I3L3N5;P43034-2	P43034;A0A6Q8PFU3;A0A6Q8PG63;A0A6Q8PFT2	Platelet-activating factor acetylhydrolase IB subunit alpha	PAFAH1B1
0.281233	-0.449718	P10644;P10644-2;K7EPB2;K7EID3;K7EK41;K7EJ40;K7EIE5;K7EMZ6;K7EM13;K7EMU2;K7EPR5;X6RAV4;K7EQK3;P31321;H7BYW5;C9JSK5;K7EKR1	P10644;P10644-2;K7EPB2	cAMP-dependent protein kinase type I-alpha regulatory subunit;cAMP-dependent protein kinase type I-alpha regulatory subunit, N-terminally processed	PRKAR1A
0.28171	0.467979	P14618-2;H3BTN5;H3BR70;H3BQ34	P14618-2;H3BTN5;H3BR70;H3BQ34	Pyruvate kinase PKM;Pyruvate kinase	PKM
0.281828	0.664176	Q13642-5;Q13642-1;Q13642-4;Q5JXI8;A0A494C0D6;Q13642;Q5JXH7;Q5JXH8;Q5JXI2;Q13642-3;A0A0D9SFZ9;A0A0D9SFB0;A0A0D9SFI6;Q5JXH9;A0A0D9SGB2;Q5JXI0;A0A0D9SGD1;A0A494C0J3;A0A0D9SEY7;A0A494C1G1;A0A0D9SGC5	Q13642-5;Q13642-1;Q13642-4;Q5JXI8;A0A494C0D6;Q13642;Q5JXH7;Q5JXH8;Q5JXI2;Q13642-3;A0A0D9SFZ9;A0A0D9SFB0;A0A0D9SFI6;Q5JXH9	Four and a half LIM domains protein 1	FHL1
0.281972	0.606669	Q16851-2;C9JNZ1;C9JVG3;C9JWG0;C9JUW1;C9JTZ5;F2Z3H1;C9J3M0;F2Z3P4;F8WC70	Q16851-2	UTP--glucose-1-phosphate uridylyltransferase	UGP2
0.283007	0.299696	P25787;A0A024RA52;H3BT36;C9JCK5;H7C402	P25787;A0A024RA52	Proteasome subunit alpha type-2;Proteasome subunit alpha type	PSMA2
0.283469	-0.207948	Q9UNZ2;Q9UNZ2-5;F2Z2K0;Q9UNZ2-4;Q9UNZ2-6;R4GNE6;G3V4V8;R4GMY2	Q9UNZ2;Q9UNZ2-5;F2Z2K0;Q9UNZ2-4;Q9UNZ2-6	NSFL1 cofactor p47	NSFL1C
0.284703	-0.797844	G3V4T1	G3V4T1		ZNF219
0.284963	-0.307398	Q96MG2	Q96MG2	Junctional sarcoplasmic reticulum protein 1	JSRP1
0.287482	-0.346889	O14558;A0A1X7SC65;K7EP04	O14558;A0A1X7SC65;K7EP04	Heat shock protein beta-6	HSPB6
0.287627	0.32643	P20340;P20340-2;P20340-4;F5H3K7;P20340-3;C9JU14;F5GX61;J3KR73;Q14964;C9JB90;C9J0I2	P20340;P20340-2;P20340-4;F5H3K7;P20340-3	Ras-related protein Rab-6A	RAB6A
0.291887	-0.575956	P22392-2;Q32Q12;P22392;E7ERL0;J3KPD9;O60361;E5RHP0;C9K028;F6XY72	P22392-2;Q32Q12;P22392;E7ERL0;J3KPD9;O60361	Nucleoside diphosphate kinase B;Nucleoside diphosphate kinase;Putative nucleoside diphosphate kinase	NME2;NME1-NME2;NME1;NME2P1
0.29271	0.73919	P02649;H0Y7L5;E9PEV4;E7ERP7;CON__Q03247	P02649;H0Y7L5;E9PEV4;E7ERP7	Apolipoprotein E	APOE
0.292854	-0.527973	P07305;P07305-2	P07305;P07305-2	Histone H1.0;Histone H1.0, N-terminally processed	H1F0
0.29664	0.577312	P21266;A0A0A0MTN3	P21266;A0A0A0MTN3	Glutathione S-transferase Mu 3	GSTM3
0.300732	0.881658	P51884	P51884	Lumican	LUM
0.301032	-0.135518	P05026;P05026-2;V9GYR2	P05026;P05026-2;V9GYR2	Sodium/potassium-transporting ATPase subunit beta-1	ATP1B1
0.301966	0.582756	B9A064;A0A0B4J231;A0A5H1ZRQ4;P0CG04	B9A064;A0A0B4J231;A0A5H1ZRQ4;P0CG04	Immunoglobulin lambda-like polypeptide 5;Ig lambda-1 chain C regions	IGLL5;IGLC1
0.30363	0.708809	P21695;P21695-2	P21695;P21695-2	Glycerol-3-phosphate dehydrogenase [NAD(+)], cytoplasmic	GPD1
0.304812	-0.437266	O43181;H0Y9M8	O43181;H0Y9M8	NADH dehydrogenase [ubiquinone] iron-sulfur protein 4, mitochondrial	NDUFS4
0.305967	-0.527184	Q00765;E2QRG8	Q00765;E2QRG8	Receptor expression-enhancing protein 5;Receptor expression-enhancing protein	REEP5
0.306708	-0.260401	P62195;P62195-2;J3QQM1	P62195;P62195-2	26S protease regulatory subunit 8	PSMC5
0.306879	0.356004	P06727	P06727	Apolipoprotein A-IV	APOA4
0.308157	0.444107	B4E1Z4;E7ETN3;P00751;H7C5H1;A0A0G2JH38;P00751-2;P06681;C9JRT3;P06681-3;B4DQI1;E9PDZ0;A0A0G2JIE7;H0Y3H6;A0A0G2JL69;P06681-2;H7C526;A0A0G2JJM0;Q5ST52;H0Y868;A0A0G2JK28;Q8N6L6;F8WCJ9;F2Z3N2	B4E1Z4;E7ETN3;P00751;H7C5H1	Complement factor B;Complement factor B Ba fragment;Complement factor B Bb fragment	CFB
0.308756	0.55042	O15372;A0A087WZK9;B3KS98;E5RHC7;E5RH59;E5RFW7;E5RFH0;E5RGU4	O15372;A0A087WZK9;B3KS98;E5RHC7;E5RH59;E5RFW7;E5RFH0;E5RGU4	Eukaryotic translation initiation factor 3 subunit H	EIF3H
0.309671	-0.871905	P05109	P05109	Protein S100-A8;Protein S100-A8, N-terminally processed	S100A8
0.311843	-0.354561	Q9NZJ6;F6WGP0	Q9NZJ6	Ubiquinone biosynthesis O-methyltransferase, mitochondrial	COQ3
0.311967	0.320209	P01008;Q8TCE1;CON__P41361	P01008;Q8TCE1	Antithrombin-III	SERPINC1
0.312312	1.11642	P00738;J3QR68;H0Y300;A0A0C4DGL8;P00738-2;J3QLC9;A0A087WU08;H3BS21;J3KTC3;J3KRH2;J3KSV1;J3QQI8;H3BMJ7	P00738;J3QR68;H0Y300;A0A0C4DGL8;P00738-2;J3QLC9;A0A087WU08	Haptoglobin;Haptoglobin alpha chain;Haptoglobin beta chain	HP
0.312538	0.339773	O75832;B1AJY5;B1AJY7;O75832-2;B1AJY6	O75832;B1AJY5;B1AJY7;O75832-2;B1AJY6	26S proteasome non-ATPase regulatory subunit 10	PSMD10
0.312615	-0.291779	Q9H0U4;E9PLD0;Q92928	Q9H0U4;E9PLD0;Q92928	Ras-related protein Rab-1B;Putative Ras-related protein Rab-1C	RAB1B;RAB1C
0.312664	-0.302867	Q8N142;Q8N142-2;G3V5D8;G3V232;P30520;G3V2N1	Q8N142;Q8N142-2	Adenylosuccinate synthetase isozyme 1	ADSSL1
0.313058	0.408162	Q15056;Q15056-2	Q15056;Q15056-2	Eukaryotic translation initiation factor 4H	EIF4H
0.313297	1.84459	P02788;E7EQB2;E7ER44;P02788-2;C9JCF5	P02788;E7EQB2;E7ER44;P02788-2	Lactotransferrin;Lactoferricin-H;Kaliocin-1;Lactoferroxin-A;Lactoferroxin-B;Lactoferroxin-C	LTF
0.313457	0.714762	Q9NZL9;Q9NZL9-4;Q9NZL9-2;Q9NZL9-3;H7C0X7;E5RJR3;Q9NZL9-5	Q9NZL9;Q9NZL9-4;Q9NZL9-2;Q9NZL9-3;H7C0X7	Methionine adenosyltransferase 2 subunit beta	MAT2B
0.31425	1.32129	P11217;P11217-2;P06737;E9PK47;P06737-2;H0Y4Z6	P11217;P11217-2	Glycogen phosphorylase, muscle form	PYGM
0.3143	0.97875	P07585;F8VXZ8;F8VUF6;F8VWU0;F8VX58;P07585-4;P07585-2;P07585-3;F8VNV6;H0YIH3;P21810;H0YI87;F8VNW0;F8VU58;F8VSI3;P07585-5	P07585;F8VXZ8;F8VUF6;F8VWU0	Decorin	DCN
0.315998	0.571385	P23284	P23284	Peptidyl-prolyl cis-trans isomerase B	PPIB
0.31627	0.482387	P33121;E7EPM6;P33121-3;P33121-2;B7Z3Z9;D6RER0;H0Y9U7;H0Y9Z9;D6RG07;A0A494C116;A0A499FJL5;C9J8C7;E7ERD7;A0A494C0J9;A0A494C0B6;A0A494BZW8;Q9ULC5;Q9UKU0-6;Q9UKU0-1;Q9UKU0-9;Q9UKU0-3;Q9UKU0-5;Q9ULC5-4;Q9UKU0-7;Q9UKU0-2;Q9ULC5-3;Q9UKU0;Q9UKU0-8	P33121;E7EPM6;P33121-3;P33121-2;B7Z3Z9	Long-chain-fatty-acid--CoA ligase 1	ACSL1
0.317421	-0.215095	P24752;A0A5F9ZHL1;A0A5F9ZHJ7;A0A5F9ZHD4;A0A5F9ZI66;A0A5F9ZHH9;H0YEL7;P24752-2;A0A5F9ZHL7;E9PRQ6	P24752;A0A5F9ZHL1;A0A5F9ZHJ7;A0A5F9ZHD4;A0A5F9ZI66	Acetyl-CoA acetyltransferase, mitochondrial	ACAT1
0.317682	-0.340879	P36957;P36957-2;Q86SW4;H0YJF9;G3V5M3;G3V3F0	P36957;P36957-2;Q86SW4	Dihydrolipoyllysine-residue succinyltransferase component of 2-oxoglutarate dehydrogenase complex, mitochondrial	DLST
0.319196	0.729905	A0A2Q2TTZ9;P01594;P01593	A0A2Q2TTZ9;P01594;P01593	Ig kappa chain V-I region AU;Ig kappa chain V-I region AG
0.319712	0.441408	P61978;P61978-2;P61978-3;Q5T6W2;S4R457;S4R359	P61978;P61978-2;P61978-3;Q5T6W2	Heterogeneous nuclear ribonucleoprotein K	HNRNPK
0.323201	-0.343658	O95202;O95202-2;O95202-3	O95202	LETM1 and EF-hand domain-containing protein 1, mitochondrial	LETM1
0.32391	-0.393632	P01780;A0A0B4J1V1;P01763;P01762	P01780;A0A0B4J1V1;P01763;P01762	Ig heavy chain V-III region JON;Ig heavy chain V-III region WEA;Ig heavy chain V-III region TRO	IGHV3-21
0.32481	0.791681	P00734;E9PIT3;C9JV37;CON__P00735	P00734;E9PIT3	Prothrombin;Activation peptide fragment 1;Activation peptide fragment 2;Thrombin light chain;Thrombin heavy chain	F2
0.325148	-0.714355	O43598;H0Y8X4;O43598-2	O43598;H0Y8X4	2-deoxynucleoside 5-phosphate N-hydrolase 1	DNPH1
0.32529	1.05013	Q99798;A2A274	Q99798;A2A274	Aconitate hydratase, mitochondrial	ACO2
0.326121	-0.719363	P30837	P30837	Aldehyde dehydrogenase X, mitochondrial	ALDH1B1
0.326698	0.57143	P08133;P08133-2;E7EMC6;E5RK63;E5RJF5;E5RI05;E5RFF0;E5RJR0;E5RIU8;H0YC77	P08133;P08133-2;E7EMC6	Annexin A6;Annexin	ANXA6
0.327893	-0.423229	P62258;P62258-2;B4DJF2;I3L3T1;K7EIT4;I3L0W5	P62258;P62258-2;B4DJF2;I3L3T1	14-3-3 protein epsilon	YWHAE
0.329258	-0.363901	E5RK69	E5RK69	Annexin	ANXA6
0.33242	-0.938005	Q8IVN3;D6R8Y8;C9JYJ2;A8MSY1	Q8IVN3;D6R8Y8;C9JYJ2;A8MSY1	Musculoskeletal embryonic nuclear protein 1	MUSTN1;TMEM110-MUSTN1
0.334002	-0.722987	P62942;Q5W0X3;A0A087WZM5;Q1JUQ3;Q1JUQ5;A0A087WTS4;A0A087WV48	P62942;Q5W0X3;A0A087WZM5	Peptidyl-prolyl cis-trans isomerase FKBP1A;Peptidyl-prolyl cis-trans isomerase	FKBP1A
0.334381	-0.211453	P36871;A0A3B3ITK7;P36871-3	P36871;A0A3B3ITK7;P36871-3	Phosphoglucomutase-1	PGM1
0.335527	0.44849	Q8NI60;Q8NI60-3;Q8NI60-4;Q8NI60-2	Q8NI60;Q8NI60-3;Q8NI60-4	Atypical kinase ADCK3, mitochondrial	ADCK3
0.335848	0.26483	P07384;E9PL37;E9PRM1;E9PLX0;E9PJJ3;E9PLC9;E9PMC6;E9PJA6;E9PSA6;E9PQB3;E9PIA9	P07384	Calpain-1 catalytic subunit	CAPN1
0.3371	-0.299078	P05091;P05091-2;F8VP50;S4R3S4;P47895;H0Y2X5	P05091;P05091-2	Aldehyde dehydrogenase, mitochondrial	ALDH2
0.340248	-0.727052	P62269;A0A0G2JQH2;Q5GGW2;J3JS69	P62269	40S ribosomal protein S18	RPS18
0.341962	-0.404317	P11310;B7Z9I1;Q5T4U5;P11310-2;H0YDT5;E9PRX4;E9PJM9	P11310;B7Z9I1;Q5T4U5;P11310-2	Medium-chain specific acyl-CoA dehydrogenase, mitochondrial	ACADM
0.343655	0.418736	P42704;C9JCA9;B8ZZ38;A0A0C4DG06;H7C3W8	P42704	Leucine-rich PPR motif-containing protein, mitochondrial	LRPPRC
0.344291	-0.19659	A0A2R8Y6G6;P06733-2;A0A2R8Y798;K7ERS8;A0A2R8YEG5	A0A2R8Y6G6;P06733-2	Alpha-enolase	ENO1
0.345198	0.454922	P49748;P49748-3;P49748-2;G3V1M7;J3QRJ8;K7EQP4;J3KSR4;K7EJW8;J3QKU9;J3KS89;K7EMF8	P49748;P49748-3;P49748-2	Very long-chain specific acyl-CoA dehydrogenase, mitochondrial	ACADVL
0.345445	0.583783	Q15746;Q15746-9;Q15746-11;Q15746-7;Q15746-4;Q15746-5;Q15746-2;Q15746-3;Q15746-6;Q15746-10;Q15746-8	Q15746;Q15746-9;Q15746-11;Q15746-7;Q15746-4;Q15746-5;Q15746-2;Q15746-3;Q15746-6	Myosin light chain kinase, smooth muscle;Myosin light chain kinase, smooth muscle, deglutamylated form	MYLK
0.34755	-0.510247	P20810-6;A0A6Q8PH20;A0A0C4DGB5;P20810-10;P20810-9;P20810-7;P20810-5;B7Z574;A0A6Q8PGN6;E7EVY3;A0A6Q8PG72;A0A6Q8PGG5;E9PDE4;A0A6Q8PFE5;E7ES10;H0Y7F0;E9PCH5;P20810;P20810-4;P20810-8;P20810-3;A0A6Q8PFF6;P20810-2;H0Y9H6;H0YD33;E7EQA0;F8W7E0;A0A6Q8PFL0;A0A6Q8PFR3;D6RBR1;E9PSG1;H0YA91;A0A6Q8PG40;E7EN75;D6RGF7;H0Y944	P20810-6;A0A6Q8PH20;A0A0C4DGB5;P20810-10;P20810-9;P20810-7;P20810-5;B7Z574;A0A6Q8PGN6;E7EVY3;A0A6Q8PG72;A0A6Q8PGG5;E9PDE4;A0A6Q8PFE5;E7ES10;H0Y7F0;E9PCH5;P20810;P20810-4;P20810-8;P20810-3;A0A6Q8PFF6;P20810-2;H0Y9H6;H0YD33;E7EQA0	Calpastatin	CAST
0.348264	0.556687	Q14195;Q14195-2;H0YBT4;Q14117;D6RF19	Q14195;Q14195-2	Dihydropyrimidinase-related protein 3	DPYSL3
0.349893	0.316941	Q04760;Q04760-2	Q04760;Q04760-2	Lactoylglutathione lyase	GLO1
0.351118	-0.395428	O60506;O60506-4;O60506-3;O60506-2;F6UXX1;B7Z645;O60506-5;A0A6Q8PHG0	O60506;O60506-4;O60506-3;O60506-2;F6UXX1;B7Z645;O60506-5	Heterogeneous nuclear ribonucleoprotein Q	SYNCRIP
0.353397	-0.386547	P38646;A0A3B3ITI4;D6RJI2;D6RA73;H0YBG6;H0Y8S0;A0A3B3ITN1	P38646	Stress-70 protein, mitochondrial	HSPA9
0.353982	0.592569	P07451;E5RHI4	P07451	Carbonic anhydrase 3	CA3
0.354542	-0.288175	Q9H0W9;A0A087WT99;Q9H0W9-2;E9PJU8;E9PQS1;A0A1W2PRB8;Q9H0W9-4;Q9H0W9-3;E9PPB5;E9PR95;E9PSC3;E9PLC5;E9PLB3;E9PIP1	Q9H0W9;A0A087WT99;Q9H0W9-2;E9PJU8;E9PQS1;A0A1W2PRB8;Q9H0W9-4;Q9H0W9-3;E9PPB5	Ester hydrolase C11orf54	C11orf54
0.356271	0.219268	P15374;A0A087WTB8;Q5TBK7	P15374;A0A087WTB8;Q5TBK7	Ubiquitin carboxyl-terminal hydrolase isozyme L3;Ubiquitin carboxyl-terminal hydrolase	UCHL3
0.357891	0.598004	P15259	P15259	Phosphoglycerate mutase 2	PGAM2
0.358132	-0.324972	Q9H1E5	Q9H1E5	Thioredoxin-related transmembrane protein 4	TMX4
0.360832	0.530352	P09972;A8MVZ9	P09972;A8MVZ9	Fructose-bisphosphate aldolase C;Fructose-bisphosphate aldolase	ALDOC
0.362596	-0.839239	A0A0A0MRN9;Q9GZV1;Q5T457;Q9GZV1-2	A0A0A0MRN9;Q9GZV1;Q5T457;Q9GZV1-2	Ankyrin repeat domain-containing protein 2	ANKRD2
0.362714	-0.866098	Q04446;E9PGM4	Q04446;E9PGM4	1,4-alpha-glucan-branching enzyme	GBE1
0.36493	-0.563798	P42126;P42126-2;Q96DC0;H3BS70	P42126;P42126-2;Q96DC0;H3BS70	Enoyl-CoA delta isomerase 1, mitochondrial	ECI1;DCI
0.365378	-0.668998	P10515;H0YDD4;E9PEJ4	P10515;H0YDD4;E9PEJ4	Dihydrolipoyllysine-residue acetyltransferase component of pyruvate dehydrogenase complex, mitochondrial;Acetyltransferase component of pyruvate dehydrogenase complex	DLAT
0.367732	0.895384	P06312	P06312	Ig kappa chain V-IV region	IGKV4-1
0.372359	-0.76151	O14983;O14983-2;O14983-3;H3BVB2;H3BTW4;H3BUT9;H3BTF1	O14983;O14983-2;O14983-3	Sarcoplasmic/endoplasmic reticulum calcium ATPase 1	ATP2A1
0.374191	0.632204	O95299;A0A087WXC5;E7ESZ7;O95299-2;Q8N1B9;C9J6X0;H7C2W5;H7C1Y7;H7C2X4	O95299;A0A087WXC5;E7ESZ7;O95299-2	NADH dehydrogenase [ubiquinone] 1 alpha subcomplex subunit 10, mitochondrial	NDUFA10
0.37478	0.73089	Q8IWX7;Q8IWX7-3;Q8IWX7-2	Q8IWX7;Q8IWX7-3;Q8IWX7-2	Protein unc-45 homolog B	UNC45B
0.374807	-0.595585	O95292;E5RK64;O95292-2	O95292	Vesicle-associated membrane protein-associated protein B/C	VAPB
0.375461	-0.411425	P16403	P16403	Histone H1.2	HIST1H1C
0.375914	0.849168	P07437;Q5JP53;Q5ST81;M0R1I1	P07437;Q5JP53;Q5ST81	Tubulin beta chain	TUBB
0.376173	-0.394326	P22695;H3BRG4;H3BSJ9;H3BP04;H3BUE4;H3BUI9;A0A087WVZ4	P22695;H3BRG4;H3BSJ9;H3BP04	Cytochrome b-c1 complex subunit 2, mitochondrial	UQCRC2
0.377153	0.570595	P46782;M0QZN2;M0R0F0;M0R0R2	P46782;M0QZN2;M0R0F0;M0R0R2	40S ribosomal protein S5;40S ribosomal protein S5, N-terminally processed	RPS5
0.378045	0.377423	P24298;Q8TD30;Q8TD30-2	P24298	Alanine aminotransferase 1	GPT
0.37814	-0.32284	Q9P2R7;A0A2R8YDQ9;A0A2R8Y6Y7;Q9P2R7-2;Q5T9Q5;Q5T9Q8;A0A2R8Y5P6;A0A2R8Y6E6;A0A0U1RQF8;A0A0U1RQL1;A0A0U1RRI1;A0A0U1RQU7;A0A2R8Y5P4	Q9P2R7;A0A2R8YDQ9;A0A2R8Y6Y7;Q9P2R7-2;Q5T9Q5	Succinyl-CoA ligase [ADP-forming] subunit beta, mitochondrial	SUCLA2
0.379182	0.354856	Q9H444	Q9H444	Charged multivesicular body protein 4b	CHMP4B
0.379242	-0.353982	Q8IYT4;K7EM02;K7EIJ8;Q8IYT4-2	Q8IYT4;K7EM02;K7EIJ8;Q8IYT4-2	Katanin p60 ATPase-containing subunit A-like 2	KATNAL2
0.380667	-0.566562	P48788;A0A087WXS0;P48788-2	P48788;A0A087WXS0;P48788-2	Troponin I, fast skeletal muscle	TNNI2
0.381351	0.437355	P29218;P29218-3;E5RIP7;H0YBL1;E5RG94;E5RHE9;E5RG13;E5RI82;E5RGY4;P29218-2;E5RIF4	P29218;P29218-3;E5RIP7;H0YBL1;E5RG94;E5RHE9;E5RG13;E5RI82;E5RGY4;P29218-2	Inositol monophosphatase 1	IMPA1
0.382681	0.84995	P0DP25;P0DP24;P0DP23;E7EMB3;G3V361;A0A590UJI2;Q96HY3;A0A590UJC0;F8WBR5;G3V226;M0QZ52;G3V479;P27482	P0DP25;P0DP24;P0DP23;E7EMB3;G3V361;A0A590UJI2;Q96HY3		CALM2;CALM1
0.384662	0.404251	P08238;Q58FF7;Q58FF6;Q58FG1	P08238	Heat shock protein HSP 90-beta	HSP90AB1
0.384827	0.623119	Q16836;A0A0A0MSE2;E9PF18;Q16836-3;Q16836-2;A0A0D9SFP2;A0A1W2PQV5;A0A1W2PNM1;A0A1W2PQC2;A0A1W2PRT2;A0A1W2PQ78;A0A1W2PP40;A0A1W2PQ55	Q16836;A0A0A0MSE2;E9PF18;Q16836-3;Q16836-2;A0A0D9SFP2;A0A1W2PQV5;A0A1W2PNM1;A0A1W2PQC2;A0A1W2PRT2	Hydroxyacyl-coenzyme A dehydrogenase, mitochondrial	HADH
0.384931	-0.897579	P19404;E7EPT4	P19404;E7EPT4	NADH dehydrogenase [ubiquinone] flavoprotein 2, mitochondrial	NDUFV2
0.384957	-0.544351	P52179-2;P52179;A8MX12;J3KRK2	P52179-2;P52179;A8MX12	Myomesin-1	MYOM1
0.389791	-0.660443	Q9UIJ7;Q9UIJ7-3;Q9UIJ7-2	Q9UIJ7;Q9UIJ7-3;Q9UIJ7-2	GTP:AMP phosphotransferase AK3, mitochondrial	AK3
0.390099	0.355407	Q14103;Q14103-3;D6RAF8;H0Y8G5;D6RD83;D6RF44;H0YA96;Q14103-4;Q14103-2;D6RBQ9	Q14103;Q14103-3;D6RAF8;H0Y8G5;D6RD83;D6RF44;H0YA96;Q14103-4;Q14103-2;D6RBQ9	Heterogeneous nuclear ribonucleoprotein D0	HNRNPD
0.392227	1.33383	O75112-2;O75112-7;O75112;O75112-3;A0A0C4DGG7;A0A096LPD7	O75112-2;O75112-7;O75112;O75112-3	LIM domain-binding protein 3	LDB3
0.395578	0.705404	Q13561;H0YI98;F8W1I6;Q13561-3;Q13561-2;F8VW18	Q13561;H0YI98;F8W1I6;Q13561-3;Q13561-2;F8VW18	Dynactin subunit 2	DCTN2
0.397643	-0.80727	P68363;P68363-2	P68363;P68363-2	Tubulin alpha-1B chain	TUBA1B
0.397744	-0.969717	Q9NX63;C9JRZ6;F8WAR4;A0A286YEX5	Q9NX63;C9JRZ6;F8WAR4;A0A286YEX5	MICOS complex subunit MIC19	CHCHD3
0.398129	0.617085	Q96C23;H7C320;H7C1B5	Q96C23;H7C320;H7C1B5	Aldose 1-epimerase	GALM
0.401152	0.345281	P16930;P16930-2;H0YLC7;H3BNP8	P16930;P16930-2;H0YLC7	Fumarylacetoacetase	FAH
0.403342	-0.347616	P0DPI2;A0A0B4J2D5;A0A096LPI6;A0A096LNH5;H7C1F6;H7C2G3;P0DPI2-2;A0A0B4J2D5-2;A0A096LP73;A0A2R8YDR7;F2Z2Q0;A0A096LP12;A0A096LNJ1;A0A2R8Y6K9	P0DPI2;A0A0B4J2D5;A0A096LPI6;A0A096LNH5;H7C1F6;H7C2G3;P0DPI2-2;A0A0B4J2D5-2		C21orf33
0.404789	-1.19221	P05413;S4R371;S4R3A2	P05413;S4R371;S4R3A2	Fatty acid-binding protein, heart	FABP3
0.406294	-0.423309	Q9Y2J8;Q9Y2J8-2	Q9Y2J8;Q9Y2J8-2	Protein-arginine deiminase type-2	PADI2
0.406883	0.863668	P31040;P31040-2;D6RFM5;A0A087X1I3;P31040-3;A0A494C1T6;H0Y8X1	P31040;P31040-2;D6RFM5;A0A087X1I3;P31040-3	Succinate dehydrogenase [ubiquinone] flavoprotein subunit, mitochondrial	SDHA
0.408182	-0.438934	P49720;A0A087WUL2;A0A087WXQ8;A0A087WY10	P49720;A0A087WUL2;A0A087WXQ8;A0A087WY10	Proteasome subunit beta type-3	PSMB3
0.409677	-0.144783	P68133;A6NL76	P68133;A6NL76	Actin, alpha skeletal muscle	ACTA1
0.412596	-0.519626	Q92629;Q92629-3;Q92629-2;E5RI34	Q92629;Q92629-3;Q92629-2	Delta-sarcoglycan	SGCD
0.413119	0.648625	O95747;C9JIG9	O95747;C9JIG9	Serine/threonine-protein kinase OSR1	OXSR1
0.416584	-0.487698	P50995;P50995-2;H0Y6E1;P27216;E5RIN3;P27216-2	P50995;P50995-2	Annexin A11	ANXA11
0.417996	-0.43263	P07741;H3BQZ9;P07741-2;H3BQF1;H3BQB1;H3BSW3	P07741;H3BQZ9;P07741-2;H3BQF1;H3BQB1;H3BSW3	Adenine phosphoribosyltransferase	APRT
0.418018	-0.521489	Q15102;M0R389;M0QXS6;M0R323;M0QZT2;M0R1K3	Q15102;M0R389	Platelet-activating factor acetylhydrolase IB subunit gamma	PAFAH1B3
0.423987	-0.463603	P21796;C9JI87	P21796;C9JI87	Voltage-dependent anion-selective channel protein 1	VDAC1
0.426366	0.858413	P05155;E9PGN7;P05155-2;P05155-3;H9KV48;H0YCA1	P05155;E9PGN7;P05155-2;P05155-3;H9KV48	Plasma protease C1 inhibitor	SERPING1
0.426555	-0.812583	A0A2R8Y5V9;A0A2R8YH90;A0A2R8YGX3;A0A590UJB9;A0A590UK79	A0A2R8Y5V9;A0A2R8YH90;A0A2R8YGX3
0.42865	-0.898201	Q00013;Q00013-2;Q00013-3;C9J9J4	Q00013;Q00013-2;Q00013-3;C9J9J4	55 kDa erythrocyte membrane protein	MPP1
0.430212	0.14353	P31939;P31939-2;C9JLK0;H7C1S2;F8WEF0	P31939;P31939-2	Bifunctional purine biosynthesis protein PURH;Phosphoribosylaminoimidazolecarboxamide formyltransferase;IMP cyclohydrolase	ATIC
0.430501	-0.858739	P51970	P51970	NADH dehydrogenase [ubiquinone] 1 alpha subcomplex subunit 8	NDUFA8
0.434252	0.406963	P00568;Q5T9B7;H0YID2;Q9Y6K8;Q9Y6K8-2;Q9Y6K8-3	P00568;Q5T9B7	Adenylate kinase isoenzyme 1	AK1
0.437087	0.745465	P02792	P02792	Ferritin light chain	FTL
0.43782	0.543059	P51114;P51114-3;B4DXZ6;P51114-2;H7C4S4;E7EU85;E9PFF5;P51116	P51114;P51114-3;B4DXZ6;P51114-2;H7C4S4;E7EU85;E9PFF5	Fragile X mental retardation syndrome-related protein 1	FXR1
0.438853	0.513266	P13929;P13929-2;P13929-3;E5RGZ4;K7EKN2;K7EPM1;K7EP84;E5RJH5;U3KQQ1	P13929;P13929-2;P13929-3;E5RGZ4;K7EKN2;K7EPM1	Beta-enolase;Enolase	ENO3
0.441123	-0.564112	P28066;P28066-2	P28066;P28066-2	Proteasome subunit alpha type-5	PSMA5
0.443467	-0.836768	P30043;A0A2R8YEP4;M0R192;A0A2R8Y7Y9;M0QZL1	P30043;A0A2R8YEP4;M0R192;A0A2R8Y7Y9;M0QZL1	Flavin reductase (NADPH)	BLVRB
0.444103	-0.417076	P00441;H7BYH4	P00441;H7BYH4	Superoxide dismutase [Cu-Zn]	SOD1
0.444932	0.267515	O14744;G3V580;O14744-5;O14744-2;G3V5L5;G3V2L6;G3V2X6;H0YJX6;O14744-3;G3V507;G3V2F5;C9JSX3;O14744-4	O14744;G3V580;O14744-5;O14744-2;G3V5L5;G3V2L6;G3V2X6;H0YJX6;O14744-3	Protein arginine N-methyltransferase 5;Protein arginine N-methyltransferase 5, N-terminally processed	PRMT5
0.447365	0.578968	Q9NY33;G3V1D3;G3V180;Q9NY33-4;E9PQ14;E9PKK8;E9PPK9;Q9NY33-2;E9PNX5;E9PQF2	Q9NY33;G3V1D3;G3V180;Q9NY33-4	Dipeptidyl peptidase 3	DPP3
0.449197	-0.289904	P52565;J3QQX2;J3KTF8;J3KRE2;J3KRY1;P52565-2;J3KS60	P52565;J3QQX2;J3KTF8;J3KRE2;J3KRY1;P52565-2;J3KS60	Rho GDP-dissociation inhibitor 1	ARHGDIA
0.44967	-0.512777	P45880;A0A0A0MR02;P45880-2;P45880-1;Q5JSD2;Q5JSD1;A2A3S1	P45880;A0A0A0MR02;P45880-2;P45880-1;Q5JSD2;Q5JSD1	Voltage-dependent anion-selective channel protein 2	VDAC2
0.45107	-0.653928	O14618;J3KNF4;E9PP76;E9PK03	O14618;J3KNF4;E9PP76	Copper chaperone for superoxide dismutase;Superoxide dismutase [Cu-Zn]	CCS
0.451606	-0.90353	P14649;F8W1I5;F8VSA2	P14649;F8W1I5	Myosin light chain 6B	MYL6B
0.452448	-0.276813	P67775;P67775-2;E5RI56	P67775;P67775-2	Serine/threonine-protein phosphatase 2A catalytic subunit alpha isoform	PPP2CA
0.453242	0.501789	P01011;G3V595;G3V3A0;P01011-2;A0A087WY93	P01011;G3V595;G3V3A0	Alpha-1-antichymotrypsin;Alpha-1-antichymotrypsin His-Pro-less	SERPINA3
0.453783	0.278078	P53004;C9J1E1	P53004	Biliverdin reductase A	BLVRA
0.454292	0.675512	Q9Y2Q3;E9PFN5;Q9Y2Q3-3;Q9Y2Q3-2;C9JNT3;Q9Y2Q3-4	Q9Y2Q3;E9PFN5;Q9Y2Q3-3;Q9Y2Q3-2;C9JNT3;Q9Y2Q3-4	Glutathione S-transferase kappa 1	GSTK1
0.459883	-0.625567	O14732;O14732-2;K7EII9;K7EL65;K7ELF8	O14732;O14732-2	Inositol monophosphatase 2	IMPA2
0.461369	0.327169	P54578;P54578-2;A6NJA2;P54578-3;J3QQT6;J3KS55;H0YA47	P54578;P54578-2;A6NJA2;P54578-3	Ubiquitin carboxyl-terminal hydrolase 14;Ubiquitin carboxyl-terminal hydrolase	USP14
0.462746	-0.524796	O75390;B4DJV2;A0A0C4DGI3;H0YIC4;F8VTT8;H0YH82;F8W4S1;F8VPA1;F8VPF9;F8W1S4;F8VR34;F8VRP1;F8VX68;F8VRI6;F8W642;F8VWQ5;F8VX07;F8VZK9;F8VU34;F8W0J2;F8W031;F8VP03	O75390;B4DJV2;A0A0C4DGI3	Citrate synthase, mitochondrial;Citrate synthase	CS
0.463975	0.735736	P06732	P06732	Creatine kinase M-type;Creatine kinase M-type, N-terminally processed	CKM
0.466297	1.02712	Q9NZN4;Q9NZN4-2	Q9NZN4;Q9NZN4-2	EH domain-containing protein 2	EHD2
0.466563	-0.651192	P09429;Q5T7C4;B2RPK0	P09429;Q5T7C4	High mobility group protein B1	HMGB1
0.467275	-1.29855	P00918;E5RID5;E5RK37	P00918	Carbonic anhydrase 2	CA2
0.469055	-0.365043	P16989-2;P16989;P16989-3;A0A0D9SEI8;Q9Y2T7	P16989-2;P16989;P16989-3	Y-box-binding protein 3	YBX3
0.469368	-0.928279	A0A0A0MRZ8;P04433	A0A0A0MRZ8;P04433	Ig kappa chain V-III region VG	IGKV3D-11
0.469526	0.399993	Q96IU4;B4DQI4;F8W9U3;Q96IU4-2	Q96IU4;B4DQI4;F8W9U3	Alpha/beta hydrolase domain-containing protein 14B	ABHD14B
0.469918	-0.419369	Q9BSL1	Q9BSL1	Ubiquitin-associated domain-containing protein 1	UBAC1
0.470113	-0.732147	P49189;P49189-3;P49189-2	P49189;P49189-3;P49189-2	4-trimethylaminobutyraldehyde dehydrogenase	ALDH9A1
0.472332	-1.49168	Q14324	Q14324	Myosin-binding protein C, fast-type	MYBPC2
0.472413	-0.572479	Q8NB12;E9PHG3;C9JUP3	Q8NB12;E9PHG3	Histone-lysine N-methyltransferase SMYD1	SMYD1
0.474108	0.753758	A0A0J9YY99;P0DP03;P01768;P01764	A0A0J9YY99;P0DP03;P01768;P01764	Ig heavy chain V-III region CAM;Ig heavy chain V-III region 23	IGHV3-23
0.474192	0.362816	P35270;REV__Q16649	P35270	Sepiapterin reductase	SPR
0.474437	0.91796	P68366;P68366-2;C9JEV8;C9JQ00;C9JJQ8;C9JDL2	P68366;P68366-2	Tubulin alpha-4A chain	TUBA4A
0.474539	0.578011	O60763;O60763-2	O60763;O60763-2	General vesicular transport factor p115	USO1
0.476253	0.49979	P08758;D6RBE9;D6RBL5;E9PHT9;D6RCN3	P08758;D6RBE9;D6RBL5;E9PHT9	Annexin A5;Annexin	ANXA5
0.478094	0.959829	Q93084;Q93084-4;Q93084-3;Q93084-7;Q93084-1;Q93084-6;Q93084-5	Q93084;Q93084-4;Q93084-3;Q93084-7;Q93084-1;Q93084-6;Q93084-5	Sarcoplasmic/endoplasmic reticulum calcium ATPase 3	ATP2A3
0.47816	-0.539305	O00757;P09467;A0A3B3IUC7	O00757	Fructose-1,6-bisphosphatase isozyme 2	FBP2
0.478954	0.551367	Q9Y6B6;D6RD69;D6R9R5;Q9H029;X1WI22;D6RAA2;Q5SQT8;D6RDB2	Q9Y6B6;D6RD69;D6R9R5;Q9H029	GTP-binding protein SAR1b	SAR1B;DKFZp434B2017
0.482904	1.0353	P17066;P48741	P17066;P48741	Heat shock 70 kDa protein 6;Putative heat shock 70 kDa protein 7	HSPA6;HSPA7
0.493879	0.413727	P49368;P49368-2;B4DUR8;E9PRC8;Q5SZX6;E9PM09;Q5SZX9;Q5SZW8;E9PQ35	P49368;P49368-2;B4DUR8	T-complex protein 1 subunit gamma	CCT3
0.494149	1.19685	Q9BXK5;Q9BXK5-2;E9PDD6;A0A087WX97;F2Z2C3;A0A087WW80;A0A0A0MR90;A0A087WTL4;F6VJB4;Q9BXK5-4	Q9BXK5;Q9BXK5-2;E9PDD6;A0A087WX97	Bcl-2-like protein 13	BCL2L13
0.494608	-0.563986	P00367;P00367-3;P00367-2;P49448	P00367;P00367-3;P00367-2;P49448	Glutamate dehydrogenase 1, mitochondrial;Glutamate dehydrogenase 2, mitochondrial	GLUD1;GLUD2
0.496029	0.408896	P05198;H0YJS4;G3V4T5	P05198;H0YJS4;G3V4T5	Eukaryotic translation initiation factor 2 subunit 1	EIF2S1
0.496535	1.152	P01031;CON__Q1A7A4	P01031	Complement C5;Complement C5 beta chain;Complement C5 alpha chain;C5a anaphylatoxin;Complement C5 alpha chain	C5
0.497322	0.586497	P00450;E9PFZ2;H7C5R1;CON__ENSEMBL:ENSBTAP00000031900;H7C5N5;D6RE86	P00450;E9PFZ2;H7C5R1	Ceruloplasmin	CP
0.497871	0.880613	Q9Y613;J3KTH7;H3BVE7	Q9Y613	FH1/FH2 domain-containing protein 1	FHOD1
0.498701	0.982079	P02774;D6RF35;P02774-3;P02774-2;D6RBJ7;D6RF20;CON__Q3MHN5;CON__ENSEMBL:ENSBTAP00000018229	P02774;D6RF35;P02774-3;P02774-2;D6RBJ7	Vitamin D-binding protein	GC
0.498734	0.578493	P19338;H7BY16	P19338;H7BY16	Nucleolin	NCL
0.49905	0.510666	O75223;M0QZK8;O75223-3;H7BZK5;B8ZZK2;O75223-2;O75223-4	O75223;M0QZK8;O75223-3	Gamma-glutamylcyclotransferase	GGCT
0.499102	-0.346651	Q8NCW5;Q8NCW5-2;Q5T3I4;Q5T3I3	Q8NCW5;Q8NCW5-2	NAD(P)H-hydrate epimerase	APOA1BP
0.502739	1.01876	P11166;A0A6Q8PFI8;A6NL68;A0A0D9SG74;A0A0D9SFK9	P11166;A0A6Q8PFI8	Solute carrier family 2, facilitated glucose transporter member 1	SLC2A1
0.5029	0.29478	P62826;B5MDF5;J3KQE5;F5H018;B4DV51;H0YFC6;A0A087X0W0	P62826;B5MDF5;J3KQE5;F5H018;B4DV51	GTP-binding nuclear protein Ran	RAN
0.506344	0.891892	P01042-2;P01042	P01042-2;P01042	Kininogen-1;Kininogen-1 heavy chain;T-kinin;Bradykinin;Lysyl-bradykinin;Kininogen-1 light chain;Low molecular weight growth-promoting factor	KNG1
0.506916	-0.576482	A0A087X0W7;P49753;Q86TX2;A0A087WT95;G3V4F2;P49753-2;A0A2R8Y7H3	A0A087X0W7;P49753;Q86TX2;A0A087WT95;G3V4F2;P49753-2	Acyl-coenzyme A thioesterase 2, mitochondrial;Acyl-coenzyme A thioesterase 1	ACOT2;ACOT1
0.508683	-0.693898	P38117;P38117-2;M0QY67	P38117;P38117-2	Electron transfer flavoprotein subunit beta	ETFB
0.517336	-0.879412	Q0ZGT2-2;Q0ZGT2;Q0ZGT2-4;H7BXY5;Q0ZGT2-3;E7EUA0;E7ETM8	Q0ZGT2-2;Q0ZGT2;Q0ZGT2-4;H7BXY5;Q0ZGT2-3;E7EUA0;E7ETM8	Nexilin	NEXN
0.518617	-0.53089	P13987;E9PNW4;A0A2U3TZL5;P13987-2;H0YET2	P13987;E9PNW4;A0A2U3TZL5;P13987-2	CD59 glycoprotein	CD59
0.520344	-0.851201	P55290;P55290-4;P55290-5;P55290-3;P55290-2	P55290;P55290-4;P55290-5	Cadherin-13	CDH13
0.520434	-0.958662	Q9BXS1	Q9BXS1	Isopentenyl-diphosphate delta-isomerase 2	IDI2
0.522306	1.10184	P16452;P16452-2;P16452-3;F5H563;H3BUR1;H3BPV8	P16452;P16452-2;P16452-3;F5H563	Erythrocyte membrane protein band 4.2	EPB42
0.522853	0.85641	P07954;P07954-2	P07954;P07954-2	Fumarate hydratase, mitochondrial	FH
0.525105	-0.995001	Q14353;A0A1W2PR36;Q14353-2;K7EM34	Q14353;A0A1W2PR36;Q14353-2	Guanidinoacetate N-methyltransferase	GAMT
0.525503	-0.561254	Q9NR28;Q9NR28-2;A0A024RBT2;Q9NR28-3;H7BZK7;A0A2U3TZH2;H7BZQ7	Q9NR28;Q9NR28-2;A0A024RBT2;Q9NR28-3	Diablo homolog, mitochondrial	DIABLO
0.526967	-0.504418	Q16082;A8KAH6;E9PN16	Q16082;A8KAH6	Heat shock protein beta-2	HSPB2
0.531494	-0.421395	P11177;P11177-2;P11177-3;C9J634;F8WF02	P11177;P11177-2;P11177-3;C9J634;F8WF02	Pyruvate dehydrogenase E1 component subunit beta, mitochondrial	PDHB
0.532015	0.687309	P51858;P51858-3;P51858-2	P51858;P51858-3;P51858-2	Hepatoma-derived growth factor	HDGF
0.532696	0.80201	P28074;P28074-3;P28074-2;H0YJM8	P28074;P28074-3	Proteasome subunit beta type-5	PSMB5
0.532821	-0.373029	P25705-2;K7EK77;K7EJP1;K7EQH4	P25705-2;K7EK77	ATP synthase subunit alpha, mitochondrial	ATP5A1
0.53396	1.03828	P05546	P05546	Heparin cofactor 2	SERPIND1
0.544721	-0.952849	P12882;J3QLR0	P12882	Myosin-1	MYH1
0.54474	-0.414482	Q9Y5Z4;Q9Y5Z4-2;Q5THN1;C9IZA0	Q9Y5Z4;Q9Y5Z4-2	Heme-binding protein 2	HEBP2
0.546107	0.819174	Q15124;Q15124-2;Q5JTY7	Q15124;Q15124-2	Phosphoglucomutase-like protein 5	PGM5
0.546317	-0.735982	Q16134;Q16134-3;D6RAD5	Q16134;Q16134-3	Electron transfer flavoprotein-ubiquinone oxidoreductase, mitochondrial	ETFDH
0.548191	-1.02976	A0A0A0MTS7;Q8WZ42-12;Q8WZ42-5;A0A0A0MRA3;Q8WZ42-3;Q8WZ42-10;Q8WZ42-9;H7C1P9;A0A1B0GXE3;H7C0U7	A0A0A0MTS7;Q8WZ42-12;Q8WZ42-5;A0A0A0MRA3;Q8WZ42-3;Q8WZ42-10;Q8WZ42-9	Titin	TTN
0.549085	0.537244	P54727;P54727-2;Q5W0S5;H0Y579;Q5W0S4	P54727;P54727-2	UV excision repair protein RAD23 homolog B	RAD23B
0.549103	-0.780753	P31415	P31415	Calsequestrin-1	CASQ1
0.550478	-0.520644	P30048;P30048-2	P30048;P30048-2	Thioredoxin-dependent peroxide reductase, mitochondrial	PRDX3
0.551223	1.36331	P01023;P20742;F8W7L3;H0YFH1	P01023	Alpha-2-macroglobulin	A2M
0.556304	-0.85189	P04004;H0YJW9;CON__Q3ZBS7	P04004	Vitronectin;Vitronectin V65 subunit;Vitronectin V10 subunit;Somatomedin-B	VTN
0.559247	-0.585387	Q9Y6M9;E9PH64;A0A3B3IT57;E7EWZ0;E9PF49	Q9Y6M9;E9PH64;A0A3B3IT57;E7EWZ0;E9PF49	NADH dehydrogenase [ubiquinone] 1 beta subcomplex subunit 9	NDUFB9
0.563774	-1.55005	P62937;F8WE65;C9J5S7;P62937-2;F5H284;Q9Y536;E5RIZ5;P0DN26;A0A0H2UH34;A0A0B4J2A2;A0A075B767;A0A075B759;P0DN37	P62937;F8WE65;C9J5S7;P62937-2	Peptidyl-prolyl cis-trans isomerase A;Peptidyl-prolyl cis-trans isomerase A, N-terminally processed;Peptidyl-prolyl cis-trans isomerase	PPIA
0.566341	-0.351354	Q53GG5	Q53GG5	PDZ and LIM domain protein 3	PDLIM3
0.56971	1.97442	Q01995;H0YCU9;E9PJ32	Q01995;H0YCU9;E9PJ32	Transgelin	TAGLN
0.575121	1.00845	Q58FF8	Q58FF8	Putative heat shock protein HSP 90-beta 2	HSP90AB2P
0.577932	0.617387	P60891;B1ALA9;P60891-2;P11908;A0A2R8Y7H4;P11908-2;A0A0B4J207;P21108;H7C540;A0A6Q8PGP2;B1ALA7;A0A6Q8PHK9;A0A6Q8PG31;A0A6Q8PEU0;A0A6Q8PFD1;A0A6Q8PGF9;A0A6Q8PG82;Q15244;A6NMS2;A0A6Q8PFD7;A0A0A0MRQ9;D3YTJ7;A0A6Q8PGX9;A0A6Q8PG13;A0A6Q8PHI4	P60891;B1ALA9;P60891-2;P11908;A0A2R8Y7H4;P11908-2;A0A0B4J207;P21108	Ribose-phosphate pyrophosphokinase 1;Ribose-phosphate pyrophosphokinase 2;Ribose-phosphate pyrophosphokinase 3	PRPS1;PRPS2;PRPS1L1
0.580134	-0.662354	Q13310-3;B1ANR0;Q13310-2;Q13310;H0Y5F5;P11940-2;E7EQV3;A0A087WTT1;B1ANR1;P11940;H0YCC8;E7ERJ7;H0YEU6;H0YEQ8;E5RGH3;E5RJB9;H0YBN4;E5RH24;H0YAR2;Q5JQF8;A0A6Q8JFT6;Q9H361;Q4VXU2;A0A6I8PS38;P0CB38;E5RHG7;H0Y6X6;H0YER0;H0YB86;A0A6I8PLA1	Q13310-3;B1ANR0;Q13310-2;Q13310;H0Y5F5	Polyadenylate-binding protein 4;Polyadenylate-binding protein	PABPC4
0.582695	0.611259	P04179;P04179-4;F5H4R2;F5GYZ5;P04179-2;F5H3C5;G8JLJ2;P04179-3;G5E9P6;F5GXZ9	P04179;P04179-4;F5H4R2;F5GYZ5;P04179-2;F5H3C5;G8JLJ2;P04179-3	Superoxide dismutase [Mn], mitochondrial	SOD2
0.582942	-0.485822	P78417;Q5TA02;P78417-3;P78417-2;Q5TA01	P78417;Q5TA02;P78417-3;P78417-2;Q5TA01	Glutathione S-transferase omega-1	GSTO1
0.58367	1.36215	P02511;A0A024R3B9;E9PJL7;E9PNH7;E9PRA8;E9PS12	P02511;A0A024R3B9;E9PJL7;E9PNH7;E9PRA8	Alpha-crystallin B chain	CRYAB
0.584075	1.37672	P22352;A0A087X1J7;H0YBE4;E5RG32;H0YC19	P22352;A0A087X1J7	Glutathione peroxidase 3;Glutathione peroxidase	GPX3
0.592297	-0.90588	Q9H7C9;E9PNP3;E9PR47;E9PJP1;E9PLK9;K4DI89;Q9H7C9-3;Q9H7C9-2;E9PIQ4	Q9H7C9;E9PNP3;E9PR47	Mth938 domain-containing protein	AAMDC
0.59667	-0.326408	O00499-9;O00499-11;O00499;O00499-10;O00499-2;O00499-5;O00499-7;O00499-8;O00499-4;O00499-6;O00499-3;Q9UBW5;P49418-2;P49418;Q9UBW5-2;Q9UBW5-3;S4R418	O00499-9;O00499-11;O00499;O00499-10;O00499-2;O00499-5;O00499-7;O00499-8;O00499-4;O00499-6;O00499-3	Myc box-dependent-interacting protein 1	BIN1
0.602101	0.450439	Q16762;B1AH48	Q16762	Thiosulfate sulfurtransferase	TST
0.602165	-1.06717	Q9BXI3	Q9BXI3	Cytosolic 5-nucleotidase 1A	NT5C1A
0.604535	0.81405	P62834;A0A075B6Q0	P62834;A0A075B6Q0	Ras-related protein Rap-1A	RAP1A
0.604977	-1.24994	P05976	P05976	Myosin light chain 1/3, skeletal muscle isoform	MYL1
0.605492	-0.594446	Q9UHG3;Q9UHG3-2;F8W8W4;C9K055;C9JM55;C9JGT6	Q9UHG3;Q9UHG3-2;F8W8W4	Prenylcysteine oxidase 1	PCYOX1
0.612145	-0.456474	P07339;A0A1B0GW44;A0A1B0GV23;A0A1B0GVD5;A0A1B0GWE8;H7C469;A0A1B0GVP3;A0A1B0GU92;A0A1B0GU03;F8WD96;C9JH19;H7C1V0;F8W787;A0A1B0GV01	P07339;A0A1B0GW44;A0A1B0GV23;A0A1B0GVD5;A0A1B0GWE8;H7C469;A0A1B0GVP3;A0A1B0GU92;A0A1B0GU03;F8WD96;C9JH19	Cathepsin D;Cathepsin D light chain;Cathepsin D heavy chain	CTSD
0.612654	-0.677506	P19237;A0A087WT47;G3V489;G3V4F8;G3V3L5	P19237;A0A087WT47	Troponin I, slow skeletal muscle	TNNI1
0.617794	-0.397225	Q16775;Q16775-2;H3BPK3;H3BPQ4;H3BQW8;Q16775-3;H3BV79	Q16775;Q16775-2;H3BPK3;H3BPQ4;H3BQW8	Hydroxyacylglutathione hydrolase, mitochondrial	HAGH
0.618456	-0.852447	P14854;A0A494C160;K7EQD3	P14854	Cytochrome c oxidase subunit 6B1	COX6B1
0.620328	-0.561064	P40227;P40227-2;Q92526;Q92526-2;J3KRI6;Q92526-3	P40227;P40227-2	T-complex protein 1 subunit zeta	CCT6A
0.621748	-0.611327	P61019;P61019-2;E9PKL7;Q8WUD1;H7C125;A0A3B3ITL1;Q8WUD1-2;E9PE37;Q6PIK3;H0YD31	P61019;P61019-2;E9PKL7	Ras-related protein Rab-2A	RAB2A
0.625458	0.468694	O94760;B4DYP1;O94760-2	O94760;B4DYP1;O94760-2	N(G),N(G)-dimethylarginine dimethylaminohydrolase 1	DDAH1
0.62836	-0.73708	O75521;A0A0C4DGA2;O75521-2;F8WAW4;F1LLU7;C9JB63;F8W6J1	O75521;A0A0C4DGA2;O75521-2;F8WAW4;F1LLU7;C9JB63	Enoyl-CoA delta isomerase 2, mitochondrial	ECI2
0.630226	0.658328	P04075;J3KPS3;P04075-2;H3BQN4;H3BPS8;H3BUH7;H3BR04;H3BMQ8;H3BU78;H3BR68	P04075;J3KPS3;P04075-2;H3BQN4;H3BPS8;H3BUH7	Fructose-bisphosphate aldolase A;Fructose-bisphosphate aldolase	ALDOA
0.632228	-2.13244	P11171;P11171-3;P11171-4;P11171-2;A0A2R8YD30;Q4VB86;A0A2U3TZH6;A0A3B3ITP0;A0A2R8Y7Y3;P11171-6;P11171-5;P11171-7;A0A2R8Y420;A0A2R8Y5Z6;A0A2R8Y5G2;A0A2R8YCW8;A0A2R8Y570;A0A2R8Y7N0;A0A2R8Y4N6;A0A3B3IU06;A0A2R8YFR9;A0A3B3IUD6;A0A2R8Y6G5;A0A2R8Y6D0;A0A1B0GWG0;A0A2R8Y5C8;A0A3B3ITC5;A0A2R8Y6T6;A0A2R8Y783;A8K968;Q9Y2J2;Q9Y2J2-2;A0A0A0MRA8;A0A0A0MSA4	P11171;P11171-3;P11171-4;P11171-2;A0A2R8YD30;Q4VB86;A0A2U3TZH6;A0A3B3ITP0;A0A2R8Y7Y3;P11171-6;P11171-5;P11171-7;A0A2R8Y420;A0A2R8Y5Z6;A0A2R8Y5G2;A0A2R8YCW8;A0A2R8Y570;A0A2R8Y7N0;A0A2R8Y4N6;A0A3B3IU06;A0A2R8YFR9;A0A3B3IUD6;A0A2R8Y6G5;A0A2R8Y6D0;A0A1B0GWG0	Protein 4.1	EPB41
0.633135	0.505037	P23327;M0QZ43	P23327;M0QZ43	Sarcoplasmic reticulum histidine-rich calcium-binding protein	HRC
0.636117	0.666599	P17655;P17655-2	P17655;P17655-2	Calpain-2 catalytic subunit	CAPN2
0.641437	0.520767	Q8WUM4;Q8WUM4-2;A0A3B3IT07;Q8WUM4-3;F8WEQ7;F8WBR8;F8WDK9;C9IZF9	Q8WUM4;Q8WUM4-2	Programmed cell death 6-interacting protein	PDCD6IP
0.645891	0.585205	P05388;Q8NHW5;F8VU65;F8VWS0;P05388-2;F8VPE8;G3V210;F8VW21;F8VS58;F8VQY6;F8VRK7;F8VZS0;F8W1K8;F8VWV4	P05388;Q8NHW5;F8VU65;F8VWS0;P05388-2;F8VPE8;G3V210;F8VW21	60S acidic ribosomal protein P0;60S acidic ribosomal protein P0-like	RPLP0;RPLP0P6
0.649694	-0.464465	P16298;P16298-4;Q5F2F8;P16298-2;P16298-3;Q5F2G0	P16298;P16298-4;Q5F2F8;P16298-2;P16298-3	Serine/threonine-protein phosphatase 2B catalytic subunit beta isoform;Serine/threonine-protein phosphatase	PPP3CB
0.658082	-0.683451	P35080;C9J712;P35080-2;C9J0J7;C9JQ45;G5E9Q6;C9J2N0	P35080;C9J712;P35080-2;C9J0J7;C9JQ45;G5E9Q6;C9J2N0	Profilin-2;Profilin	PFN2
0.661312	-0.872401	P13861;P13861-2;H7C1L0;H7C330;H7C4A9;C9J830;P31323	P13861;P13861-2	cAMP-dependent protein kinase type II-alpha regulatory subunit	PRKAR2A
0.665292	-1.82681	P13073;H3BN72;H3BNV9;H3BPG0;Q86WV2;H3BNI5	P13073;H3BN72;H3BNV9;H3BPG0	Cytochrome c oxidase subunit 4 isoform 1, mitochondrial	COX4I1
0.667235	0.894262	J3KN67	J3KN67		TPM3
0.67124	-1.07684	Q16531;F5GY55;Q16531-2;F5GWI0;F5GZY8;F5H2L3;F5GYG8;F5H198	Q16531;F5GY55	DNA damage-binding protein 1	DDB1
0.671242	0.717836	P60953;P60953-1;A0A590UJK8;Q5JYX0	P60953;P60953-1;A0A590UJK8	Cell division control protein 42 homolog	CDC42
0.671953	-0.670184	Q9UHV9	Q9UHV9	Prefoldin subunit 2	PFDN2
0.672154	-0.678479	P28072;I3L3X7;A0A087X2I4	P28072	Proteasome subunit beta type-6	PSMB6
0.67425	0.948996	P02730;P02730-2;A0A0A0MS98	P02730;P02730-2;A0A0A0MS98	Band 3 anion transport protein	SLC4A1
0.676065	1.17008	P01624;A0A0C4DH90;A0A075B6H7;A0A0C4DH55	P01624;A0A0C4DH90;A0A075B6H7;A0A0C4DH55	Ig kappa chain V-III region POM	IGKV3OR2-268;IGKV3-7;IGKV3D-7
0.682473	-0.589254	P62140;P62136;C9JP48;P62136-2;C9J9S3;E7ETD8;E9PMD7;P62136-3;F8WE71;F5H1L6;F5H037;H0Y3Y6	P62140;P62136;C9JP48;P62136-2;C9J9S3;E7ETD8;E9PMD7	Serine/threonine-protein phosphatase PP1-beta catalytic subunit;Serine/threonine-protein phosphatase PP1-alpha catalytic subunit;Serine/threonine-protein phosphatase	PPP1CB;PPP1CA
0.682645	2.46057	P51648;P51648-2;A0A5F9ZHN9;A0A5F9ZHI5;J3QRD1;A0A5K1VW72;A0A5F9ZGX4;A0A5F9ZI12;A0A5F9ZHP6;I3L1M4;J3QS00;I3L2W1;A0A5F9ZHZ9;J3KTG1;A0A0D9SGC3;I3L0X1;J3QKK9	P51648;P51648-2;A0A5F9ZHN9;A0A5F9ZHI5;J3QRD1;A0A5K1VW72;A0A5F9ZGX4;A0A5F9ZI12	Fatty aldehyde dehydrogenase	ALDH3A2
0.685215	-1.3092	Q14BN4-5;Q14BN4;Q14BN4-3;H7BZK0;A0A590UJS6;H7C3M8;A0A5F9VB99;A0A590UJK3;Q14BN4-8;Q14BN4-4;Q14BN4-2;H7BZW9	Q14BN4-5;Q14BN4;Q14BN4-3;H7BZK0;A0A590UJS6;H7C3M8;A0A5F9VB99;A0A590UJK3;Q14BN4-8;Q14BN4-4;Q14BN4-2;H7BZW9	Sarcolemmal membrane-associated protein	SLMAP
0.685364	0.621241	P84077;P61204;F5H423;P61204-2;F5H0C7;H0YGG7	P84077;P61204;F5H423;P61204-2	ADP-ribosylation factor 1;ADP-ribosylation factor 3	ARF1;ARF3
0.686943	0.701659	P25705;P25705-3;K7ENJ4;K7ERX7;K7ESA0	P25705;P25705-3	ATP synthase subunit alpha, mitochondrial	ATP5A1
0.693984	-1.02913	Q9Y3D6	Q9Y3D6	Mitochondrial fission 1 protein	FIS1
0.69755	1.2081	P37802;P37802-2;X6RJP6;Q9UI15;C9J5W6	P37802;P37802-2;X6RJP6	Transgelin-2	TAGLN2
0.698141	-0.463623	Q9Y281;Q9Y281-3;F8WDN3;G3V2U0	Q9Y281;Q9Y281-3	Cofilin-2	CFL2
0.698466	0.398958	G3V5T0;A0A0C4DFM0;O43708;A0A0A0MR33;G3V267;G3V4T6;O43708-3;O43708-2;G3V3B9;H0YJN8	G3V5T0;A0A0C4DFM0;O43708;A0A0A0MR33;G3V267;G3V4T6;O43708-3;O43708-2	Maleylacetoacetate isomerase	GSTZ1
0.703556	1.7655	O00410;O00410-3;H0Y8C6;O00410-2;E7ESZ1;C9JQT6;C9JZD8;E7ETV8;E7EX05;E7EV12;C9J875;E7EQT5;E7ETV3;E7EWK4;C9JXE0;O60518;H0Y3V4	O00410;O00410-3;H0Y8C6;O00410-2	Importin-5	IPO5
0.708977	0.822763	P50990;P50990-2;P50990-3;H7C4C8;H7C2U0	P50990;P50990-2;P50990-3;H7C4C8	T-complex protein 1 subunit theta	CCT8
0.71252	0.549789	P12955;P12955-3;P12955-2;K7ES25;A0A494C165;A0A494C194;V9GYE4	P12955;P12955-3;P12955-2;K7ES25;A0A494C165;A0A494C194	Xaa-Pro dipeptidase	PEPD
0.713648	-0.62903	P55084;P55084-2;F5GZQ3;B5MD38;C9JEY0;C9JE81;C9K0M0	P55084;P55084-2;F5GZQ3;B5MD38	Trifunctional enzyme subunit beta, mitochondrial;3-ketoacyl-CoA thiolase	HADHB
0.715497	-0.945067	Q08623;Q08623-3;Q08623-4;A0A590UJH7;Q08623-2	Q08623;Q08623-3;Q08623-4	Pseudouridine-5-phosphatase	HDHD1
0.716654	-0.931354	P55822;A0A3B3ITX9;H7C2G0;C9JX40;P55822-2;H7C1Y8;H7C3V3;C9JJT2	P55822;A0A3B3ITX9;H7C2G0	SH3 domain-binding glutamic acid-rich protein	SH3BGR
0.716778	-0.727924	Q9BWH2;H7C0K8	Q9BWH2	FUN14 domain-containing protein 2	FUNDC2
0.717818	-0.913667	P31150;G5E9U5	P31150	Rab GDP dissociation inhibitor alpha	GDI1
0.719385	0.815941	P50991;P50991-2	P50991;P50991-2	T-complex protein 1 subunit delta	CCT4
0.720321	-0.294852	P30041	P30041	Peroxiredoxin-6	PRDX6
0.720953	-1.31917	Q07021;I3L3Q7;I3L3B0	Q07021;I3L3Q7;I3L3B0	Complement component 1 Q subcomponent-binding protein, mitochondrial	C1QBP
0.721445	-0.486473	P11021	P11021	78 kDa glucose-regulated protein	HSPA5
0.733576	-0.853845	P27338;P27338-2;P21397;P21397-2	P27338;P27338-2	Amine oxidase [flavin-containing] B	MAOB
0.733737	-0.385422	P42765;A0A0B4J2A4;K7EME0;K7ER88;K7EJB1;K7EJ68	P42765;A0A0B4J2A4;K7EME0	3-ketoacyl-CoA thiolase, mitochondrial	ACAA2
0.742841	-0.948818	P60900;G3V5Z7;G3V295;P60900-2;G3V3I1;G3V3U4;P60900-3;G3V4S5;G3V2S7;H0YJC4	P60900;G3V5Z7;G3V295;P60900-2;G3V3I1;G3V3U4	Proteasome subunit alpha type-6;Proteasome subunit alpha type	PSMA6
0.745803	-1.9792	P02549;P02549-2	P02549;P02549-2	Spectrin alpha chain, erythrocytic 1	SPTA1
0.747217	1.2138	P23109;P23109-2;Q01432;Q01432-5;Q01432-6;Q01432-4;E9PKC5;Q01432-3;A0A1B0GTL6	P23109;P23109-2	AMP deaminase 1	AMPD1
0.748261	0.600263	P0DMV8;A0A0G2JIW1;P0DMV9;P0DMV8-2;V9GZ37	P0DMV8;A0A0G2JIW1;P0DMV9;P0DMV8-2;V9GZ37	Heat shock 70 kDa protein 1A;Heat shock 70 kDa protein 1B	HSPA1A;HSPA1B
0.75179	-1.25602	P08397;F5H345;A0A3B3IRR1;A0A3F2YNY7;P08397-2;P08397-4;P08397-3;F5GY90;F5H0P4;F5H226;A0A3B3IU56;A0A1W2PNU5;A0A3B3IU34;F5H4W5;F5H4X2	P08397;F5H345;A0A3B3IRR1;A0A3F2YNY7;P08397-2;P08397-4;P08397-3;F5GY90;F5H0P4;F5H226;A0A3B3IU56;A0A1W2PNU5;A0A3B3IU34	Porphobilinogen deaminase	HMBS
0.752206	0.708214	P23381;P23381-2;G3V3Y5;G3V3H8;H0YJP3;G3V277;G3V227;G3V3P2;G3V4N8;G3V2Y7;G3V3X0;G3V3S7;G3V5W1;G3V4C7;G3V2C0;G3V339;G3V313;G3V4S4;G3V3R3;G3V2F2;G3V4N0;P78534;G3V423;G3V5U1;G3V456;G3V4Q0;G3V4A3;G3V5H5	P23381;P23381-2	Tryptophan--tRNA ligase, cytoplasmic;T1-TrpRS;T2-TrpRS	WARS
0.757281	0.812789	Q14974;Q14974-2;J3KTM9;J3QR48;J3QKQ5;J3QRG4	Q14974;Q14974-2;J3KTM9	Importin subunit beta-1	KPNB1
0.759275	-0.938178	P14314;K7ELL7;P14314-2;A0A0C4DGP4;K7EKX1;K7EJ70;K7EPW7	P14314;K7ELL7;P14314-2	Glucosidase 2 subunit beta	PRKCSH
0.767568	0.647086	Q7Z4W1;J3KS22;J3QS36;J3KRZ4;J3QL34;J3QS45;J3KSZ5;J3QRQ2	Q7Z4W1;J3KS22;J3QS36;J3KRZ4;J3QL34	L-xylulose reductase	DCXR
0.772312	0.668705	P02763	P02763	Alpha-1-acid glycoprotein 1	ORM1
0.772989	1.46563	P26447	P26447	Protein S100-A4	S100A4
0.77551	-1.20887	Q9NP98	Q9NP98	Myozenin-1	MYOZ1
0.776916	-0.805164	P31937;H7BZL2;F8WET2	P31937	3-hydroxyisobutyrate dehydrogenase, mitochondrial	HIBADH
0.782308	-1.04766	O15173;O15173-2;U3KPU8;U3KQM0	O15173;O15173-2	Membrane-associated progesterone receptor component 2	PGRMC2
0.783202	-0.747163	Q9Y277-2;Q9Y277;E5RFP6;E5RJN6;E5RHZ6;E5RHE1;E5RK27;E5RFL1	Q9Y277-2;Q9Y277;E5RFP6;E5RJN6;E5RHZ6	Voltage-dependent anion-selective channel protein 3	VDAC3
0.786059	1.35763	P08603;A0A0D9SG88;P08603-2;Q5TFM2;B1AKG0;A0A3B3IS28;A0A3B3IRW0;A0A3B3ISW6;A0A3B3IS00;V9GYE7;A0A3B3IQ51;P36980-2;P36980	P08603	Complement factor H	CFH
0.794163	0.800633	Q05639;A0A2U3TZH3;A0A2R8Y488;A0A2R8Y660;A0A2R8YDN5;A0A6Q8PFK6	Q05639;A0A2U3TZH3	Elongation factor 1-alpha 2	EEF1A2
0.794473	-0.949072	P24539;Q5QNZ2	P24539;Q5QNZ2	ATP synthase F(0) complex subunit B1, mitochondrial	ATP5F1
0.802568	-1.38698	O95182;M0R0N0;M0R1K9	O95182	NADH dehydrogenase [ubiquinone] 1 alpha subcomplex subunit 7	NDUFA7
0.821714	1.30998	Q16555;A0A1C7CYX9;Q16555-2;E5RFU4	Q16555;A0A1C7CYX9;Q16555-2	Dihydropyrimidinase-related protein 2	DPYSL2
0.828502	0.890367	P61026;P51153;A0A087WWB9	P61026	Ras-related protein Rab-10	RAB10
0.838351	1.19578	P36955;I3L4Z0;I3L4N7;CON__Q95121;I3L3Z3;I3L2R7;I3L425;I3L4F9;I3L107;I3L1U4	P36955	Pigment epithelium-derived factor	SERPINF1
0.851502	0.833939	Q15365;P57721;J3QT27;E9PFP8;P57721-2;P57721-3;P57721-5;P57721-4;F8VTZ0;H3BND9;H3BSS4;F8VRH0	Q15365	Poly(rC)-binding protein 1	PCBP1
0.85238	-1.18522	P28070	P28070	Proteasome subunit beta type-4	PSMB4
0.8568	-0.801464	P25788;P25788-2;G3V4X5;G3V3W4;G3V5N4;H0YJ03	P25788;P25788-2	Proteasome subunit alpha type-3	PSMA3
0.858293	-0.436328	P17540;D6R998;D6RHV3;P12532;P12532-2;F8WCN3;C9JT96;C9JSQ1;C9J8F6;C9J6W7	P17540	Creatine kinase S-type, mitochondrial	CKMT2
0.866379	-0.419885	P20073;P20073-2	P20073;P20073-2	Annexin A7	ANXA7
0.874915	-0.769915	Q5BKX8	Q5BKX8	Muscle-related coiled-coil protein	MURC
0.877453	-1.06473	O75298;K7EMR7;O75298-3;O75298-2;Q7RTN0	O75298;K7EMR7;O75298-3;O75298-2;Q7RTN0	Reticulon-2;Reticulon	RTN2
0.878112	-0.86095	Q13011;M0R248;M0QZW4	Q13011;M0R248	Delta(3,5)-Delta(2,4)-dienoyl-CoA isomerase, mitochondrial	ECH1
0.880492	0.367636	P13639;Q15029;M0R0I6;K7EJ74;K7EP67;Q15029-2;Q15029-3	P13639	Elongation factor 2	EEF2
0.890599	-0.907907	Q9UQ80;Q9UQ80-2;F8VR77;H0YIN7;F8W0A3;F8VZ69	Q9UQ80;Q9UQ80-2;F8VR77	Proliferation-associated protein 2G4	PA2G4
0.891855	0.543424	P21399;O00408;F5H2R8;F5H143;F5H3Z7;E9PEF1;O00408-5;O00408-4;O00408-3	P21399	Cytoplasmic aconitate hydratase	ACO1
0.892367	-1.90854	P13796;P13796-2	P13796	Plastin-2	LCP1
0.899536	-1.24857	P00403	P00403	Cytochrome c oxidase subunit 2	MT-CO2
0.902193	-1.08948	Q9UKS6;A0A0C4DGG1;E9PIY1;E9PJ75;E9PNM9;E9PJ33;E9PIZ6;H0YDM6	Q9UKS6;A0A0C4DGG1;E9PIY1	Protein kinase C and casein kinase substrate in neurons protein 3	PACSIN3
0.90269	-1.23435	Q14118	Q14118	Dystroglycan;Alpha-dystroglycan;Beta-dystroglycan	DAG1
0.904853	-0.917174	Q00872-4;Q00872-2	Q00872-4;Q00872-2	Myosin-binding protein C, slow-type	MYBPC1
0.905196	-0.636592	P16219;E9PE82	P16219;E9PE82	Short-chain specific acyl-CoA dehydrogenase, mitochondrial	ACADS
0.911488	-1.31831	P16083;Q5TD07;Q5TD05;A2A2U4	P16083;Q5TD07;Q5TD05	Ribosyldihydronicotinamide dehydrogenase [quinone]	NQO2
0.917086	-1.97256	Q08043;A0A087WSZ2;D6RH00	Q08043;A0A087WSZ2	Alpha-actinin-3	ACTN3
0.91821	0.841091	Q9H0P0-1;Q9H0P0;X6RM59;Q9H0P0-3;Q9H0P0-2;B9A035;C9K084	Q9H0P0-1;Q9H0P0;X6RM59;Q9H0P0-3;Q9H0P0-2;B9A035	Cytosolic 5-nucleotidase 3A;5-nucleotidase	NT5C3A
0.919446	-0.883842	P21912;A0A087WXX8;A0A087WWT1	P21912;A0A087WXX8;A0A087WWT1	Succinate dehydrogenase [ubiquinone] iron-sulfur subunit, mitochondrial	SDHB
0.924097	-0.674153	P43155;P43155-2;P43155-3;B7ZBP5;A6PVN3;H0Y4Z7	P43155;P43155-2;P43155-3	Carnitine O-acetyltransferase	CRAT
0.925506	0.908368	P62873;P62873-2;B1AKQ8;F6X3N5;F6UT28;E7EP32;A0A6Q8PG88;B3KVK2;P16520;F5H8J8;F5H100;F5H0S8;E9PCP0;P62879-2;P16520-2	P62873;P62873-2;B1AKQ8;F6X3N5;F6UT28;E7EP32;A0A6Q8PG88	Guanine nucleotide-binding protein G(I)/G(S)/G(T) subunit beta-1	GNB1;GNB2
0.936186	1.17799	P16152;E9PQ63;A8MTM1;P16152-2	P16152	Carbonyl reductase [NADPH] 1	CBR1
0.959384	0.848363	P29966	P29966	Myristoylated alanine-rich C-kinase substrate	MARCKS
0.959788	-0.937227	Q96I99;E9PDQ8;Q96I99-2;H0Y852	Q96I99;E9PDQ8;Q96I99-2	Succinyl-CoA ligase [GDP-forming] subunit beta, mitochondrial	SUCLG2
0.967328	1.54454	P09525;Q6P452;P09525-2;B4E1S2	P09525;Q6P452;P09525-2	Annexin A4;Annexin	ANXA4
0.975601	-1.01752	O00330;O00330-3;H0YD97;O00330-2;E9PLU0;E9PRI6	O00330;O00330-3;H0YD97;O00330-2	Pyruvate dehydrogenase protein X component, mitochondrial	PDHX
0.975626	-0.599454	P07951;U3KQK2;A0A2R8Y6A3	P07951	Tropomyosin beta chain	TPM2
0.976518	-2.3898	P17661	P17661	Desmin	DES
0.977843	1.02475	P04083;Q5T3N1;Q5T3N0	P04083	Annexin A1	ANXA1
0.990386	2.22967	P01619	P01619	Ig kappa chain V-III region B6
0.994788	-2.08501	P81605;P81605-2	P81605;P81605-2	Dermcidin;Survival-promoting peptide;DCD-1	DCD
1.01155	-0.49593	P10809;E7ESH4;E7EXB4;P10809-2;C9JL25;C9JL19;C9JCQ4;C9J0S9	P10809	60 kDa heat shock protein, mitochondrial	HSPD1
1.01661	-0.912551	Q96FV2;J3QL71;Q96FV2-2;J3QRJ1;J3QR84;J3QQM9;J3KS57;J3KT79	Q96FV2;J3QL71;Q96FV2-2;J3QRJ1;J3QR84;J3QQM9	Secernin-2	SCRN2
1.01974	-1.42416	Q00872-10;Q00872;Q00872-3;Q00872-6;Q00872-9;F8VZY0;Q00872-8;Q00872-5;F8VZE0;Q00872-7;G3V1V7;A0A669KB32;F8W1Z9	Q00872-10;Q00872;Q00872-3;Q00872-6;Q00872-9;F8VZY0;Q00872-8;Q00872-5;F8VZE0;Q00872-7;G3V1V7	Myosin-binding protein C, slow-type	MYBPC1
1.02089	-0.720405	Q9BQ69;A0A6Q8PH91	Q9BQ69;A0A6Q8PH91	O-acetyl-ADP-ribose deacetylase MACROD1	MACROD1
1.02384	-1.39339	P55263;A0A5F9ZH31;A0A5K1VW54;P55263-3	P55263;A0A5F9ZH31;A0A5K1VW54;P55263-3	Adenosine kinase	ADK
1.05889	0.881042	P00387;P00387-2;P00387-3;B1AHF3	P00387;P00387-2;P00387-3;B1AHF3	NADH-cytochrome b5 reductase 3;NADH-cytochrome b5 reductase 3 membrane-bound form;NADH-cytochrome b5 reductase 3 soluble form	CYB5R3
1.06184	-1.36124	Q9BS92;F2Z3L7	Q9BS92;F2Z3L7	Protein NipSnap homolog 3B	NIPSNAP3B
1.06976	-0.5492	P08865;C9J9K3;A0A0C4DG17;F8WD59	P08865;C9J9K3;A0A0C4DG17;F8WD59	40S ribosomal protein SA	RPSA
1.09812	1.23979	Q9BZQ8	Q9BZQ8	Protein Niban	FAM129A
1.11275	-2.35307	P45378-7;P45378;P45378-6;F8WA37;P45378-5;P45378-3;H9KVA2;P45378-2;A0A286YFB1	P45378-7;P45378;P45378-6;F8WA37;P45378-5;P45378-3;H9KVA2;P45378-2;A0A286YFB1	Troponin T, fast skeletal muscle	TNNT3
1.1208	1.69208	A0A5H1ZRS2;P01614;A0A087X0Q4;A0A075B6P5;A0A087WW87;P01615;A0A5H1ZRS9;A2NJV5;A0A0A0MRZ7;A0A075B6S6;A0A075B6S2	A0A5H1ZRS2;P01614;A0A087X0Q4;A0A075B6P5;A0A087WW87;P01615	Ig kappa chain V-II region Cum;Ig kappa chain V-II region FR	IGKV2-40;IGKV2D-28
1.1272	-1.10268	O60784;O60784-2;O60784-3;O60784-4;B0QY01;V9GYF4;B0QY02;Q6UW50;F8WB30;F8WAW7;F8WE29;F8WBB0;V9GZ68;H7BYN7	O60784;O60784-2;O60784-3;O60784-4;B0QY01	Target of Myb protein 1	TOM1
1.14523	-0.793397	P08574	P08574	Cytochrome c1, heme protein, mitochondrial	CYC1
1.15761	1.26754	Q9NSE4	Q9NSE4	Isoleucine--tRNA ligase, mitochondrial	IARS2
1.15915	-1.11733	A0A2R2Y2Q3;A0A494C0P6;D6RGJ6;A0A494C034	A0A2R2Y2Q3;A0A494C0P6
1.17476	-0.910618	P30084	P30084	Enoyl-CoA hydratase, mitochondrial	ECHS1
1.22155	0.932672	Q9Y376;A0A087X0K1;Q9H9S4;B7ZBJ4;Q5TAW7	Q9Y376;A0A087X0K1	Calcium-binding protein 39	CAB39
1.22964	0.727739	O95479;O95479-2	O95479;O95479-2	GDH/6PGL endoplasmic bifunctional protein;Glucose 1-dehydrogenase;6-phosphogluconolactonase	H6PD
1.29109	0.83203	Q15435;B5MBZ8;Q15435-3;C9JD73;H7C003;C9J177;Q15435-2;C9JRC4;Q15435-5;Q15435-4;H7C118;H7C3Q5	Q15435;B5MBZ8;Q15435-3;C9JD73;H7C003;C9J177;Q15435-2;C9JRC4;Q15435-5;Q15435-4	Protein phosphatase 1 regulatory subunit 7	PPP1R7
1.29399	-2.4578	Q86VP6;A0A0C4DGH5;Q86VP6-2;H0YH27;Q86VP6-3	Q86VP6;A0A0C4DGH5;Q86VP6-2	Cullin-associated NEDD8-dissociated protein 1	CAND1
1.31618	-0.363259	P24534;C9JZW3;F8WF65;F2Z2G2	P24534;C9JZW3;F8WF65;F2Z2G2	Elongation factor 1-beta	EEF1B2
1.32056	0.547826	Q8N8N7;G3V3Y1;G3V2R9;Q8N8N7-2	Q8N8N7;G3V3Y1;G3V2R9	Prostaglandin reductase 2	PTGR2
1.33663	-1.08679	P13805-2;P13805-3;P13805;K7EQL4;M0QZU8;Q3B759;M0QZY5;M0QX01;K7ELB0;K7EKM3;M0QY38;E7EPW4;P45379;A0A590UK21;A0A0A0MRJ5;A0A499FJM7;A0A0A0MRJ4;E7EPN8;A0A590UK91;Q7Z554;P45379-7;P45379-11;P45379-8;P45379-10;P45379-4;P45379-5;P45379-2;P45379-3;P45379-6	P13805-2;P13805-3;P13805;K7EQL4;M0QZU8;Q3B759;M0QZY5;M0QX01	Troponin T, slow skeletal muscle	TNNT1
1.36791	-0.565897	Q96DG6	Q96DG6	Carboxymethylenebutenolidase homolog	CMBL
1.50358	-1.85721	P49454	P49454	Centromere protein F	CENPF
1.7574	1.6782	P50895;A0A087WXM8;K7ENU8	P50895;A0A087WXM8	Basal cell adhesion molecule	BCAM
1.8069	1.36564	Q9H4A4;A6NKB8;A0A087WU27;A0A087WUS4;C9JMZ3	Q9H4A4;A6NKB8	Aminopeptidase B	RNPEP
1.84138	-0.788503	P51649;P51649-2;C9J8Q5;A0A5F9ZI23;A0A5F9ZH98;A0A5F9ZH05	P51649;P51649-2;C9J8Q5	Succinate-semialdehyde dehydrogenase, mitochondrial	ALDH5A1
1.86489	-2.14874	O75306;O75306-2	O75306;O75306-2	NADH dehydrogenase [ubiquinone] iron-sulfur protein 2, mitochondrial	NDUFS2
1.91025	-2.85202	P08590;E9PGV7;I3L3U1	P08590	Myosin light chain 3	MYL3
2.02327	-1.7809	Q15819;G3V113;H0YBP9;H0YBX6;E5RIF1;D6RG00	Q15819;G3V113;H0YBP9	Ubiquitin-conjugating enzyme E2 variant 2	UBE2V2
2.13462	-1.37448	P07357	P07357	Complement component C8 alpha chain	C8A
2.15831	-1.3082	Q06323;Q06323-2;Q06323-3;H0YLU2;H0YKK6	Q06323;Q06323-2;Q06323-3	Proteasome activator complex subunit 1	PSME1
2.34619	-2.30253	P05976-2	P05976-2	Myosin light chain 1/3, skeletal muscle isoform	MYL1
2.37253	-1.34108	Q14165;F5H1S8;H0YG07;F5GX14	Q14165;F5H1S8;H0YG07	Malectin	MLEC
2.4467	-3.50564	P04114;A8MUN2;A0A669KB70;CON__ENSEMBL:ENSBTAP00000032840	P04114	Apolipoprotein B-100;Apolipoprotein B-48	APOB
2.48806	-1.10059	P61020;P61020-2;F8VUA5;F8VWU4;F8VVZ0;F8VVK3;F8WCY6;F8WD79;F8VPW9;F8VSF8;F8VWZ7	P61020;P61020-2	Ras-related protein Rab-5B	RAB5B

## Sheet: P≤0.05
(-Log Student's T-test p-value (L-INS_ACvsBC)	Student's T-test Difference (L-INS_ACvsBC)	Protein IDs	Majority protein IDs	Protein names	Gene names
2.4467	-3.50564	P04114;A8MUN2;A0A669KB70;CON__ENSEMBL:ENSBTAP00000032840	P04114	Apolipoprotein B-100;Apolipoprotein B-48	APOB
1.91025	-2.85202	P08590;E9PGV7;I3L3U1	P08590	Myosin light chain 3	MYL3
1.29399	-2.4578	Q86VP6;A0A0C4DGH5;Q86VP6-2;H0YH27;Q86VP6-3	Q86VP6;A0A0C4DGH5;Q86VP6-2	Cullin-associated NEDD8-dissociated protein 1	CAND1
2.34619	-2.30253	P05976-2	P05976-2	Myosin light chain 1/3, skeletal muscle isoform	MYL1
1.86489	-2.14874	O75306;O75306-2	O75306;O75306-2	NADH dehydrogenase [ubiquinone] iron-sulfur protein 2, mitochondrial	NDUFS2
1.50358	-1.85721	P49454	P49454	Centromere protein F	CENPF
2.02327	-1.7809	Q15819;G3V113;H0YBP9;H0YBX6;E5RIF1;D6RG00	Q15819;G3V113;H0YBP9	Ubiquitin-conjugating enzyme E2 variant 2	UBE2V2
2.13462	-1.37448	P07357	P07357	Complement component C8 alpha chain	C8A
2.37253	-1.34108	Q14165;F5H1S8;H0YG07;F5GX14	Q14165;F5H1S8;H0YG07	Malectin	MLEC
2.15831	-1.3082	Q06323;Q06323-2;Q06323-3;H0YLU2;H0YKK6	Q06323;Q06323-2;Q06323-3	Proteasome activator complex subunit 1	PSME1
2.48806	-1.10059	P61020;P61020-2;F8VUA5;F8VWU4;F8VVZ0;F8VVK3;F8WCY6;F8WD79;F8VPW9;F8VSF8;F8VWZ7	P61020;P61020-2	Ras-related protein Rab-5B	RAB5B
1.33663	-1.08679	P13805-2;P13805-3;P13805;K7EQL4;M0QZU8;Q3B759;M0QZY5;M0QX01;K7ELB0;K7EKM3;M0QY38;E7EPW4;P45379;A0A590UK21;A0A0A0MRJ5;A0A499FJM7;A0A0A0MRJ4;E7EPN8;A0A590UK91;Q7Z554;P45379-7;P45379-11;P45379-8;P45379-10;P45379-4;P45379-5;P45379-2;P45379-3;P45379-6	P13805-2;P13805-3;P13805;K7EQL4;M0QZU8;Q3B759;M0QZY5;M0QX01	Troponin T, slow skeletal muscle	TNNT1
1.84138	-0.788503	P51649;P51649-2;C9J8Q5;A0A5F9ZI23;A0A5F9ZH98;A0A5F9ZH05	P51649;P51649-2;C9J8Q5	Succinate-semialdehyde dehydrogenase, mitochondrial	ALDH5A1
1.36791	-0.565897	Q96DG6	Q96DG6	Carboxymethylenebutenolidase homolog	CMBL
1.31618	-0.363259	P24534;C9JZW3;F8WF65;F2Z2G2	P24534;C9JZW3;F8WF65;F2Z2G2	Elongation factor 1-beta	EEF1B2
1.32056	0.547826	Q8N8N7;G3V3Y1;G3V2R9;Q8N8N7-2	Q8N8N7;G3V3Y1;G3V2R9	Prostaglandin reductase 2	PTGR2
1.29109	0.83203	Q15435;B5MBZ8;Q15435-3;C9JD73;H7C003;C9J177;Q15435-2;C9JRC4;Q15435-5;Q15435-4;H7C118;H7C3Q5	Q15435;B5MBZ8;Q15435-3;C9JD73;H7C003;C9J177;Q15435-2;C9JRC4;Q15435-5;Q15435-4	Protein phosphatase 1 regulatory subunit 7	PPP1R7
1.8069	1.36564	Q9H4A4;A6NKB8;A0A087WU27;A0A087WUS4;C9JMZ3	Q9H4A4;A6NKB8	Aminopeptidase B	RNPEP
1.7574	1.6782	P50895;A0A087WXM8;K7ENU8	P50895;A0A087WXM8	Basal cell adhesion molecule	BCAM
