# Supplementary material for: Differences in protein expression, at the basal state and at 2 h of insulin infusion, in muscle biopsies from healthy Arab men with high or low insulin sensitivity measured by hyperinsulinemic euglycemic clamp
Source: Front Endocrinol (Lausanne). 2023 Feb 17;13:1024832. doi: 10.3389/fendo.2022.1024832 (PMC9982120; doi:10.3389/fendo.2022.1024832)
Supplement: Supplementary file 5 [file Table_5.xlsx]

## Sheet: HIS_DC vs BC_FoldChange
(-Log Student's T-test p-value(HIS_DCvsBC)	Student's T-test Difference (HIS_DCvsBC)	Protein IDs	Majority protein IDs	Protein names	Gene names
0.000296736	-0.000252008	P36871;A0A3B3ITK7;P36871-3	P36871;A0A3B3ITK7;P36871-3	Phosphoglucomutase-1	PGM1
0.000795128	0.00174173	P11532;P11532-4;A0A5H1ZRP8;A0A075B6G3;P11532-11;A0A087WTU7;A0A087WV90;P11532-3;P11532-2;P11532-15;P11532-16;H0Y304;A0A5H1ZRQ8;A0A5H1ZRP9;A0A5H1ZRQ1;A0A5H1ZRR9;P11532-12;P11532-14;P11532-13;P11532-17;Q4G0X0;A0A5H1ZRP7;P11532-18;P11532-6;H0Y3E8;P11532-7;P11532-9;P11532-5;P11532-8;P46939;Q14174;P46939-2	P11532;P11532-4;A0A5H1ZRP8;A0A075B6G3;P11532-11;A0A087WTU7;A0A087WV90;P11532-3;P11532-2	Dystrophin	DMD
0.00123663	-0.00281228	Q02045;D6RJ91;D6RA88;Q02045-2	Q02045;D6RJ91;D6RA88	Myosin light chain 5	MYL5
0.00149753	0.00137193	P48643;E7ENZ3;B7ZAR1;E9PCA1;P48643-2	P48643;E7ENZ3;B7ZAR1;E9PCA1;P48643-2	T-complex protein 1 subunit epsilon	CCT5
0.00178114	0.00332994	P68363;P68363-2;C9JDS9	P68363;P68363-2	Tubulin alpha-1B chain	TUBA1B
0.00182697	-0.00473028	O95817;C9JFK9	O95817;C9JFK9	BAG family molecular chaperone regulator 3	BAG3
0.00217296	0.00413518	Q99807;H3BP28;Q99807-2;H3BTN8;I3L1T0;H3BSZ3;H3BS11	Q99807;H3BP28;Q99807-2;H3BTN8;I3L1T0	5-demethoxyubiquinone hydroxylase, mitochondrial	COQ7
0.00226157	-0.00321817	P00568;Q5T9B7;H0YID2;Q9Y6K8;Q9Y6K8-2;Q9Y6K8-3	P00568;Q5T9B7	Adenylate kinase isoenzyme 1	AK1
0.0030307	0.00430756	E9PKQ5	E9PKQ5		CCDC90B
0.0038168	0.00755453	A0A0U1RRH7;Q93077;A0A0U1RR32;P20671;Q96KK5;Q6FI13;P04908;Q7L7L0;Q9BTM1;Q16777;Q99878;P0C0S8;Q96QV6;Q9BTM1-2;H0YFX9;A0A3B3IS11;P16104;Q8IUE6;Q71UI9-5	A0A0U1RRH7;Q93077;A0A0U1RR32;P20671;Q96KK5;Q6FI13;P04908;Q7L7L0;Q9BTM1;Q16777;Q99878;P0C0S8;Q96QV6;Q9BTM1-2;H0YFX9;A0A3B3IS11;P16104	Histone H2A type 1-C;Histone H2A type 1-D;Histone H2A type 1-H;Histone H2A type 2-A;Histone H2A type 1-B/E;Histone H2A type 3;Histone H2A.J;Histone H2A type 2-C;Histone H2A type 1-J;Histone H2A type 1;Histone H2A type 1-A;Histone H2A;Histone H2AX	HIST1H2AC;HIST1H2AD;HIST1H2AH;HIST2H2AA3;HIST1H2AB;HIST3H2A;H2AFJ;HIST2H2AC;HIST1H2AJ;HIST1H2AG;HIST1H2AA;H2AFX
0.00384961	0.0042132	O75688;O75688-2;B8ZZF0;C9JIR6;A0A3B3IS24;O75688-4;O75688-3;O75688-5	O75688;O75688-2;B8ZZF0;C9JIR6;A0A3B3IS24;O75688-4;O75688-3;O75688-5	Protein phosphatase 1B	PPM1B
0.00466155	-0.0210126	Q9NRX4;Q9NRX4-2	Q9NRX4	14 kDa phosphohistidine phosphatase	PHPT1
0.00522568	-0.0035665	Q13011;M0R248;M0QZW4;M0QYT0;M0QXS7;M0R280;M0R1A2	Q13011;M0R248	Delta(3,5)-Delta(2,4)-dienoyl-CoA isomerase, mitochondrial	ECH1
0.00546634	-0.00782108	P24666;G5E9R5;P24666-4;P24666-2;P24666-3	P24666;G5E9R5;P24666-4;P24666-2;P24666-3	Low molecular weight phosphotyrosine protein phosphatase	ACP1
0.00562971	0.00416589	P49720;A0A087WUL2;A0A087WXQ8;A0A087WY10	P49720;A0A087WUL2;A0A087WXQ8;A0A087WY10	Proteasome subunit beta type-3	PSMB3
0.00663018	0.0126682	P11766;D6RFE4;D6RAY0;D6R9G2;H0YAG8	P11766	Alcohol dehydrogenase class-3	ADH5
0.00666809	-0.0135841	Q8TCD5;J3KRC4;J3KSY6;J3KSX6;Q8TCD5-2	Q8TCD5;J3KRC4;J3KSY6	5(3)-deoxyribonucleotidase, cytosolic type	NT5C
0.00685968	0.00530815	P11142;E9PKE3;P11142-2;E9PNE6;A8K7Q2;E9PN89;E9PLF4;E9PS65;E9PI65;E9PM13	P11142;E9PKE3;P11142-2;E9PNE6;A8K7Q2;E9PN89	Heat shock cognate 71 kDa protein	HSPA8
0.00695849	0.006001	P54725-3	P54725-3	UV excision repair protein RAD23 homolog A	RAD23A
0.00709235	0.0136451	O00629;H7C4F6	O00629;H7C4F6	Importin subunit alpha-3	KPNA4
0.0080228	-0.0101924	Q92506	Q92506	Estradiol 17-beta-dehydrogenase 8	HSD17B8
0.00887934	-0.0270767	Q96AN5;B4DMT0;Q96AN5-2;M0QZ02	Q96AN5;B4DMT0;Q96AN5-2	Transmembrane protein 143	TMEM143
0.0092832	-0.0143434	O43837;O43837-2;A0A087X2E5;A0A087WZN1	O43837;O43837-2;A0A087X2E5;A0A087WZN1	Isocitrate dehydrogenase [NAD] subunit beta, mitochondrial;Isocitrate dehydrogenase [NAD] subunit, mitochondrial	IDH3B
0.00947523	-0.00906348	P54652	P54652	Heat shock-related 70 kDa protein 2	HSPA2
0.00947816	0.0224865	P12955;P12955-3;K7ES25;A0A494C165;P12955-2;A0A494C194;V9GYE4	P12955;P12955-3;K7ES25;A0A494C165;P12955-2;A0A494C194	Xaa-Pro dipeptidase	PEPD
0.00948032	-0.00819397	Q05639;A0A2U3TZH3;A0A2R8Y488;A0A2R8Y660;A0A2R8YDN5;A0A6Q8PFK6	Q05639;A0A2U3TZH3	Elongation factor 1-alpha 2	EEF1A2
0.0101688	0.037716	P68366;P68366-2;C9JEV8;C9JQ00;C9JJQ8;C9JDL2	P68366;P68366-2	Tubulin alpha-4A chain	TUBA4A
0.0102437	0.00741608	O75489;E9PS48;O75489-2;E9PKL8;G3V194	O75489	NADH dehydrogenase [ubiquinone] iron-sulfur protein 3, mitochondrial	NDUFS3
0.0105066	-0.0138793	P35232;C9JW96;C9JZ20;E7ESE2;E9PCW0;P35232-2;D6RBK0	P35232;C9JW96;C9JZ20;E7ESE2;E9PCW0	Prohibitin	PHB
0.010756	0.0132947	P23327;M0QZ43	P23327;M0QZ43	Sarcoplasmic reticulum histidine-rich calcium-binding protein	HRC
0.0113512	0.0141644	P31939;P31939-2;H7C1S2;C9JLK0;F8WEF0	P31939;P31939-2	Bifunctional purine biosynthesis protein PURH;Phosphoribosylaminoimidazolecarboxamide formyltransferase;IMP cyclohydrolase	ATIC
0.0123365	-0.0204867	Q13617;A0A0A0MTN0;Q13617-2;Q5T2B5;Q5T2B7	Q13617;A0A0A0MTN0;Q13617-2;Q5T2B5	Cullin-2	CUL2
0.0123653	-0.0220025	P04083;Q5T3N1;Q5T3N0	P04083	Annexin A1	ANXA1
0.0131216	0.0174041	P02585;C9J7T9	P02585;C9J7T9	Troponin C, skeletal muscle	TNNC2
0.01374	0.0295209	O43598;H0Y8X4;O43598-2	O43598;H0Y8X4	2-deoxynucleoside 5-phosphate N-hydrolase 1	DNPH1
0.0142508	0.00742626	P68402;P68402-4;J3KNE3;P68402-3	P68402;P68402-4;J3KNE3;P68402-3	Platelet-activating factor acetylhydrolase IB subunit beta	PAFAH1B2
0.014288	-0.0110697	Q9UL25	Q9UL25	Ras-related protein Rab-21	RAB21
0.0148303	-0.0150747	O00757;P09467;A0A3B3IUC7	O00757	Fructose-1,6-bisphosphatase isozyme 2	FBP2
0.0153669	-0.0234001	P00403	P00403	Cytochrome c oxidase subunit 2	MT-CO2
0.0174514	-0.0236316	P01040;C9J0E4	P01040;C9J0E4	Cystatin-A;Cystatin-A, N-terminally processed	CSTA
0.0174801	-0.0438601	P14927;B7Z2R2;P14927-2;E5RHG9	P14927;B7Z2R2;P14927-2	Cytochrome b-c1 complex subunit 7	UQCRB
0.0175166	-0.0116019	P06744;A0A2U3TZU2;P06744-2;K7EQ48;A0A2R8Y6C7;A0A0J9YXP8;A0A0J9YYH3;A0A0J9YX90;K7ERC6;K7EPY4;K7EP41;K7ENA0;A0A0J9YXM3;K7ELR7;A0A2R8YF08;K7ERK8;K7EIL4;A0A0J9YXH9;K7ESF4;A0A0J9YYI8;Q8N196	P06744;A0A2U3TZU2;P06744-2;K7EQ48;A0A2R8Y6C7;A0A0J9YXP8;A0A0J9YYH3;A0A0J9YX90	Glucose-6-phosphate isomerase	GPI
0.0180956	-0.0277961	Q14914;F2Z3J9;Q14914-2;Q5JVP2	Q14914;F2Z3J9;Q14914-2	Prostaglandin reductase 1	PTGR1
0.0199356	-0.0326395	P02511;A0A024R3B9;E9PJL7;E9PNH7;E9PRA8;E9PS12	P02511;A0A024R3B9;E9PJL7;E9PNH7;E9PRA8	Alpha-crystallin B chain	CRYAB
0.0200355	0.0193556	P50990;P50990-2;P50990-3;H7C4C8;H7C2U0	P50990;P50990-2;P50990-3	T-complex protein 1 subunit theta	CCT8
0.0203372	-0.0443559	Q99460;Q99460-2;A0A087WW66;H7BZR6;H7C378;C9J9M4;F8WCE3	Q99460;Q99460-2;A0A087WW66	26S proteasome non-ATPase regulatory subunit 1	PSMD1
0.0204916	-0.0313644	Q99447;I3L1L9;I3L1R7;Q99447-3;I3L2Q1;Q99447-2;Q99447-4;I3L102;I3L1C4;I3L3V9	Q99447;I3L1L9;I3L1R7;Q99447-3;I3L2Q1;Q99447-2;Q99447-4	Ethanolamine-phosphate cytidylyltransferase	PCYT2
0.0212115	-0.0198927	Q16134;Q16134-3;D6RAD5	Q16134;Q16134-3	Electron transfer flavoprotein-ubiquinone oxidoreductase, mitochondrial	ETFDH
0.0215502	-0.0106992	Q9H0P0-1;Q9H0P0-2;Q9H0P0;X6RM59;Q9H0P0-3;B9A035;C9K084	Q9H0P0-1;Q9H0P0-2;Q9H0P0;X6RM59;Q9H0P0-3;B9A035	Cytosolic 5-nucleotidase 3A;5-nucleotidase	NT5C3A
0.0219977	0.0728743	P01700;P01699	P01700;P01699	Ig lambda chain V-I region HA;Ig lambda chain V-I region VOR
0.0224659	-0.0412233	P17568;M0R3B8	P17568	NADH dehydrogenase [ubiquinone] 1 beta subcomplex subunit 7	NDUFB7
0.0233254	-0.043951	O75112-6;O75112-4;O75112-5	O75112-6;O75112-4;O75112-5	LIM domain-binding protein 3	LDB3
0.0249792	0.0320342	P35998;P35998-2;C9JLS9	P35998;P35998-2	26S protease regulatory subunit 7	PSMC2
0.0254608	0.0199007	Q96FW1;J3KR44;F5GYN4;F5H6Q1;F5GYJ8;F5H3F0;Q96FW1-2	Q96FW1;J3KR44;F5GYN4;F5H6Q1;F5GYJ8	Ubiquitin thioesterase OTUB1	OTUB1
0.0258714	0.0299389	Q9Y5Z4;Q9Y5Z4-2;Q5THN1;C9IZA0	Q9Y5Z4;Q9Y5Z4-2	Heme-binding protein 2	HEBP2
0.0259104	0.0343262	Q92530;Q5QPM9;Q5QPM7	Q92530;Q5QPM9;Q5QPM7	Proteasome inhibitor PI31 subunit	PSMF1
0.0278026	-0.0684157	P04843;B7Z4L4;F8WF32	P04843;B7Z4L4	Dolichyl-diphosphooligosaccharide--protein glycosyltransferase subunit 1	RPN1
0.0284714	0.0407429	P26641;P26641-2	P26641;P26641-2	Elongation factor 1-gamma	EEF1G
0.0287468	-0.0628558	Q13643	Q13643	Four and a half LIM domains protein 3	FHL3
0.0290465	-0.110717	Q9NZD4;H3BSK6	Q9NZD4	Alpha-hemoglobin-stabilizing protein	AHSP
0.0291753	0.0783303	P01024;M0QYC8;M0QXZ3;M0R0Q9;M0R1Q1	P01024	Complement C3;Complement C3 beta chain;C3-beta-c;Complement C3 alpha chain;C3a anaphylatoxin;Acylation stimulating protein;Complement C3b alpha chain;Complement C3c alpha chain fragment 1;Complement C3dg fragment;Complement C3g fragment;Complement C3d fragment;Complement C3f fragment;Complement C3c alpha chain fragment 2	C3
0.029753	-0.115541	Q0ZGT2-2;Q0ZGT2;Q0ZGT2-4;H7BXY5;E7EUA0;Q0ZGT2-3;E7ETM8	Q0ZGT2-2;Q0ZGT2;Q0ZGT2-4;H7BXY5;E7EUA0;Q0ZGT2-3;E7ETM8	Nexilin	NEXN
0.0299332	-0.027403	O96000;H3BPJ9;O96000-2;H3BV16	O96000;H3BPJ9;O96000-2;H3BV16	NADH dehydrogenase [ubiquinone] 1 beta subcomplex subunit 10	NDUFB10
0.0300683	-0.0387432	Q9NY33;G3V1D3;G3V180;Q9NY33-4;Q9NY33-2;E9PKK8;E9PQ14;E9PPK9;E9PNX5;E9PQF2	Q9NY33;G3V1D3;G3V180;Q9NY33-4;Q9NY33-2	Dipeptidyl peptidase 3	DPP3
0.0302481	-0.0901716	P36543;P36543-3;P36543-2;C9J8H1;Q96A05	P36543;P36543-3;P36543-2;C9J8H1;Q96A05	V-type proton ATPase subunit E 1;V-type proton ATPase subunit E 2	ATP6V1E1;ATP6V1E2
0.0303627	-0.0675341	P78371;F5GWF6;P78371-2;F8VQ14	P78371;F5GWF6;P78371-2;F8VQ14	T-complex protein 1 subunit beta	CCT2
0.0333293	0.0397983	P31153;P31153-2	P31153;P31153-2	S-adenosylmethionine synthase isoform type-2	MAT2A
0.0342205	0.0695226	P52758;H0YBX3;H0YB34	P52758;H0YBX3;H0YB34	Ribonuclease UK114	HRSP12
0.0344992	-0.0531401	P16083;Q5TD07;Q5TD05;A2A2U4	P16083;Q5TD07;Q5TD05	Ribosyldihydronicotinamide dehydrogenase [quinone]	NQO2
0.0345992	-0.04586	Q8NB12;E9PHG3;C9JUP3	Q8NB12;E9PHG3	Histone-lysine N-methyltransferase SMYD1	SMYD1
0.0354723	-0.0324156	Q16836;E9PF18;Q16836-3;Q16836-2;A0A0A0MSE2;A0A0D9SFP2;A0A1W2PNM1;A0A1W2PQV5;A0A1W2PQ78;A0A1W2PQC2;A0A1W2PRT2;A0A1W2PP40;A0A1W2PQ55	Q16836;E9PF18;Q16836-3;Q16836-2;A0A0A0MSE2;A0A0D9SFP2;A0A1W2PNM1;A0A1W2PQV5;A0A1W2PQ78	Hydroxyacyl-coenzyme A dehydrogenase, mitochondrial	HADH
0.0357436	0.0222108	P10768;U3KQT1;X6RA14;H7BZT7	P10768;U3KQT1;X6RA14;H7BZT7	S-formylglutathione hydrolase	ESD
0.0361482	-0.0512767	Q8NDY3;A0A0U1RQK4;Q8NDY3-2;X6RL45	Q8NDY3;A0A0U1RQK4;Q8NDY3-2	[Protein ADP-ribosylarginine] hydrolase-like protein 1	ADPRHL1
0.0369523	-0.118614	Q96Q06-2	Q96Q06-2	Perilipin-4	PLIN4
0.0370452	-0.0425477	O14558;A0A1X7SC65;K7EP04	O14558;A0A1X7SC65;K7EP04	Heat shock protein beta-6	HSPB6
0.0374406	0.0614359	P23284	P23284	Peptidyl-prolyl cis-trans isomerase B	PPIB
0.0377935	-0.0397138	O15173;O15173-2;U3KQM0;U3KPU8	O15173;O15173-2	Membrane-associated progesterone receptor component 2	PGRMC2
0.0393386	0.0354602	P62140;P36873;P36873-2;F8VYE8;F8W0W8;E7ETD8;F8VR82;C9JP48;C9J9S3;A0A087WYY5;F8WE71;H0Y3Y6;F5H1L6;F5H037;F8W1A0	P62140;P36873;P36873-2;F8VYE8;F8W0W8;E7ETD8;F8VR82;C9JP48;C9J9S3	Serine/threonine-protein phosphatase PP1-beta catalytic subunit;Serine/threonine-protein phosphatase PP1-gamma catalytic subunit;Serine/threonine-protein phosphatase	PPP1CB;PPP1CC
0.0396876	-0.0855536	Q9BXS1	Q9BXS1	Isopentenyl-diphosphate delta-isomerase 2	IDI2
0.0398184	-0.0454228	P28066;P28066-2	P28066;P28066-2	Proteasome subunit alpha type-5	PSMA5
0.0405354	-0.0540712	Q13126;Q13126-4;Q13126-3;Q13126-2;B4DUC8;J3QSB7;Q13126-7;Q13126-6;Q13126-5;F2Z2F3;F8WES2;A0A2R8Y4K0	Q13126;Q13126-4;Q13126-3;Q13126-2;B4DUC8;J3QSB7;Q13126-7;Q13126-6;Q13126-5;F2Z2F3	S-methyl-5-thioadenosine phosphorylase;Purine nucleoside phosphorylase	MTAP
0.0411953	-0.155305	P12236	P12236	ADP/ATP translocase 3;ADP/ATP translocase 3, N-terminally processed	SLC25A6
0.0413021	-0.0653079	P68036;P68036-2;P68036-3;A0A1B0GUS4	P68036;P68036-2;P68036-3;A0A1B0GUS4	Ubiquitin-conjugating enzyme E2 L3	UBE2L3
0.0414548	-0.0527254	Q99832;Q99832-3;Q99832-4;Q99832-2;F8WAM2	Q99832;Q99832-3;Q99832-4;Q99832-2;F8WAM2	T-complex protein 1 subunit eta	CCT7
0.0421665	0.0840003	Q9Y4J8;Q9Y4J8-16;Q9Y4J8-5;Q9Y4J8-15;Q9Y4J8-2;Q9Y4J8-14;Q9Y4J8-4;Q9Y4J8-3;Q9Y4J8-13;Q9Y4J8-10;Q9Y4J8-11;Q9Y4J8-6;Q9Y4J8-12;Q9Y4J8-8;M0QZ28;M0R021;Q9Y4J8-7;Q9Y4J8-9;K7ERH7;K7ESB2;K7ER73;K7ERZ2;K7EJ84	Q9Y4J8;Q9Y4J8-16;Q9Y4J8-5;Q9Y4J8-15;Q9Y4J8-2;Q9Y4J8-14;Q9Y4J8-4;Q9Y4J8-3;Q9Y4J8-13;Q9Y4J8-10;Q9Y4J8-11;Q9Y4J8-6;Q9Y4J8-12;Q9Y4J8-8;M0QZ28;M0R021	Dystrobrevin alpha	DTNA
0.0423968	0.0616692	Q04917;A2IDB2;F8WEB6;A2IDB1	Q04917;A2IDB2	14-3-3 protein eta	YWHAH
0.0439595	-0.0560589	P62195;P62195-2;J3QQM1;Q8NB90;J3QRR3;J3QRW1;J3QLH6;J3KRP2;J3QSA9;A0A6Q8PGU6;Q8NB90-3;Q8NB90-2	P62195;P62195-2;J3QQM1	26S protease regulatory subunit 8	PSMC5
0.0440215	0.0490757	Q9P0L0;Q9P0L0-2;J3QKM9	Q9P0L0;Q9P0L0-2	Vesicle-associated membrane protein-associated protein A	VAPA
0.0449236	0.053357	Q702N8;Q702N8-2	Q702N8;Q702N8-2	Xin actin-binding repeat-containing protein 1	XIRP1
0.0450477	0.0485476	Q9NXA8;Q9NXA8-2;Q9NXA8-3;Q9NXA8-4	Q9NXA8;Q9NXA8-2;Q9NXA8-3;Q9NXA8-4	NAD-dependent protein deacylase sirtuin-5, mitochondrial	SIRT5
0.0450756	0.0434999	K7EM20	K7EM20		YWHAE
0.045647	-0.0449371	Q58FF8	Q58FF8	Putative heat shock protein HSP 90-beta 2	HSP90AB2P
0.0457247	0.113896	P62899;P62899-3;P62899-2;H7C2W9;C9JU56;B7Z4E3;B7Z4C8;B8ZZK4	P62899;P62899-3;P62899-2;H7C2W9;C9JU56;B7Z4E3;B7Z4C8	60S ribosomal protein L31	RPL31
0.046299	0.100006	P01009;P01009-2;P01009-3	P01009;P01009-2;P01009-3	Alpha-1-antitrypsin;Short peptide from AAT	SERPINA1
0.0470016	-0.163598	P0C0L5;F5GXS0;A0A3B3ISA6	P0C0L5;F5GXS0;A0A3B3ISA6	Complement C4-B;Complement C4 beta chain;Complement C4-B alpha chain;C4a anaphylatoxin;C4b-B;C4d-B;Complement C4 gamma chain	C4B
0.0478007	0.0479023	Q92629;Q92629-3;Q92629-2;E5RI34	Q92629;Q92629-3;Q92629-2	Delta-sarcoglycan	SGCD
0.0484926	-0.0683326	Q9H8H3;F8VQX6;H0YI09	Q9H8H3;F8VQX6;H0YI09	Methyltransferase-like protein 7A	METTL7A
0.0486915	-0.0326595	P08758;D6RBE9;D6RBL5;E9PHT9;D6RCN3	P08758;D6RBE9;D6RBL5	Annexin A5;Annexin	ANXA5
0.0495146	-0.0338383	Q9NP72;Q5W0J0;A0A087X163;Q9NP72-2;Q9NP72-3;H0Y6T8	Q9NP72;Q5W0J0;A0A087X163;Q9NP72-2;Q9NP72-3	Ras-related protein Rab-18	RAB18
0.0496947	-0.0913457	Q6NZI2;Q6NZI2-2;Q6NZI2-3	Q6NZI2;Q6NZI2-2	Polymerase I and transcript release factor	PTRF
0.0503135	-0.113425	P31948;P31948-2;P31948-3;F5H783;F5GXD8;H0YGI8	P31948;P31948-2;P31948-3	Stress-induced-phosphoprotein 1	STIP1
0.0503767	0.0809519	A0A140T930;A0A140T9B3;A0A1W2PR11;A0A1W2PRZ0;A0A140T937;O78179;Q5QT33;A0A140T912;A0A140T9J9;A0A140T962;A2AEA2;A0A140T9U8;P10321;A0A140T9H5;A0A140T921;A0A1W2PRX1;O19617;A0A1W2PP77;A0A1W2PRU9	A0A140T930;A0A140T9B3;A0A1W2PR11;A0A1W2PRZ0;A0A140T937;O78179;Q5QT33;A0A140T912;A0A140T9J9;A0A140T962;A2AEA2;A0A140T9U8;P10321;A0A140T9H5;A0A140T921;A0A1W2PRX1;O19617;A0A1W2PP77;A0A1W2PRU9	HLA class I histocompatibility antigen, Cw-7 alpha chain	HLA-C
0.0504101	0.0577501	Q9UN36;Q9UN36-3;Q9UN36-2;Q9UN36-6;A0A0A0MS87;G3V4S9;Q9UN36-5;Q9UN36-4;G3V578;G3V5H8;G3V2I9;H0YJT9;G3V5S0;G3V5L7;G3V383;G3V5G0;A0A0U1RR50;G3V392;G3V5B7;G3V358;G3V5P9;G3V552;G3V3P1;G3V2S0;G3V2T2;G3V3D5;G3V4T9;G3V3P6;G3V5B5;G3V271;G3V2A6;G3V3X3;G3V3L1;G3V285;G3V5D7;G3V3C3;G3V5G7;G3V2Y3;H0YJ56;G3V280;H7C0X0;G3V5A6;G3V4S2;G3V5V9;G3V3X2;G3V239;G3V237;G3V420;G3V4X3	Q9UN36;Q9UN36-3;Q9UN36-2;Q9UN36-6;A0A0A0MS87;G3V4S9;Q9UN36-5;Q9UN36-4;G3V578;G3V5H8;G3V2I9;H0YJT9;G3V5S0	Protein NDRG2	NDRG2
0.0507096	0.0419164	P34932;A0A087WYC1;A0A087WTS8;P34932-2;Q92598;A0A0A0MSM0;Q92598-2;Q92598-3;Q92598-4	P34932;A0A087WYC1;A0A087WTS8	Heat shock 70 kDa protein 4	HSPA4
0.0516401	0.0532452	Q9NWV4	Q9NWV4	UPF0587 protein C1orf123	C1orf123
0.0533853	0.0404444	P04179;P04179-4;P04179-2;F5H4R2;F5GYZ5;F5H3C5;P04179-3;G5E9P6;F5GXZ9	P04179;P04179-4;P04179-2;F5H4R2;F5GYZ5;F5H3C5	Superoxide dismutase [Mn], mitochondrial	SOD2
0.0537873	-0.11158	B9A064;A0A0B4J231;A0A5H1ZRQ4;P0CG04	B9A064;A0A0B4J231;A0A5H1ZRQ4;P0CG04	Immunoglobulin lambda-like polypeptide 5;Ig lambda-1 chain C regions	IGLL5;IGLC1
0.0543425	-0.0531316	P48147;A0A499FJL1	P48147;A0A499FJL1	Prolyl endopeptidase	PREP
0.0546271	0.124821	P46782;M0R0F0;M0R0R2;M0QZN2	P46782;M0R0F0;M0R0R2;M0QZN2	40S ribosomal protein S5;40S ribosomal protein S5, N-terminally processed	RPS5
0.0548214	-0.0828145	P47985;P0C7P4	P47985;P0C7P4	Cytochrome b-c1 complex subunit Rieske, mitochondrial;Cytochrome b-c1 complex subunit 11;Putative cytochrome b-c1 complex subunit Rieske-like protein 1	UQCRFS1;UQCRFS1P1
0.055565	0.106491	P23109;P23109-2;Q01432;Q01432-5;Q01432-6;Q01432-4;A0A1B0GTL6;E9PKC5;Q01432-3	P23109;P23109-2	AMP deaminase 1	AMPD1
0.055662	0.110756	P14735;A0A3B3ISG5;P14735-2;Q5T5N3	P14735;A0A3B3ISG5	Insulin-degrading enzyme	IDE
0.0561201	-0.0605077	P07339;A0A1B0GW44;A0A1B0GV23;A0A1B0GVD5;A0A1B0GWE8;A0A1B0GU92;A0A1B0GU03;H7C469;A0A1B0GVP3;F8WD96;C9JH19;H7C1V0;F8W787	P07339;A0A1B0GW44;A0A1B0GV23;A0A1B0GVD5;A0A1B0GWE8;A0A1B0GU92;A0A1B0GU03;H7C469;A0A1B0GVP3;F8WD96;C9JH19	Cathepsin D;Cathepsin D light chain;Cathepsin D heavy chain	CTSD
0.0563243	0.0568597	Q01105-2;Q01105;A0A0C4DFV9;Q01105-3;Q01105-4;P0DME0;A0A087X027	Q01105-2;Q01105;A0A0C4DFV9;Q01105-3;Q01105-4	Protein SET	SET
0.0564765	0.0963177	P61586;P08134;C9JX21;C9JNR4;Q5JR08;Q5JR07;E9PQH6;Q5JR05;C9JRM1;Q5JR06;E9PN11;U3KQA9;U3KQV3;E9PLA2	P61586;P08134;C9JX21;C9JNR4;Q5JR08;Q5JR07;E9PQH6;Q5JR05	Transforming protein RhoA;Rho-related GTP-binding protein RhoC	RHOA;RHOC
0.0577177	-0.0800605	P05198;H0YJS4;G3V4T5	P05198;H0YJS4;G3V4T5	Eukaryotic translation initiation factor 2 subunit 1	EIF2S1
0.0577482	-0.128068	P22612	P22612	cAMP-dependent protein kinase catalytic subunit gamma	PRKACG
0.0584622	0.0695029	P21399	P21399	Cytoplasmic aconitate hydratase	ACO1
0.0590891	0.0695968	P13693;J3KPG2;Q5W0H4;A0A0B4J2C3;P13693-2;H0YCX0;E9PJF7;Q56UQ5	P13693;J3KPG2;Q5W0H4;A0A0B4J2C3;P13693-2	Translationally-controlled tumor protein	TPT1
0.0595329	0.0872873	Q99436;Q5TBG5;Q99436-2	Q99436	Proteasome subunit beta type-7	PSMB7
0.059791	0.142031	P19827;P19827-2;P19827-3;H7C0N0;F8WAS2;CON__Q0VCM5;H7C5I0	P19827;P19827-2;P19827-3	Inter-alpha-trypsin inhibitor heavy chain H1	ITIH1
0.0605072	-0.0679435	P14618;P14618-3;B4DNK4;H3BU13;H3BN34;H3BQZ3	P14618;P14618-3;B4DNK4	Pyruvate kinase PKM;Pyruvate kinase	PKM
0.0610847	0.0693859	O00429;O00429-2;O00429-4;O00429-3;O00429-5;O00429-9;O00429-8;O00429-6;F8VZ52;O00429-7;F8VUJ9;B4DDQ3;B4DPZ9;F8W1W3;F8VR28;F8VYL3	O00429;O00429-2;O00429-4;O00429-3;O00429-5;O00429-9;O00429-8;O00429-6;F8VZ52;O00429-7	Dynamin-1-like protein	DNM1L
0.0611711	-0.153836	Q9UMS6;Q9UMS6-2;Q9UMS6-5;Q9UMS6-3;Q9UMS6-4;H0Y9Y3	Q9UMS6;Q9UMS6-2;Q9UMS6-5;Q9UMS6-3;Q9UMS6-4;H0Y9Y3	Synaptopodin-2	SYNPO2
0.061653	-0.132243	A0A590UJU8;Q9BUA6;A0A2R8YDI2	A0A590UJU8
0.0627476	0.0682631	P16615-2;P16615;P16615-5;P16615-3;P16615-4;H7C5W9;J3QSY6;A0A0C4DH86	P16615-2;P16615;P16615-5;P16615-3;P16615-4;H7C5W9	Sarcoplasmic/endoplasmic reticulum calcium ATPase 2	ATP2A2
0.0633075	0.0505838	Q00325;Q00325-2;F8VVM2;F8VZL5;F8VWR4;F8VWQ0;F8VY00	Q00325;Q00325-2;F8VVM2	Phosphate carrier protein, mitochondrial	SLC25A3
0.0635519	0.0663737	Q9ULA0;E5RIA4;E7ETB3;Q9ULA0-2;E7EMB6;B9ZVU2;F8WAN0;E5RJ35;E7EPX3;C9JBE1	Q9ULA0;E5RIA4;E7ETB3;Q9ULA0-2;E7EMB6;B9ZVU2;F8WAN0	Aspartyl aminopeptidase	DNPEP
0.0638592	0.0542234	O15498;O15498-2;H7C3K7	O15498;O15498-2	Synaptobrevin homolog YKT6	YKT6
0.064047	-0.260224	P06702	P06702	Protein S100-A9	S100A9
0.0644967	0.102362	P10636;A0A0G2JPD5;A0A0G2JQJ7;A0A0G2JMX7;P10636-9;A0A0G2JS76;P10636-8;P10636-6;P10636-7;P10636-5;P10636-2;P10636-4;P10636-3;I3L2Z2;I3L170	P10636;A0A0G2JPD5;A0A0G2JQJ7;A0A0G2JMX7;P10636-9;A0A0G2JS76	Microtubule-associated protein tau	MAPT
0.0650654	-0.0615722	P54920;M0R0Y2;M0R2M1;M0R058;M0R027;M0R213;M0R0I4;Q9H115;A0A087WZQ7;Q9H115-3;Q9H115-2;M0QZM9;M0QZN5;M0R031	P54920;M0R0Y2;M0R2M1	Alpha-soluble NSF attachment protein	NAPA
0.0652186	-0.0971396	P49821;G3V0I5;P49821-2;B4DE93;E9PQP1;E9PLC6;E9PMX3;E9PPR0;E9PJL9;H0YE81;E9PPD6;H0YD04;E9PPS5	P49821;G3V0I5;P49821-2;B4DE93	NADH dehydrogenase [ubiquinone] flavoprotein 1, mitochondrial	NDUFV1
0.065692	0.048665	Q9NZJ6;F6WGP0	Q9NZJ6	Ubiquinone biosynthesis O-methyltransferase, mitochondrial	COQ3
0.0662441	-0.0680157	Q03154;A0A1B0GU86;A0A1B0GW23;A0A1B0GV31;Q03154-2;Q03154-4;C9JMV9;A0A1B0GVA5;Q03154-3;C9JYZ0;F8WC59;A0A1B0GTG3;A0A1B0GVZ3;A0A1B0GVG0;A0A1B0GU36;A0A1B0GUT4	Q03154;A0A1B0GU86;A0A1B0GW23;A0A1B0GV31;Q03154-2;Q03154-4;C9JMV9;A0A1B0GVA5;Q03154-3;C9JYZ0	Aminoacylase-1	ACY1;ABHD14A-ACY1
0.0667996	0.104422	P04921;P04921-2;P04921-3	P04921;P04921-2;P04921-3	Glycophorin-C	GYPC
0.0669901	-0.088237	Q14353;A0A1W2PR36;Q14353-2;K7EM34	Q14353;A0A1W2PR36;Q14353-2	Guanidinoacetate N-methyltransferase	GAMT
0.0675422	0.0542154	P13804;H0YLU7;P13804-2;H0YNX6;H0YK49;H0YL12;H0YKF0;H0YL83;H0YM12;J3KN60	P13804;H0YLU7;P13804-2;H0YNX6;H0YK49;H0YL12;H0YKF0	Electron transfer flavoprotein subunit alpha, mitochondrial	ETFA
0.0684489	-0.0576956	O43765;K7EMD6	O43765	Small glutamine-rich tetratricopeptide repeat-containing protein alpha	SGTA
0.0684519	0.111875	O75131;A0A087WYQ3;H0YB26;Q86YQ8;E7ENV7;A0A087WXR6;Q9UBL6-2;O95741-2;E5RHZ0;A0A087WUS8;O95741;Q9HCH3-2;Q86YQ8-2;Q9HCH3;Q8IYJ1;Q96A23;Q9UBL6;Q96A23-2	O75131	Copine-3	CPNE3
0.0691961	0.138258	O43583;F8VVL1	O43583;F8VVL1	Density-regulated protein	DENR
0.0699024	0.132514	P02656;B0YIW2	P02656;B0YIW2	Apolipoprotein C-III	APOC3
0.0702018	0.0584805	P50995;P50995-2;H0Y6E1;P27216;E5RIN3;P27216-2	P50995;P50995-2	Annexin A11	ANXA11
0.0729212	-0.104823	Q14011;K7ENX8;K7ELV6;K7EJV5;K7ELT6;K7EJV1;K7EMY9;K7EPM4;K7ER40;K7EQR7;D6W5Y5;Q14011-2;K7EQX4;K7ENN6;K7EIF7;K7EQL0	Q14011;K7ENX8;K7ELV6;K7EJV5;K7ELT6;K7EJV1;K7EMY9;K7EPM4;K7ER40;K7EQR7;D6W5Y5;Q14011-2	Cold-inducible RNA-binding protein	CIRBP
0.0733685	-0.0435402	P14618-2;H3BTN5;H3BR70;H3BQ34;H3BUW1;H3BTJ2;H3BT25	P14618-2;H3BTN5;H3BR70;H3BQ34	Pyruvate kinase PKM;Pyruvate kinase	PKM
0.0735236	-0.0421941	P28070	P28070	Proteasome subunit beta type-4	PSMB4
0.0738264	0.0886612	Q9NVE7;E9PHT6;H0YA26;H0Y9E4	Q9NVE7;E9PHT6;H0YA26	Pantothenate kinase 4	PANK4
0.0741417	-0.218883	P11216	P11216	Glycogen phosphorylase, brain form	PYGB
0.074204	0.0774701	P02144;B0QYF8;Q8WVH6;F2Z2F1	P02144;B0QYF8;Q8WVH6;F2Z2F1	Myoglobin	MB
0.074496	-0.124287	Q9BT78;D6RAX7;D6RFN0;Q9BT78-2;D6RD63;D6REK7	Q9BT78;D6RAX7;D6RFN0;Q9BT78-2;D6RD63	COP9 signalosome complex subunit 4	COPS4
0.0751528	0.104881	Q06432	Q06432	Voltage-dependent calcium channel gamma-1 subunit	CACNG1
0.0764166	-0.195737	P10606	P10606	Cytochrome c oxidase subunit 5B, mitochondrial	COX5B
0.0774378	0.174612	P29966	P29966	Myristoylated alanine-rich C-kinase substrate	MARCKS
0.079093	-0.0917585	O43169;H3BUX2;D6RFH4	O43169;H3BUX2;D6RFH4	Cytochrome b5 type B	CYB5B
0.0796641	-0.306322	O43678;O43678-2	O43678	NADH dehydrogenase [ubiquinone] 1 alpha subcomplex subunit 2	NDUFA2
0.0808199	-0.198601	P05413;S4R371;S4R3A2	P05413;S4R371;S4R3A2	Fatty acid-binding protein, heart	FABP3
0.0811588	0.104254	P07741;H3BQF1;H3BQZ9;P07741-2;H3BSW3;H3BQB1	P07741;H3BQF1;H3BQZ9;P07741-2;H3BSW3;H3BQB1	Adenine phosphoribosyltransferase	APRT
0.0812387	-0.114782	Q93084;Q93084-4;Q93084-3;Q93084-7;Q93084-1;Q93084-6;Q93084-5	Q93084;Q93084-4;Q93084-3;Q93084-7;Q93084-1;Q93084-6;Q93084-5	Sarcoplasmic/endoplasmic reticulum calcium ATPase 3	ATP2A3
0.081871	-0.116863	O75828	O75828	Carbonyl reductase [NADPH] 3	CBR3
0.0825101	-0.106711	O76003	O76003	Glutaredoxin-3	GLRX3
0.0826967	0.131216	P01876;A0A286YEY1	P01876;A0A286YEY1	Ig alpha-1 chain C region	IGHA1
0.0828685	-0.0773206	P00352;Q5SYQ9;Q5SYQ8;Q5SYQ7	P00352	Retinal dehydrogenase 1	ALDH1A1
0.0832235	0.132023	P03952;H0YAC1;E9PBC5;C9JCT1;C9J075	P03952;H0YAC1;E9PBC5	Plasma kallikrein;Plasma kallikrein heavy chain;Plasma kallikrein light chain	KLKB1
0.0835782	0.164203	P09382;F8WEI7	P09382	Galectin-1	LGALS1
0.0841936	0.239145	P62942;Q5W0X3;A0A087WZM5;Q1JUQ5;Q5VVH2;Q1JUQ3;A0A087WTS4;A0A087WV48	P62942;Q5W0X3;A0A087WZM5	Peptidyl-prolyl cis-trans isomerase FKBP1A;Peptidyl-prolyl cis-trans isomerase	FKBP1A
0.0845188	0.300613	P26678	P26678	Cardiac phospholamban	PLN
0.0846269	-0.118892	Q04828;P52895;S4R3P0;H0Y804;B4DK69;P42330;A6NHU4;S4R3Z2;A0A0A0MSS8;P52895-2;P17516;S4R3D5;P42330-2	Q04828;P52895;S4R3P0;H0Y804;B4DK69;P42330;A6NHU4;S4R3Z2;A0A0A0MSS8;P52895-2	Aldo-keto reductase family 1 member C1;Aldo-keto reductase family 1 member C2;Aldo-keto reductase family 1 member C3	AKR1C1;AKR1C2;AKR1C3
0.0856364	0.135623	Q8WZ42-12;A0A0A0MTS7;Q8WZ42-5;Q8WZ42-9;Q8WZ42-10;Q8WZ42-3;A0A0A0MRA3;H7C1P9;A0A1B0GXE3;H7C0U7;REV__Q14103;REV__H0YA96;H7C195;REV__Q14103-3;REV__Q14103-2;REV__H0Y8G5;REV__Q14103-4	Q8WZ42-12;A0A0A0MTS7;Q8WZ42-5;Q8WZ42-9;Q8WZ42-10;Q8WZ42-3;A0A0A0MRA3	Titin	TTN
0.0860657	0.133193	Q6NVY1;Q6NVY1-2;B9A058;F8W8A6;B8ZZZ0;H7C1A5;H7C126;H7C400;H7BYI7	Q6NVY1;Q6NVY1-2;B9A058	3-hydroxyisobutyryl-CoA hydrolase, mitochondrial	HIBCH
0.0862978	0.0747899	Q9NTM9;Q5TCZ7;A0A0B4J226	Q9NTM9;Q5TCZ7;A0A0B4J226	Copper homeostasis protein cutC homolog	CUTC
0.0864757	-0.0913324	O60662;O60662-2;E9PBE3	O60662;O60662-2	Kelch-like protein 41	KLHL41
0.090344	0.110708	Q9BSL1	Q9BSL1	Ubiquitin-associated domain-containing protein 1	UBAC1
0.0915393	0.205748	P61604;B8ZZL8;B8ZZ54	P61604;B8ZZL8	10 kDa heat shock protein, mitochondrial	HSPE1
0.091898	0.167165	P30405;R4GN99;P30405-2;H0Y548	P30405	Peptidyl-prolyl cis-trans isomerase F, mitochondrial	PPIF
0.0931198	-0.0965347	P29218;P29218-3;H0YBL1;E5RIP7;E5RG13;E5RG94;E5RHE9;E5RI82;E5RGY4;P29218-2;E5RIF4	P29218;P29218-3;H0YBL1;E5RIP7;E5RG13	Inositol monophosphatase 1	IMPA1
0.0931356	-0.0605686	P13929;P13929-2;E5RGZ4;P13929-3;K7EPM1;K7EKN2;U3KQQ1	P13929;P13929-2;E5RGZ4;P13929-3;K7EPM1;K7EKN2	Beta-enolase;Enolase	ENO3
0.0935145	0.0834053	O75340;A0A024QZ42;O75340-2;H0Y9X3;A0A087WZ38	O75340;A0A024QZ42;O75340-2	Programmed cell death protein 6	PDCD6
0.0937953	-0.126316	P81605;P81605-2	P81605;P81605-2	Dermcidin;Survival-promoting peptide;DCD-1	DCD
0.0947934	-0.10512	Q8TCA0;X6RK58;Q8TCA0-3;A0A0A0MS58;Q8TCA0-2	Q8TCA0;X6RK58;Q8TCA0-3;A0A0A0MS58	Leucine-rich repeat-containing protein 20	LRRC20
0.0950421	-0.157252	Q92523;Q92523-3;Q92523-2;Q92523-4	Q92523;Q92523-3;Q92523-2;Q92523-4	Carnitine O-palmitoyltransferase 1, muscle isoform	CPT1B
0.095866	0.176246	P26447	P26447	Protein S100-A4	S100A4
0.0959477	-0.167148	Q15819;G3V113;H0YBP9;E5RIF1;D6RG00;H0YBX6	Q15819;G3V113;H0YBP9	Ubiquitin-conjugating enzyme E2 variant 2	UBE2V2
0.096244	-0.154626	O75368	O75368	SH3 domain-binding glutamic acid-rich-like protein	SH3BGRL
0.0963151	0.20959	Q8IVN3;D6R8Y8;C9JYJ2;A8MSY1	Q8IVN3;D6R8Y8;C9JYJ2;A8MSY1	Musculoskeletal embryonic nuclear protein 1	MUSTN1;TMEM110-MUSTN1
0.097118	-0.159804	P14174	P14174	Macrophage migration inhibitory factor	MIF
0.0980275	-0.115241	Q9NZN4;Q9NZN4-2	Q9NZN4;Q9NZN4-2	EH domain-containing protein 2	EHD2
0.0982856	-0.14888	Q9NVA1;B1AKV2;B1AKV6;B1AKV3;Q9NVA1-2;F8WCR2;H7BZM2;B1AKV4;F6UTR7;Q9NVA1-5;Q9NVA1-4	Q9NVA1;B1AKV2;B1AKV6;B1AKV3;Q9NVA1-2;F8WCR2;H7BZM2;B1AKV4;F6UTR7;Q9NVA1-5;Q9NVA1-4	Ubiquinol-cytochrome-c reductase complex assembly factor 1	UQCC1
0.0984005	-0.0872893	P25787;A0A024RA52;C9JCK5;H3BT36;H7C402	P25787;A0A024RA52	Proteasome subunit alpha type-2;Proteasome subunit alpha type	PSMA2
0.0985862	-0.363264	P68371;P04350;M0R2D3;K7ESM5;M0QY85;M0QZL7;M0R278;M0R0X0;M0QY37;M0QX14;M0QYM7;M0R042;M0R2T4;A0A075B724	P68371;P04350	Tubulin beta-4B chain;Tubulin beta-4A chain	TUBB4B;TUBB4A
0.0997474	0.114481	P62263;A0A2R8Y811;E5RH77	P62263;A0A2R8Y811;E5RH77	40S ribosomal protein S14	RPS14
0.0997964	-0.0620409	P49189;P49189-3;P49189-2	P49189;P49189-3;P49189-2	4-trimethylaminobutyraldehyde dehydrogenase	ALDH9A1
0.0998873	-0.0891653	Q13424;Q13424-2	Q13424;Q13424-2	Alpha-1-syntrophin	SNTA1
0.0999662	-0.131481	Q9Y281;Q9Y281-3;F8WDN3;G3V2U0	Q9Y281;Q9Y281-3	Cofilin-2	CFL2
0.100238	-0.121369	Q9NQR4;H7C579;F8WF70	Q9NQR4;H7C579	Omega-amidase NIT2	NIT2
0.101257	0.0677793	P60174;P60174-3;P60174-4;U3KPZ0;U3KQF3;U3KPS5	P60174;P60174-3;P60174-4;U3KPZ0	Triosephosphate isomerase	TPI1
0.101263	0.258353	P02671;P02671-2;A0A087WUA0	P02671;P02671-2	Fibrinogen alpha chain;Fibrinopeptide A;Fibrinogen alpha chain	FGA
0.101869	0.0956742	Q9H0R4;K7ER15;K7EMY7;Q9H0R4-2;K7EJQ8;A0A1B0GXB1;K7EQD2	Q9H0R4;K7ER15;K7EMY7;Q9H0R4-2	Haloacid dehalogenase-like hydrolase domain-containing protein 2	HDHD2
0.102417	0.194448	P07355;P07355-2;H0YN42;H0YMU9;H0YMD0;A6NMY6;H0YM50;H0YKS4;H0YNP5;H0YMM1;H0YL33;H0YN28;H0YMT9;H0YKX9;H0YLV6;H0YKZ7;H0YMW4;H0YKL9;H0YKV8;H0YNA0;H0YMD9;H0YN52;H0YKN4;H0YNB8;H0YLE2	P07355;P07355-2;H0YN42;H0YMU9;H0YMD0;A6NMY6;H0YM50;H0YKS4;H0YNP5	Annexin A2;Annexin;Putative annexin A2-like protein	ANXA2;ANXA2P2
0.102498	-0.140082	Q99426;K7EP07;Q99426-2;K7EK42;A0A494C0X0;K7EL99	Q99426;K7EP07;Q99426-2;K7EK42;A0A494C0X0	Tubulin-folding cofactor B	TBCB
0.103094	-0.0874228	P62070;P62070-4;E9PK85;P62070-3;P62070-2;E9PQK5;E9PQC5	P62070;P62070-4;E9PK85;P62070-3;P62070-2	Ras-related protein R-Ras2	RRAS2
0.103706	0.0816846	P21912;A0A087WWT1;A0A087WXX8	P21912;A0A087WWT1;A0A087WXX8	Succinate dehydrogenase [ubiquinone] iron-sulfur subunit, mitochondrial	SDHB
0.104357	0.126099	O60784;O60784-3;O60784-2;O60784-4;B0QY01;Q6UW50;F8WB30;F8WAW7;F8WE29;F8WBB0;V9GZ68;H7BYN7;V9GYF4;B0QY02	O60784;O60784-3;O60784-2;O60784-4	Target of Myb protein 1	TOM1
0.104365	-0.332167	P30837;A0A0U1RQK9	P30837	Aldehyde dehydrogenase X, mitochondrial	ALDH1B1
0.104488	-0.128195	Q9NVS9;J3QQZ9;Q9NVS9-3;A0A286YFL3;J3QQV6;Q9NVS9-4	Q9NVS9;J3QQZ9;Q9NVS9-3;A0A286YFL3;J3QQV6;Q9NVS9-4	Pyridoxine-5-phosphate oxidase	PNPO
0.104538	0.157769	P12268;H0Y4R1;P20839;P20839-6;P20839-7;E7ETK5;C9K0R9;A0A3B3IRL5;C9J381;P20839-2;P20839-4;P20839-3;P20839-5	P12268;H0Y4R1	Inosine-5-monophosphate dehydrogenase 2	IMPDH2
0.105125	-0.267341	O00483	O00483	Cytochrome c oxidase subunit NDUFA4	NDUFA4
0.105788	-0.0994999	P30086	P30086	Phosphatidylethanolamine-binding protein 1;Hippocampal cholinergic neurostimulating peptide	PEBP1
0.10579	0.0793138	O95479;O95479-2	O95479;O95479-2	GDH/6PGL endoplasmic bifunctional protein;Glucose 1-dehydrogenase;6-phosphogluconolactonase	H6PD
0.105874	-0.415589	P02679;C9JEU5;C9JC84;P02679-2;C9JPQ9;C9JU00	P02679;C9JEU5;C9JC84;P02679-2	Fibrinogen gamma chain	FGG
0.106087	0.115532	O00232;O00232-2	O00232;O00232-2	26S proteasome non-ATPase regulatory subunit 12	PSMD12
0.106692	0.228944	P63000;P63000-2;P15153;P60763;B1AH77;B1AH80;J3KSC4;J3QLK0;B1AH78	P63000;P63000-2;P15153;P60763;B1AH77;B1AH80	Ras-related C3 botulinum toxin substrate 1;Ras-related C3 botulinum toxin substrate 2;Ras-related C3 botulinum toxin substrate 3	RAC1;RAC2;RAC3
0.107327	0.481936	P62805	P62805	Histone H4	HIST1H4A
0.108582	0.301807	Q15149;Q15149-4;Q15149-2;Q15149-6;Q15149-9;Q15149-7;Q15149-8;Q15149-5;Q15149-3;H0YDN1;E9PMV1;P58107;E9PIA2;E9PKG0;A0A075B730;E9PQ28	Q15149;Q15149-4;Q15149-2;Q15149-6;Q15149-9;Q15149-7;Q15149-8;Q15149-5;Q15149-3;H0YDN1	Plectin	PLEC
0.109493	0.200894	Q9H1E5	Q9H1E5	Thioredoxin-related transmembrane protein 4	TMX4
0.11011	-0.221693	P00390;P00390-5;P00390-4;P00390-2;P00390-3;A0A2R8YF59;H0YC68	P00390;P00390-5;P00390-4;P00390-2;P00390-3	Glutathione reductase, mitochondrial	GSR
0.110215	-0.294151	Q96HC4;A0A0D9SFR4;H0Y929;D6RAA1;A0A0D9SFW3;D6RGG6;Q96HC4-5	Q96HC4	PDZ and LIM domain protein 5	PDLIM5
0.1105	0.185335	Q14118	Q14118	Dystroglycan;Alpha-dystroglycan;Beta-dystroglycan	DAG1
0.110691	-0.412706	P07737;K7EJ44;CON__P02584;I3L3D5	P07737;K7EJ44	Profilin-1	PFN1
0.113581	0.261073	P62937;P62937-2;F8WE65;C9J5S7;F5H284;Q9Y536;P0DN26;A0A0H2UH34;A0A0B4J2A2;A0A075B767;A0A075B759;P0DN37;E5RIZ5	P62937;P62937-2;F8WE65;C9J5S7	Peptidyl-prolyl cis-trans isomerase A;Peptidyl-prolyl cis-trans isomerase A, N-terminally processed;Peptidyl-prolyl cis-trans isomerase	PPIA
0.1137	0.240541	P24310;K7ER11	P24310;K7ER11	Cytochrome c oxidase subunit 7A1, mitochondrial	COX7A1
0.114045	0.217897	P52179-2;P52179;A8MX12;J3KRK2	P52179-2;P52179;A8MX12	Myomesin-1	MYOM1
0.114051	-0.198178	O75915;F8WF90;C9JQU6;F8WF33	O75915	PRA1 family protein 3	ARL6IP5
0.114279	-0.165016	Q9H7C9;E9PNP3;E9PR47;E9PIQ4;E9PJP1;E9PLK9;K4DI89;Q9H7C9-3;Q9H7C9-2	Q9H7C9;E9PNP3;E9PR47	Mth938 domain-containing protein	AAMDC
0.11514	0.174842	P49354;B3KVN2;P49354-2;E9PQP6;E9PPM9;H0YCW1	P49354;B3KVN2;P49354-2;E9PQP6	Protein farnesyltransferase/geranylgeranyltransferase type-1 subunit alpha	FNTA
0.115244	-0.326023	P61457	P61457	Pterin-4-alpha-carbinolamine dehydratase	PCBD1
0.115452	0.225558	P52564;P52564-2;A0A0A0MRF7;K7EIW3	P52564;P52564-2;A0A0A0MRF7;K7EIW3	Dual specificity mitogen-activated protein kinase kinase 6	MAP2K6
0.117141	-0.105209	P30040;F8VY02;P30040-2	P30040;F8VY02	Endoplasmic reticulum resident protein 29	ERP29
0.118192	-0.196891	P15311;E7EQR4	P15311;E7EQR4	Ezrin	EZR
0.118231	-0.307371	O00168;K7EQG4	O00168;K7EQG4	Phospholemman	FXYD1
0.119991	-0.100726	O75323;O75323-2;C9K068;H7C333;C9J7B1;F8WBI5;Q9BPW8;F8WCR5;H7C2U6	O75323;O75323-2	Protein NipSnap homolog 2	GBAS
0.12025	-0.126628	P67775;P67775-2;E5RI56	P67775;P67775-2	Serine/threonine-protein phosphatase 2A catalytic subunit alpha isoform	PPP2CA
0.120752	-0.111181	O75521;A0A0C4DGA2;O75521-2;F8WAW4;F8W6J1;F1LLU7;C9JB63	O75521;A0A0C4DGA2;O75521-2;F8WAW4;F8W6J1;F1LLU7;C9JB63	Enoyl-CoA delta isomerase 2, mitochondrial	ECI2
0.12081	0.107793	O75390;B4DJV2;A0A0C4DGI3;H0YIC4;H0YH82;F8VPA1;F8W4S1;F8VPF9;F8W1S4;F8VRP1;F8VX68;F8VRI6;F8VTT8;F8VZK9;F8VX07;F8VR34;F8W642;F8VWQ5;F8VU34;F8W0J2;F8W031;F8VP03	O75390;B4DJV2;A0A0C4DGI3	Citrate synthase, mitochondrial;Citrate synthase	CS
0.121148	-0.12909	Q00688;G3V5F2	Q00688	Peptidyl-prolyl cis-trans isomerase FKBP3	FKBP3
0.121279	0.131085	Q6YN16;Q6YN16-2	Q6YN16;Q6YN16-2	Hydroxysteroid dehydrogenase-like protein 2	HSDL2
0.121648	-0.0860994	P07451;E5RHI4	P07451	Carbonic anhydrase 3	CA3
0.122604	-0.0685892	P48735;P48735-2;H0YL11	P48735;P48735-2	Isocitrate dehydrogenase [NADP], mitochondrial	IDH2
0.123064	-0.118746	P15259	P15259	Phosphoglycerate mutase 2	PGAM2
0.123189	-0.198719	P37837;F2Z393;E9PM01;E9PKI8	P37837;F2Z393	Transaldolase	TALDO1
0.123806	-0.121873	O15372;A0A087WZK9;B3KS98;E5RHC7;E5RH59;E5RFW7;E5RFH0;E5RGU4;E5RJT0	O15372;A0A087WZK9;B3KS98;E5RHC7;E5RH59;E5RFW7;E5RFH0;E5RGU4;E5RJT0	Eukaryotic translation initiation factor 3 subunit H	EIF3H
0.123857	-0.119727	Q13642-5;Q13642-1;Q13642-4;Q5JXI8;A0A494C0D6;Q13642;Q5JXI2;Q5JXH7;Q5JXH8;Q13642-3;A0A0D9SFZ9;A0A0D9SFB0;A0A0D9SFI6;Q5JXH9;A0A0D9SGB2;Q5JXI0;A0A0D9SGD1;A0A494C0J3;A0A0D9SEY7;A0A494C1G1;A0A0D9SGC5	Q13642-5;Q13642-1;Q13642-4;Q5JXI8;A0A494C0D6;Q13642;Q5JXI2;Q5JXH7;Q5JXH8;Q13642-3;A0A0D9SFZ9;A0A0D9SFB0;A0A0D9SFI6;Q5JXH9	Four and a half LIM domains protein 1	FHL1
0.124533	-0.287753	P62851	P62851	40S ribosomal protein S25	RPS25
0.125313	0.0861277	Q9NZU5;Q9NZU5-2;H7C3D2;B4DEY6;C9IYS1;F8WB09	Q9NZU5;Q9NZU5-2;H7C3D2;B4DEY6;C9IYS1	LIM and cysteine-rich domains protein 1	LMCD1
0.125438	-0.140915	P20339;P20339-2	P20339;P20339-2	Ras-related protein Rab-5A	RAB5A
0.126676	-0.235115	O60763;O60763-2	O60763;O60763-2	General vesicular transport factor p115	USO1
0.127591	-0.0792112	P24752;A0A5F9ZHL1;A0A5F9ZHJ7;A0A5F9ZHH9;H0YEL7;P24752-2;A0A5F9ZHL7;E9PRQ6	P24752;A0A5F9ZHL1;A0A5F9ZHJ7	Acetyl-CoA acetyltransferase, mitochondrial	ACAT1
0.128124	0.17966	P13716;P13716-2;B7ZBK6	P13716;P13716-2	Delta-aminolevulinic acid dehydratase	ALAD
0.128236	-0.147279	P27797;K7EJB9;K7EL50	P27797	Calreticulin	CALR
0.128571	-0.197385	P55263;A0A5F9ZH31;A0A5K1VW54;P55263-3;A0A5F9ZH72;A0A5K1VW94;P55263-2;A0A5F9ZH83;P55263-4;A0A5F9ZGZ8	P55263;A0A5F9ZH31;A0A5K1VW54;P55263-3;A0A5F9ZH72;A0A5K1VW94;P55263-2;A0A5F9ZH83;P55263-4	Adenosine kinase	ADK
0.128838	-0.428949	P10599;P10599-2	P10599;P10599-2	Thioredoxin	TXN
0.129683	-0.223146	E9PAV3;E9PAV3-2;F8VZJ2;H0YHX9;Q13765;F8W0W4;F8W1N5;F8VNW4	E9PAV3	Nascent polypeptide-associated complex subunit alpha, muscle-specific form	NACA
0.129706	0.0629938	P08133;P08133-2;E7EMC6;E5RK63;E5RJF5;E5RI05;E5RFF0;E5RJR0	P08133;P08133-2;E7EMC6	Annexin A6;Annexin	ANXA6
0.130759	-0.292609	Q08043;A0A087WSZ2;D6RH00	Q08043;A0A087WSZ2	Alpha-actinin-3	ACTN3
0.130761	-0.128557	Q13561;Q13561-3;Q13561-2;H0YI98;F8W1I6;F8VW18;H0YHL1	Q13561;Q13561-3;Q13561-2;H0YI98;F8W1I6	Dynactin subunit 2	DCTN2
0.13088	-0.474137	Q16718;A0A087X1G1;H7BYD0;Q16718-2;F8WAS3;A0A087WXR5;C9IZN5	Q16718;A0A087X1G1;H7BYD0;Q16718-2;F8WAS3	NADH dehydrogenase [ubiquinone] 1 alpha subcomplex subunit 5	NDUFA5
0.131165	0.327818	G3V1N2	G3V1N2		HBA2
0.131393	-0.16359	P11233;H7C3P7;F8WEQ6;C9JPE8;C9JYR1;C9JQB3	P11233;H7C3P7	Ras-related protein Ral-A	RALA
0.132753	0.0598042	P04406;E7EUT5	P04406;E7EUT5	Glyceraldehyde-3-phosphate dehydrogenase	GAPDH
0.133338	0.136673	P16298;Q5F2F8;P16298-2;P16298-3;P16298-4;P48454;P48454-2;P48454-3;Q5F2G0;H0YC26;G3V111;E5RJH4;H0YB02;H0YB04	P16298;Q5F2F8;P16298-2;P16298-3;P16298-4	Serine/threonine-protein phosphatase 2B catalytic subunit beta isoform;Serine/threonine-protein phosphatase	PPP3CB
0.134359	-0.131127	Q9BVK6	Q9BVK6	Transmembrane emp24 domain-containing protein 9	TMED9
0.134673	-0.408962	Q9NUQ9;E5RI16;E5RJE1;E5RIR8;E5RJL8;A0A1W2PRQ0;Q9NUQ9-2;E5RGI7;A0A087X178;Q9H0Q0;E5RK61;E5RFS4;E5RHU5	Q9NUQ9;E5RI16	Protein FAM49B	FAM49B
0.134829	-0.201694	P08185;G3V4V7;G3V350	P08185	Corticosteroid-binding globulin	SERPINA6
0.135301	0.263792	Q01469;I6L8B7;A8MUU1	Q01469;I6L8B7	Fatty acid-binding protein, epidermal	FABP5
0.13531	-0.137898	Q9NTK5;J3KQ32;Q9NTK5-2;Q9NTK5-3;C9JCJ9;C9JTK6	Q9NTK5;J3KQ32;Q9NTK5-2;Q9NTK5-3	Obg-like ATPase 1	OLA1
0.135678	-0.217609	P07099;B1AQP8;B1AQP9	P07099	Epoxide hydrolase 1	EPHX1
0.137257	0.174702	Q9Y5L4;K7EIT2	Q9Y5L4;K7EIT2	Mitochondrial import inner membrane translocase subunit Tim13	TIMM13
0.13811	0.125153	P36959;Q9P0U4;Q9P2T1;H0YN22;H0YK13;H0YMW6;H0YK71;H0YMB3;H0YLV5;A0A087WWM4;F8WAN9;H0YNJ6;A0A669KB29;Q9P2T1-3;Q9P2T1-2;Q9P0U4-2	P36959	GMP reductase 1	GMPR
0.138675	0.152032	O60664;O60664-4;O60664-3;K7ERZ3;K7EL96;O60664-2;K7ER39	O60664;O60664-4;O60664-3;K7ERZ3;K7EL96;O60664-2	Perilipin-3	PLIN3
0.139924	-0.373963	Q16543;K7EQA9;K7EKQ2;K7EIU0;K7EL68	Q16543;K7EQA9;K7EKQ2	Hsp90 co-chaperone Cdc37;Hsp90 co-chaperone Cdc37, N-terminally processed	CDC37
0.139981	-0.168152	P16219;E9PE82	P16219;E9PE82	Short-chain specific acyl-CoA dehydrogenase, mitochondrial	ACADS
0.139997	0.138588	P23526;P23526-2	P23526;P23526-2	Adenosylhomocysteinase	AHCY
0.140626	0.234672	P35241;A0A2R8Y5S7;P35241-5;A0A2R8Y7M3;P35241-4;P35241-2;E9PNV3;P35241-3;A0A2R8Y5P0;E9PQ82;A0A2R8Y4H6;E9PKN5	P35241;A0A2R8Y5S7;P35241-5;A0A2R8Y7M3;P35241-4	Radixin	RDX
0.141349	-0.240818	Q96I99;E9PDQ8;Q96I99-2;H0Y852	Q96I99;E9PDQ8;Q96I99-2	Succinyl-CoA ligase [GDP-forming] subunit beta, mitochondrial	SUCLG2
0.142051	0.187281	P11021	P11021	78 kDa glucose-regulated protein	HSPA5
0.144444	-0.185294	A0A0C4DFM5;Q9UBF9;B4DT68;Q9UBF9-2	A0A0C4DFM5;Q9UBF9;B4DT68;Q9UBF9-2	Myotilin	MYOT
0.144949	-0.255386	Q9HC38-2;F6TLX2;Q9HC38;I3L3Q4;Q9HC38-3;I3L1I0;I3L1F4	Q9HC38-2;F6TLX2;Q9HC38;I3L3Q4	Glyoxalase domain-containing protein 4	GLOD4
0.14548	0.168539	P50461;A0A3B3IRI5;A0A3B3IT61;A0A3B3ISZ2;P50461-2	P50461	Cysteine and glycine-rich protein 3	CSRP3
0.145613	0.106	Q5JRX3;Q5JRX3-2;Q5JRX3-3;A0A0A0MRX9;B1APQ0	Q5JRX3;Q5JRX3-2;Q5JRX3-3	Presequence protease, mitochondrial	PITRM1
0.14582	0.190923	P06454;P06454-2;B8ZZQ6;B8ZZA1;B8ZZW7;H7C2N1	P06454;P06454-2;B8ZZQ6;B8ZZA1;B8ZZW7;H7C2N1	Prothymosin alpha;Prothymosin alpha, N-terminally processed;Thymosin alpha-1	PTMA
0.146434	-0.210256	P55060;P55060-3;P55060-4;P55060-2	P55060;P55060-3;P55060-4	Exportin-2	CSE1L
0.146469	-0.209586	P50579;F8VSC4;G3V1U3;P50579-3;F8VY03;F8VRR3	P50579;F8VSC4;G3V1U3;P50579-3	Methionine aminopeptidase 2	METAP2
0.147669	0.136128	Q96DB5;E5RH53;Q96DB5-2;H0YC67;H0YB03;Q96DB5-3;H0YC27;H0YBD9;H0YB83;H0YAP5;E5RGC8	Q96DB5;E5RH53;Q96DB5-2;H0YC67;H0YB03;Q96DB5-3;H0YC27;H0YBD9;H0YB83	Regulator of microtubule dynamics protein 1	RMDN1
0.1478	0.202015	Q9NQP4;E9PQY2	Q9NQP4;E9PQY2	Prefoldin subunit 4	PFDN4
0.148729	0.0672339	P55786;E9PLK3;P55786-2;A6NEC2;E9PP11;H0YDG0;A6NEC2-2;E9PJY4;E9PPD4;E9PJ74;A6NEC2-3;H0YCQ5;E9PRQ5;E9PJF9;E9PPZ2;E9PI82	P55786;E9PLK3;P55786-2	Puromycin-sensitive aminopeptidase	NPEPPS
0.148977	-0.207809	Q9H0W9;A0A087WT99;Q9H0W9-2;E9PQS1;A0A1W2PRB8;E9PPB5;E9PJU8;Q9H0W9-4;Q9H0W9-3;E9PSC3;E9PLC5;E9PLB3;E9PIP1;E9PR95	Q9H0W9;A0A087WT99;Q9H0W9-2;E9PQS1;A0A1W2PRB8;E9PPB5;E9PJU8;Q9H0W9-4;Q9H0W9-3	Ester hydrolase C11orf54	C11orf54
0.149327	0.235087	Q9NZL9;Q9NZL9-4;Q9NZL9-2;H7C0X7;Q9NZL9-3	Q9NZL9;Q9NZL9-4;Q9NZL9-2;H7C0X7;Q9NZL9-3	Methionine adenosyltransferase 2 subunit beta	MAT2B
0.149569	0.140744	Q96AQ6;Q96AQ6-2;Q96AQ6-3	Q96AQ6;Q96AQ6-2;Q96AQ6-3	Pre-B-cell leukemia transcription factor-interacting protein 1	PBXIP1
0.14962	-0.105514	Q14974;Q14974-2;J3KTM9;J3QR48;J3QKQ5;J3QRG4	Q14974;Q14974-2;J3KTM9	Importin subunit beta-1	KPNB1
0.150542	0.375671	P23297;Q5T7Y6;Q5T7Y5;Q5T7Y4	P23297;Q5T7Y6	Protein S100-A1;Protein S100	S100A1
0.150818	-0.185063	P13807;P13807-2;P54840;M0QYU1	P13807;P13807-2	Glycogen [starch] synthase, muscle	GYS1
0.152534	0.182039	P0DP08;P0DP06;A0A0C4DH41;P01825;P06331;P01824;A0A0J9YWU9;A0A087WW49;A0A075B6R2;P0DP07;A0A087WSY4	P0DP08;P0DP06;A0A0C4DH41;P01825;P06331;P01824;A0A0J9YWU9;A0A087WW49;A0A075B6R2;P0DP07;A0A087WSY4	Ig heavy chain V-II region NEWM;Ig heavy chain V-II region ARH-77;Ig heavy chain V-II region WAH	IGHV4-61;IGHV4-4;IGHV4-31
0.153567	0.349519	P06727	P06727	Apolipoprotein A-IV	APOA4
0.15384	0.334333	P61086;D6RDM7;P61086-3;P61086-2;D6RFX1	P61086;D6RDM7;P61086-3	Ubiquitin-conjugating enzyme E2 K	UBE2K
0.154502	-0.178836	P54727;P54727-2;Q5W0S5;H0Y579;Q5W0S4	P54727;P54727-2	UV excision repair protein RAD23 homolog B	RAD23B
0.15476	-0.0916026	P35573;P35573-2;P35573-3;A0A1C7CYW1	P35573;P35573-2;P35573-3	Glycogen debranching enzyme;4-alpha-glucanotransferase;Amylo-alpha-1,6-glucosidase	AGL
0.155069	0.284455	P80748;A0A075B6K5;A0A075B6K2	P80748;A0A075B6K5;A0A075B6K2	Ig lambda chain V-III region LOI	IGLV3-9;IGLV3-12
0.155377	-0.227288	P07195;A0A5F9ZHM4;A0A3B3IS95;A8MW50;C9J7H8;F5H793	P07195;A0A5F9ZHM4;A0A3B3IS95;A8MW50;C9J7H8	L-lactate dehydrogenase B chain;L-lactate dehydrogenase	LDHB
0.156045	0.290798	P84090;G3V279	P84090;G3V279	Enhancer of rudimentary homolog	ERH
0.1564	0.164583	O14983;O14983-2;O14983-3;H3BVB2;H3BTW4;H3BUT9;H3BTF1	O14983;O14983-2;O14983-3	Sarcoplasmic/endoplasmic reticulum calcium ATPase 1	ATP2A1
0.157466	-0.154292	O43488;H3BLU7;Q8NHP1;A0A499FJT0	O43488;H3BLU7	Aflatoxin B1 aldehyde reductase member 2	AKR7A2
0.157702	0.216321	P01619	P01619	Ig kappa chain V-III region B6
0.158012	-0.388899	P62081;B5MCP9;A0A2R8Y623	P62081;B5MCP9;A0A2R8Y623	40S ribosomal protein S7	RPS7
0.158708	0.330027	Q6JBY9;B7ZKW8;Q6JBY9-2	Q6JBY9;B7ZKW8	CapZ-interacting protein	RCSD1
0.159055	0.244892	P17931;G3V3R6	P17931;G3V3R6	Galectin-3;Galectin	LGALS3
0.159503	0.48558	P02100	P02100	Hemoglobin subunit epsilon	HBE1
0.1597	0.49852	P09669	P09669	Cytochrome c oxidase subunit 6C	COX6C
0.159838	0.166418	P50991;P50991-2	P50991;P50991-2	T-complex protein 1 subunit delta	CCT4
0.160966	-0.122814	P09417;P09417-2;B7Z415;D6RGG7;H0Y8F7;D6RHJ7	P09417;P09417-2;B7Z415;D6RGG7	Dihydropteridine reductase	QDPR
0.161448	0.156405	Q9BQ69;A0A6Q8PH91	Q9BQ69;A0A6Q8PH91	O-acetyl-ADP-ribose deacetylase MACROD1	MACROD1
0.161688	0.320914	A0A0B4J1X5;A0A075B7E8	A0A0B4J1X5;A0A075B7E8		IGHV3-74;IGHV3OR16-13
0.163206	-0.213749	Q8NC51-3;Q8NC51-4;Q8NC51;Q8NC51-2	Q8NC51-3;Q8NC51-4;Q8NC51;Q8NC51-2	Plasminogen activator inhibitor 1 RNA-binding protein	SERBP1
0.164294	-0.277659	Q92905;E5RHH5;E5RHF2;E5RFS1;E5RG35;E5RK55	Q92905;E5RHH5	COP9 signalosome complex subunit 5	COPS5
0.164455	-0.109082	P11177;P11177-2;P11177-3;C9J634;F8WF02	P11177;P11177-2;P11177-3;C9J634;F8WF02	Pyruvate dehydrogenase E1 component subunit beta, mitochondrial	PDHB
0.164512	0.381487	P16671;E7EU05;P16671-4;P16671-3;E9PLT1;P16671-2;E9PJX8;E9PC45;E7EVU1;E7ERZ9;E7EWI4;E7EX47	P16671;E7EU05;P16671-4;P16671-3;E9PLT1;P16671-2	Platelet glycoprotein 4	CD36
0.164675	-0.513236	P14649;F8W1I5;F8VSA2	P14649;F8W1I5	Myosin light chain 6B	MYL6B
0.164704	0.226216	O00571;A0A2R8YF78;A0A2R8Y645;A0A2R8Y4A4;A0A2U3TZJ9;A0A2R8YFS5;A0A2R8YFR4;A0A2R8YCW1;A0A0D9SG12;A0A0D9SF53;A0A0D9SFB3;A0A2R8Y5G6;A0A2R8Y7T2;A0A2R8YDT5;F6S8Q4;O00571-2;A0A2R8YDH3;O15523;A0A0J9YVQ7;O15523-2;J3KRZ1;A0A087WVZ1;J3QSF1	O00571;A0A2R8YF78;A0A2R8Y645;A0A2R8Y4A4;A0A2U3TZJ9;A0A2R8YFS5;A0A2R8YFR4;A0A2R8YCW1;A0A0D9SG12;A0A0D9SF53;A0A0D9SFB3;A0A2R8Y5G6;A0A2R8Y7T2;A0A2R8YDT5;F6S8Q4;O00571-2;A0A2R8YDH3;O15523;A0A0J9YVQ7;O15523-2	ATP-dependent RNA helicase DDX3X;ATP-dependent RNA helicase DDX3Y	DDX3X;DDX3Y
0.164944	-0.306775	P30041	P30041	Peroxiredoxin-6	PRDX6
0.166983	-0.151632	Q9H0U4;E9PLD0;Q92928	Q9H0U4;E9PLD0;Q92928	Ras-related protein Rab-1B;Putative Ras-related protein Rab-1C	RAB1B;RAB1C
0.16792	-0.173269	O60884;A0A087WT48;I3L320	O60884	DnaJ homolog subfamily A member 2	DNAJA2
0.16862	0.440827	Q14195-2;Q14195;H0YBT4;Q14117;D6RF19	Q14195-2;Q14195	Dihydropyrimidinase-related protein 3	DPYSL3
0.169697	-0.172066	Q9Y4W6;K7EP56	Q9Y4W6	AFG3-like protein 2	AFG3L2
0.172109	-0.429779	O94760;B4DYP1;O94760-2	O94760;B4DYP1;O94760-2	N(G),N(G)-dimethylarginine dimethylaminohydrolase 1	DDAH1
0.17217	-0.225755	P51149;A0A6Q8PG52;A0A6Q8PH84;C9J592;C9IZZ0;C9J8S3;A0A6Q8PGE6;C9J4V0;C9J7D1;C9J4S4;A0A6Q8PF79	P51149;A0A6Q8PG52;A0A6Q8PH84;C9J592;C9IZZ0;C9J8S3;A0A6Q8PGE6;C9J4V0	Ras-related protein Rab-7a	RAB7A
0.172234	0.174766	P16403	P16403	Histone H1.2	HIST1H1C
0.172358	-0.349358	O14880;Q5VV89;Q5VV87	O14880;Q5VV89;Q5VV87	Microsomal glutathione S-transferase 3	MGST3
0.173026	-0.405463	Q5JTJ3;Q5JTJ3-2;Q5JTJ3-3	Q5JTJ3;Q5JTJ3-2;Q5JTJ3-3	Cytochrome c oxidase assembly factor 6 homolog	COA6
0.174689	0.294732	P30626;C9J0K6;P30626-3;P30626-2;B4DHQ6	P30626;C9J0K6;P30626-3;P30626-2	Sorcin	SRI
0.176879	-0.281337	P58546;C9JL85	P58546;C9JL85	Myotrophin	MTPN
0.17746	-0.278782	O75874;C9J4N6;C9JJE5;C9JLU6	O75874	Isocitrate dehydrogenase [NADP] cytoplasmic	IDH1
0.177754	0.245603	Q13098;Q13098-7;Q13098-5;C9JFE4;A8K070;A0A096LPJ3;A0A096LP07;Q13098-6;J3QQX0;J3KSA5;J3KRJ4;J3QS84;J3QLT0;J3KTB0;J3QS88;J3QL53;J3KRE8	Q13098;Q13098-7;Q13098-5;C9JFE4;A8K070;A0A096LPJ3;A0A096LP07;Q13098-6	COP9 signalosome complex subunit 1	GPS1
0.178512	0.186103	P0DPI2;A0A0B4J2D5;A0A096LPI6;A0A096LNH5;H7C1F6;H7C2G3;P0DPI2-2;A0A0B4J2D5-2;A0A096LP73;A0A2R8YDR7;F2Z2Q0;A0A096LP12;A0A096LNJ1;A0A2R8Y6K9	P0DPI2;A0A0B4J2D5;A0A096LPI6;A0A096LNH5;H7C1F6;H7C2G3;P0DPI2-2;A0A0B4J2D5-2		C21orf33
0.178557	-0.298089	P63241;I3L397;I3L504;P63241-2;Q6IS14;Q9GZV4;F8WCJ1;C9J7B5;C9J4W5	P63241;I3L397;I3L504;P63241-2;Q6IS14	Eukaryotic translation initiation factor 5A-1;Eukaryotic translation initiation factor 5A;Eukaryotic translation initiation factor 5A-1-like	EIF5A;EIF5AL1
0.178885	-0.505792	O00151	O00151	PDZ and LIM domain protein 1	PDLIM1
0.179217	-0.160997	Q7Z4H3;Q7Z4H3-2;V9GYS5;V9GZ04;Q7Z4H3-3	Q7Z4H3;Q7Z4H3-2;V9GYS5;V9GZ04;Q7Z4H3-3	HD domain-containing protein 2	HDDC2
0.180389	-0.120952	P05091;P05091-2;F8VP50;S4R3S4;P47895;O94788;H0Y2X5;H0YMG7;O94788-4;O94788-2;O94788-3	P05091;P05091-2	Aldehyde dehydrogenase, mitochondrial	ALDH2
0.181066	0.457946	P07919;A0A096LP55;A0A087X2B9;A0A087WTF2	P07919;A0A096LP55	Cytochrome b-c1 complex subunit 6, mitochondrial;Cytochrome b-c1 complex subunit 6	UQCRH;UQCRHL
0.182443	-0.12148	P40926;P40926-2;G3XAL0	P40926;P40926-2;G3XAL0	Malate dehydrogenase, mitochondrial;Malate dehydrogenase	MDH2
0.183697	0.283667	O15061;H0YL34;A0A075B7B1;O15061-2	O15061;H0YL34;A0A075B7B1;O15061-2	Synemin	SYNM
0.185584	-0.249415	P99999;C9JFR7;CON__P62894	P99999;C9JFR7	Cytochrome c	CYCS
0.185935	0.370606	P30043;M0R192;A0A2R8YEP4;A0A2R8Y7Y9;M0QZL1	P30043;M0R192;A0A2R8YEP4;A0A2R8Y7Y9;M0QZL1	Flavin reductase (NADPH)	BLVRB
0.186057	-0.17798	P16989-2;P16989;P16989-3;Q9Y2T7;A0A0D9SEI8	P16989-2;P16989;P16989-3	Y-box-binding protein 3	YBX3
0.186805	0.162711	P60953;P60953-1;A0A590UJK8;Q5JYX0	P60953;P60953-1;A0A590UJK8;Q5JYX0	Cell division control protein 42 homolog	CDC42
0.186954	0.222337	Q6P1N9;E5RG17;G5EA19;U3KQS5;A0A0D9SGD3;Q6P1N9-2;H0YBX2;E5RGF2;E5RID7;E5RG62;E5RK70;E5RI69;E5RJY6	Q6P1N9;E5RG17;G5EA19;U3KQS5;A0A0D9SGD3;Q6P1N9-2;H0YBX2;E5RGF2	Putative deoxyribonuclease TATDN1	TATDN1
0.187198	-0.302254	Q96PX9;A0A1B0GW72	Q96PX9;A0A1B0GW72	Pleckstrin homology domain-containing family G member 4B	PLEKHG4B
0.18754	0.599027	P40123;E9PDI2;A0A087X0J3;A0A087WZ15;P40123-2;B7Z385;P40123-3;F8WDB9;F8WEW0	P40123;E9PDI2;A0A087X0J3;A0A087WZ15;P40123-2;B7Z385	Adenylyl cyclase-associated protein 2;Adenylyl cyclase-associated protein	CAP2
0.188208	-0.19195	P61020;P61020-2;F8VUA5;F8VWU4;F8VVZ0;F8VVK3;K7ERI8;K7ERQ8;F8WCY6;F8WD79;F8VPW9;F8VSF8;F8VWZ7;K7ENY4	P61020;P61020-2	Ras-related protein Rab-5B	RAB5B
0.189647	-0.256286	P28074;P28074-3;P28074-2;H0YJM8	P28074;P28074-3	Proteasome subunit beta type-5	PSMB5
0.190086	0.15438	Q8NDH3;Q8NDH3-5;Q8NDH3-4;Q8NDH3-2;Q8NDH3-3;H0YEP3	Q8NDH3;Q8NDH3-5;Q8NDH3-4;Q8NDH3-2;Q8NDH3-3	Probable aminopeptidase NPEPL1	NPEPL1
0.190421	0.1914	P78417;Q5TA02;P78417-3;P78417-2;Q5TA01	P78417;Q5TA02;P78417-3;P78417-2	Glutathione S-transferase omega-1	GSTO1
0.192339	0.3122	P61758;P61758-2	P61758;P61758-2	Prefoldin subunit 3	VBP1
0.192905	-0.166123	P82909;D6R941	P82909	28S ribosomal protein S36, mitochondrial	MRPS36
0.192976	0.116251	P06733;K7EM90;A0A2R8YEM5;A0A2R8Y879;A0A2R8Y6I8	P06733	Alpha-enolase	ENO1
0.193067	-0.305054	P61081;M0QX69;M0QYI6	P61081	NEDD8-conjugating enzyme Ubc12	UBE2M
0.1931	-0.2167	P60866;P60866-2;E5RIP1;E5RJX2;G3XAN0	P60866;P60866-2;E5RIP1;E5RJX2;G3XAN0	40S ribosomal protein S20	RPS20
0.194097	-0.139938	P31415	P31415	Calsequestrin-1	CASQ1
0.195912	0.213348	Q15124;Q15124-2;Q5JTY7	Q15124;Q15124-2	Phosphoglucomutase-like protein 5	PGM5
0.196615	-0.337819	Q14165;F5H1S8;H0YG07;F5GX14	Q14165;F5H1S8	Malectin	MLEC
0.197034	-0.367652	P63104;E7EX29;B0AZS6;P63104-2;B7Z2E6;H0YB80;E7ESK7;E5RIR4;E9PD24;E7EVZ2;E5RGE1	P63104;E7EX29;B0AZS6;P63104-2;B7Z2E6;H0YB80;E7ESK7	14-3-3 protein zeta/delta	YWHAZ
0.198261	0.316986	Q13442;F8WBW6	Q13442	28 kDa heat- and acid-stable phosphoprotein	PDAP1
0.199525	-0.194204	P08579	P08579	U2 small nuclear ribonucleoprotein B	SNRPB2
0.201451	0.162143	P49411;H3BNU3	P49411	Elongation factor Tu, mitochondrial	TUFM
0.201465	0.127207	P09960;P09960-4;P09960-2;P09960-3;B4DEH5	P09960;P09960-4;P09960-2;P09960-3	Leukotriene A-4 hydrolase	LTA4H
0.202316	-0.335245	O43852;O43852-3;O43852-5;O43852-6;O43852-15;O43852-9;O43852-10;H0Y875;O43852-13;O43852-14;O43852-11;O43852-12	O43852;O43852-3;O43852-5;O43852-6;O43852-15;O43852-9;O43852-10;H0Y875	Calumenin	CALU
0.203059	-0.177118	P28072;A0A087X2I4;I3L3X7	P28072;A0A087X2I4	Proteasome subunit beta type-6;Proteasome subunit beta type	PSMB6
0.204162	-0.150217	P09622;E9PEX6;P09622-2;P09622-3;F8WDM5;A0A1W2PR83;F2Z2E3	P09622;E9PEX6;P09622-2;P09622-3	Dihydrolipoyl dehydrogenase, mitochondrial;Dihydrolipoyl dehydrogenase	DLD
0.204469	-0.263038	P18206;P18206-2;A0A096LPE1	P18206;P18206-2	Vinculin	VCL
0.204593	0.21546	P55290;P55290-4;P55290-5;P55290-3;P55290-2	P55290;P55290-4;P55290-5	Cadherin-13	CDH13
0.205324	0.297409	P02747	P02747	Complement C1q subcomponent subunit C	C1QC
0.208015	0.506931	P05109	P05109	Protein S100-A8;Protein S100-A8, N-terminally processed	S100A8
0.208407	-0.150659	O75822;O75822-2;O75822-3;H0YGJ7;H0YLP3	O75822;O75822-2;O75822-3	Eukaryotic translation initiation factor 3 subunit J	EIF3J
0.2086	-0.26849	P51970	P51970	NADH dehydrogenase [ubiquinone] 1 alpha subcomplex subunit 8	NDUFA8
0.208715	-0.441164	P49773;D6REP8;D6RE99;H0YC49;D6RD60;A0A6Q8PGQ8;D6RC06	P49773	Histidine triad nucleotide-binding protein 1	HINT1
0.208772	-1.05048	O14949	O14949	Cytochrome b-c1 complex subunit 8	UQCRQ
0.21038	0.306462	O95336;M0R1L2;M0R261;M0R0U3	O95336;M0R1L2;M0R261	6-phosphogluconolactonase	PGLS
0.210452	-0.724863	P21695;P21695-2	P21695;P21695-2	Glycerol-3-phosphate dehydrogenase [NAD(+)], cytoplasmic	GPD1
0.211045	0.405955	P01042-2;P01042	P01042-2;P01042	Kininogen-1;Kininogen-1 heavy chain;T-kinin;Bradykinin;Lysyl-bradykinin;Kininogen-1 light chain;Low molecular weight growth-promoting factor	KNG1
0.212681	0.504423	Q8IWX7;Q8IWX7-3;Q8IWX7-2	Q8IWX7;Q8IWX7-3;Q8IWX7-2	Protein unc-45 homolog B	UNC45B
0.212902	-0.257918	Q9NX63;C9JRZ6;F8WAR4;A0A286YEX5	Q9NX63;C9JRZ6;F8WAR4	MICOS complex subunit MIC19	CHCHD3
0.213485	-0.32382	P37802;P37802-2;X6RJP6;Q9UI15;C9J5W6	P37802;P37802-2;X6RJP6	Transgelin-2	TAGLN2
0.215075	-0.317631	Q16795;A0A3B3ISG8;H3BRM9;F5H0J3;F5GY40	Q16795;A0A3B3ISG8	NADH dehydrogenase [ubiquinone] 1 alpha subcomplex subunit 9, mitochondrial	NDUFA9
0.215207	-0.124058	P17174;P17174-2	P17174;P17174-2	Aspartate aminotransferase, cytoplasmic	GOT1
0.215584	0.260322	Q04446;E9PGM4	Q04446;E9PGM4	1,4-alpha-glucan-branching enzyme	GBE1
0.215741	-0.147153	P42126;Q96DC0;P42126-2;H3BS70	P42126;Q96DC0;P42126-2;H3BS70	Enoyl-CoA delta isomerase 1, mitochondrial	ECI1;DCI
0.215803	-0.341507	A8MU46;A0A499FJS4	A8MU46;A0A499FJS4	Smoothelin-like protein 1	SMTNL1
0.216327	-0.20608	P51148;P51148-2;K7EIP6	P51148;P51148-2	Ras-related protein Rab-5C	RAB5C
0.216591	-0.323833	O00505;H0Y4S9	O00505	Importin subunit alpha-4	KPNA3
0.21682	0.639057	A0A0A0MRZ8;P04433	A0A0A0MRZ8;P04433	Ig kappa chain V-III region VG	IGKV3D-11
0.217088	0.446405	P67809;H0Y449;C9J5V9	P67809;H0Y449	Nuclease-sensitive element-binding protein 1	YBX1
0.218067	-0.231453	Q9H444	Q9H444	Charged multivesicular body protein 4b	CHMP4B
0.219726	0.392138	P07203;A0A087WUQ6;A0A2R8Y6B6;P07203-2	P07203;A0A087WUQ6;A0A2R8Y6B6	Glutathione peroxidase 1;Glutathione peroxidase	GPX1
0.22121	-0.331535	Q16186;A0A087WX59	Q16186;A0A087WX59	Proteasomal ubiquitin receptor ADRM1	ADRM1
0.222049	-0.158214	P55822;A0A3B3ITX9;H7C2G0;C9JX40;P55822-2;H7C1Y8;H7C3V3;C9JJT2	P55822;A0A3B3ITX9;H7C2G0	SH3 domain-binding glutamic acid-rich protein	SH3BGR
0.224105	0.333857	Q5TDH0;H0YII4;H0YI90;Q5TDH0-2;Q5TDH0-3	Q5TDH0;H0YII4;H0YI90;Q5TDH0-2;Q5TDH0-3	Protein DDI1 homolog 2	DDI2
0.224308	-0.203224	P22392-2;Q32Q12;P22392;J3KPD9;O60361;F6XY72	P22392-2;Q32Q12;P22392;J3KPD9;O60361	Nucleoside diphosphate kinase B;Nucleoside diphosphate kinase;Putative nucleoside diphosphate kinase	NME2;NME1-NME2;NME2P1
0.225192	0.427134	Q9UHP9	Q9UHP9	Small muscular protein	SMPX
0.22691	0.362831	P01859;A0A286YEY4	P01859;A0A286YEY4	Ig gamma-2 chain C region	IGHG2
0.227084	-0.120997	P17612;P17612-2;P22694;A0A087WVC4;P22694-9;P22694-6;P22694-7;P22694-4;P22694-5;P22694-3;A0A0A0MS54;P22694-2;P22694-10;Q15136;K7ERP6;P22694-8;B1APG3;B1APF9;B1APG2;B1APF8;B1APF7;B1APG1;B1APG0;K7ENJ5	P17612;P17612-2;P22694;A0A087WVC4;P22694-9;P22694-6;P22694-7;P22694-4;P22694-5;P22694-3;A0A0A0MS54;P22694-2;P22694-10;Q15136	cAMP-dependent protein kinase catalytic subunit alpha;cAMP-dependent protein kinase catalytic subunit beta	PRKACA;PRKACB;KIN27
0.228089	0.485881	P14314;K7ELL7;P14314-2;A0A0C4DGP4;K7EKX1;K7EJ70;K7EPW7	P14314;K7ELL7;P14314-2;A0A0C4DGP4	Glucosidase 2 subunit beta	PRKCSH
0.228423	0.124542	P23396;E9PL09;P23396-2;H0YEU2;E9PPU1;E9PQ96;E9PJH4;F2Z2S8;H0YF32;E9PK82;H0YCJ7;E9PSF4;H0YES8;E9PQX2	P23396;E9PL09;P23396-2;H0YEU2;E9PPU1;E9PQ96;E9PJH4;F2Z2S8;H0YF32;E9PK82;H0YCJ7	40S ribosomal protein S3	RPS3
0.228705	0.296672	O43665;O43665-2;O43665-1	O43665;O43665-2;O43665-1	Regulator of G-protein signaling 10	RGS10
0.229201	0.190081	Q04760;Q04760-2	Q04760;Q04760-2	Lactoylglutathione lyase	GLO1
0.230532	0.258632	Q9UM22;Q9UM22-2;Q9UM22-3	Q9UM22;Q9UM22-2;Q9UM22-3	Mammalian ependymin-related protein 1	EPDR1
0.230763	-0.331029	Q15056;Q15056-2	Q15056;Q15056-2	Eukaryotic translation initiation factor 4H	EIF4H
0.231074	-0.332594	P61106;X6RFL8	P61106;X6RFL8	Ras-related protein Rab-14	RAB14
0.232537	0.447365	Q9BZQ8	Q9BZQ8	Protein Niban	FAM129A
0.232947	-0.175545	Q9H773	Q9H773	dCTP pyrophosphatase 1	DCTPP1
0.233202	0.208417	P05556;P05556-2;P05556-5;P05556-4;P05556-3;C9JPK5;H7C4N8;Q5T3E6;E9PLR6;E7EUI6;E7EQW5;E7ERX5	P05556;P05556-2;P05556-5;P05556-4;P05556-3	Integrin beta-1	ITGB1
0.233239	-0.423343	O95292;E5RK64;O95292-2	O95292	Vesicle-associated membrane protein-associated protein B/C	VAPB
0.235035	-0.303868	O43399;O43399-2;O43399-4;O43399-3;O43399-5;O43399-7;A0A087WYR3;O43399-6;A0A087WZ51	O43399;O43399-2;O43399-4;O43399-3;O43399-5;O43399-7;A0A087WYR3;O43399-6;A0A087WZ51	Tumor protein D54	TPD52L2
0.235708	-0.277935	Q9UNS2;Q9UNS2-2;H7C3P9;C9JLV5;J3QL22;J3QS85;J3KTQ1;J3QKR0;K7ES36	Q9UNS2;Q9UNS2-2;H7C3P9	COP9 signalosome complex subunit 3	COPS3
0.236567	-0.232331	P12814;P12814-2;P12814-3;P12814-4;H9KV75;G3V2N5;G3V2W4;H7C5W8;G3V5M4;H0YJ11;H0YJW3;G3V2X9;G3V380;G3V2E8	P12814;P12814-2;P12814-3;P12814-4;H9KV75	Alpha-actinin-1	ACTN1
0.236804	-0.198633	P38646;A0A3B3ITI4;D6RJI2;D6RA73;H0Y8S0;H0YBG6;A0A3B3ITN1	P38646	Stress-70 protein, mitochondrial	HSPA9
0.237176	0.48353	F6U1T9;P63098;D3YTA9;H7BYZ3;Q96LZ3;A0A1B0GUC7	F6U1T9;P63098;D3YTA9;H7BYZ3	Calcineurin subunit B type 1	PPP3R1
0.237537	0.226356	P10644;P10644-2;K7EPB2;K7EM13;K7EID3;K7EK41;K7EJ40;K7EIE5;K7EMZ6;K7EMU2;P31321;K7EPR5;X6RAV4;H7BYW5;C9JSK5;K7EQK3;K7EKR1	P10644;P10644-2;K7EPB2	cAMP-dependent protein kinase type I-alpha regulatory subunit;cAMP-dependent protein kinase type I-alpha regulatory subunit, N-terminally processed	PRKAR1A
0.237673	-0.565827	P01861;A0A286YFJ8	P01861;A0A286YFJ8	Ig gamma-4 chain C region	IGHG4
0.238995	-0.266913	P41236;E7EMN6;Q6NXS1;E7EUI7	P41236;E7EMN6;Q6NXS1;E7EUI7	Protein phosphatase inhibitor 2;Protein phosphatase inhibitor 2-like protein 3	PPP1R2;PPP1R2P3
0.239067	-0.374677	P02545;A0A6Q8PFJ0;P02545-2;P02545-6;P02545-3;A0A6Q8PHQ9;Q3BDU5;P02545-5;P02545-4;Q5TCI8;A0A6Q8PF80;A0A6Q8PGH0;A0A6Q8PFM1;A0A6Q8PF59;A0A0C4DGC5;A0A6Q8PFF5	P02545;A0A6Q8PFJ0;P02545-2;P02545-6;P02545-3;A0A6Q8PHQ9;Q3BDU5;P02545-5;P02545-4;Q5TCI8;A0A6Q8PF80	Prelamin-A/C;Lamin-A/C	LMNA
0.239989	-0.271958	Q14108;A0A1W2PS43;A0A1W2PPX5;A0A1W2PPU6;A0A1W2PQR6;A0A1W2PQB7;A0A1W2PRS1;Q14108-2;A0A1W2PRF6;A0A1W2PSE4;D6RDG0;A0A1W2PS70;A0A1W2PNX7;A0A1W2PQL5	Q14108;A0A1W2PS43;A0A1W2PPX5;A0A1W2PPU6;A0A1W2PQR6;A0A1W2PQB7;A0A1W2PRS1;Q14108-2;A0A1W2PRF6	Lysosome membrane protein 2	SCARB2
0.240209	0.201175	Q15907;Q15907-2;M0R2D0	Q15907;Q15907-2	Ras-related protein Rab-11B	RAB11B
0.240809	-0.288452	P35080;P35080-2;C9J712;C9JQ45;G5E9Q6;C9J0J7;C9J2N0	P35080;P35080-2;C9J712;C9JQ45;G5E9Q6;C9J0J7;C9J2N0	Profilin-2;Profilin	PFN2
0.241052	0.351268	Q9NR28;Q9NR28-2;A0A024RBT2;Q9NR28-3;H7BZK7;A0A2U3TZH2;H7BZQ7	Q9NR28;Q9NR28-2;A0A024RBT2;Q9NR28-3	Diablo homolog, mitochondrial	DIABLO
0.241391	0.296803	P84077;P61204;F5H423;F5H0C7;P61204-2;H0YGG7	P84077;P61204;F5H423;F5H0C7;P61204-2	ADP-ribosylation factor 1;ADP-ribosylation factor 3	ARF1;ARF3
0.241742	-0.283681	P09972	P09972	Fructose-bisphosphate aldolase C	ALDOC
0.243343	-0.157105	P08574	P08574	Cytochrome c1, heme protein, mitochondrial	CYC1
0.246385	0.143243	P04792;A0A6Q8PFK8;A0A6Q8PHJ6;A0A6Q8PGK1;A0A6Q8PFE7;A0A6Q8PF43;A0A6Q8PHA6;A0A6Q8PH65;A0A6Q8PGY2;C9J3N8	P04792;A0A6Q8PFK8;A0A6Q8PHJ6;A0A6Q8PGK1	Heat shock protein beta-1	HSPB1
0.247165	0.45169	P60891;B1ALA9;P60891-2;A0A2R8Y7H4;P11908;P11908-2;A0A0B4J207;P21108;H7C540;A0A6Q8PHI4;B1ALA7;A0A6Q8PHK9;A0A6Q8PGP2;A0A6Q8PEU0;A0A6Q8PG82;A0A6Q8PGX9;A0A6Q8PG13;A0A6Q8PG31;A0A6Q8PFD1;A0A6Q8PGF9;Q15244;A6NMS2;A0A6Q8PFD7;A0A0A0MRQ9;D3YTJ7	P60891;B1ALA9;P60891-2;A0A2R8Y7H4;P11908;P11908-2	Ribose-phosphate pyrophosphokinase 1;Ribose-phosphate pyrophosphokinase 2	PRPS1;PRPS2
0.248076	0.605638	P06703;R4GN98	P06703;R4GN98	Protein S100-A6;Protein S100	S100A6
0.248207	0.349839	Q99471;H3BPF6;Q99471-2;H3BMQ1;Q99471-3;F8VNW6;F8VQZ2	Q99471;H3BPF6;Q99471-2;H3BMQ1;Q99471-3	Prefoldin subunit 5	PFDN5
0.248367	-0.443109	Q04941	Q04941	Proteolipid protein 2	PLP2
0.249082	0.22189	P07900;P07900-2;G3V2J8;Q14568;Q58FG0	P07900;P07900-2	Heat shock protein HSP 90-alpha	HSP90AA1
0.249541	0.376513	O75891;O75891-3;O75891-2;O75891-4;C9JY00;C9JYZ6;C9IZ36;D6RFJ7	O75891;O75891-3;O75891-2	Cytosolic 10-formyltetrahydrofolate dehydrogenase	ALDH1L1
0.250349	-0.372064	P03905	P03905	NADH-ubiquinone oxidoreductase chain 4	MT-ND4
0.250373	-0.441384	P16930;P16930-2;H0YLC7;H3BNP8	P16930;P16930-2	Fumarylacetoacetase	FAH
0.250929	0.360219	Q14240;Q14240-2;E7EQG2;J3KSN7;E7EMV8;E9PBH4;F8WE11;C9JUF0	Q14240;Q14240-2;E7EQG2	Eukaryotic initiation factor 4A-II;Eukaryotic initiation factor 4A-II, N-terminally processed	EIF4A2
0.251016	0.363909	P21817;P21817-3;P21817-2;M0R127;M0R014	P21817;P21817-3;P21817-2	Ryanodine receptor 1	RYR1
0.251583	0.336978	P0CG48;P0CG47;Q96C32;Q5PY61;J3QKN0;F5GXK7;F5H747;F5H388;B4DV12;F5H2Z3;F5GYU3;F5H6Q2;J3QTR3;J3QS39;F5H265;P62987;P62979;M0R1V7;F5GZ39;J3QSA3	P0CG48;P0CG47;Q96C32;Q5PY61;J3QKN0;F5GXK7;F5H747;F5H388;B4DV12;F5H2Z3;F5GYU3;F5H6Q2;J3QTR3;J3QS39;F5H265;P62987;P62979;M0R1V7;F5GZ39;J3QSA3	Polyubiquitin-C;Ubiquitin;Polyubiquitin-B;Ubiquitin;Ubiquitin-60S ribosomal protein L40;Ubiquitin;60S ribosomal protein L40;Ubiquitin-40S ribosomal protein S27a;Ubiquitin;40S ribosomal protein S27a	UBC;UBB;RPS27A;UBA52
0.25227	0.198226	P53990;P53990-2;P53990-4;P53990-5;H3BQF7;H3BMU1;H3BUI0;J3KR23;P53990-3;F5GXM3;P53990-6	P53990;P53990-2;P53990-4;P53990-5;H3BQF7;H3BMU1;H3BUI0;J3KR23;P53990-3	IST1 homolog	IST1
0.252536	-0.517168	P62913;P62913-2;Q5VVC8	P62913;P62913-2;Q5VVC8	60S ribosomal protein L11	RPL11
0.254476	-0.147309	Q5VXT5;Q5VXT5-2	Q5VXT5;Q5VXT5-2	Synaptophysin-like protein 2	SYPL2
0.255043	-0.339958	Q06323;Q06323-2;Q06323-3;H0YLU2;H0YKK6	Q06323;Q06323-2;Q06323-3;H0YLU2	Proteasome activator complex subunit 1	PSME1
0.256934	0.528883	O43242;O43242-2;H0YGV8;F5H8K4	O43242;O43242-2	26S proteasome non-ATPase regulatory subunit 3	PSMD3
0.257526	0.386362	Q9NNW7;A0A182DWF2;D3YTF8;A0A182DWF3;Q9NNW7-2;A0A096LPD9;E7EWK1;A0A096LPK7;Q9NNW7-3	Q9NNW7;A0A182DWF2;D3YTF8;A0A182DWF3;Q9NNW7-2;A0A096LPD9;E7EWK1;A0A096LPK7;Q9NNW7-3	Thioredoxin reductase 2, mitochondrial	TXNRD2
0.257589	0.238813	P52209;P52209-2;K7EMN2;K7EM49;K7EPF6;K7ELN9	P52209;P52209-2	6-phosphogluconate dehydrogenase, decarboxylating	PGD
0.258349	-0.450228	P62269;A0A0G2JQH2;Q5GGW2;J3JS69	P62269	40S ribosomal protein S18	RPS18
0.258547	-0.562743	P61088;F8VQQ8;Q5JXB2;F8VSD4;F8VV71;F8VZ29	P61088;F8VQQ8;Q5JXB2;F8VSD4;F8VV71	Ubiquitin-conjugating enzyme E2 N;Putative ubiquitin-conjugating enzyme E2 N-like	UBE2N;UBE2NL
0.259132	-0.428093	O00399;E5RK00	O00399;E5RK00	Dynactin subunit 6	DCTN6
0.260112	-0.787667	Q0VAK6;Q0VAK6-2	Q0VAK6;Q0VAK6-2	Leiomodin-3	LMOD3
0.260589	0.478666	Q13813;Q13813-3;Q13813-2;A0A0D9SF54;A0A0D9SGF6;A0A1B0GTB7;A0A0D9SFF6	Q13813;Q13813-3;Q13813-2;A0A0D9SF54;A0A0D9SGF6	Spectrin alpha chain, non-erythrocytic 1	SPTAN1
0.260881	0.561996	P69891;A0A2R8Y7X9;A0A0J9YYA3	P69891;A0A2R8Y7X9	Hemoglobin subunit gamma-1	HBG1
0.261324	0.194839	Q08623;Q08623-3;Q08623-4;Q08623-2;A0A590UJH7	Q08623;Q08623-3;Q08623-4	Pseudouridine-5-phosphatase	HDHD1
0.261746	-0.270277	P20618	P20618	Proteasome subunit beta type-1	PSMB1
0.262159	0.619886	A0A0J9YY99;P0DP03;P01768;P01764	A0A0J9YY99;P0DP03;P01768;P01764	Ig heavy chain V-III region CAM;Ig heavy chain V-III region 23	IGHV3-23
0.263685	-0.213251	P25788;P25788-2;G3V4X5;G3V3W4;G3V5N4;H0YJ03	P25788;P25788-2	Proteasome subunit alpha type-3	PSMA3
0.263696	-0.34269	Q9UQ80;Q9UQ80-2;F8VR77;H0YIN7;F8W0A3;F8VZ69	Q9UQ80;Q9UQ80-2;F8VR77	Proliferation-associated protein 2G4	PA2G4
0.264121	-0.167821	O75083;D6RD66;O75083-3	O75083;D6RD66;O75083-3	WD repeat-containing protein 1	WDR1
0.266002	-0.302161	P12277;G3V4N7;G3V461;G3V2I1	P12277;G3V4N7	Creatine kinase B-type	CKB
0.268092	-0.287969	Q12988	Q12988	Heat shock protein beta-3	HSPB3
0.269217	0.250844	P09525;Q6P452;P09525-2;B4E1S2	P09525;Q6P452;P09525-2	Annexin A4;Annexin	ANXA4
0.271443	-0.241841	P25786;P25786-2;F5GX11;B4DEV8	P25786;P25786-2;F5GX11	Proteasome subunit alpha type-1	PSMA1
0.271565	0.541144	P08670;B0YJC4;B0YJC5;A0A1B0GTT5;A0A1B0GVG8;H7C5W5;P14136;P14136-2;A0A1X7SBR3;A0A1W2PR46;P14136-3;F8W835;A0A1W2PRT3	P08670;B0YJC4;B0YJC5	Vimentin	VIM
0.272301	-0.147862	P0DMV8;A0A0G2JIW1;P0DMV9;P0DMV8-2;V9GZ37	P0DMV8;A0A0G2JIW1;P0DMV9;P0DMV8-2;V9GZ37	Heat shock 70 kDa protein 1A;Heat shock 70 kDa protein 1B	HSPA1A;HSPA1B
0.2735	-0.615072	P01871;P01871-2	P01871;P01871-2	Ig mu chain C region	IGHM
0.27353	-0.42251	O95299;A0A087WXC5;E7ESZ7;O95299-2;Q8N1B9;C9J6X0;H7C2W5;H7C1Y7;H7C2X4	O95299;A0A087WXC5;E7ESZ7;O95299-2	NADH dehydrogenase [ubiquinone] 1 alpha subcomplex subunit 10, mitochondrial	NDUFA10
0.274078	-0.365263	Q99733;Q99733-2;C9J6D1;C9JZI7;A8MXH2;E9PNW0;E9PJJ2;E9PS34;E9PNJ7;E9PKT8;E9PKI2;E9PP22;H0YCI4;C9J1B1	Q99733;Q99733-2;C9J6D1;C9JZI7;A8MXH2;E9PNW0;E9PJJ2;E9PS34;E9PNJ7;E9PKT8	Nucleosome assembly protein 1-like 4	NAP1L4
0.274321	-0.450113	Q08257;Q08257-3;A6NP24;C9JH92;Q08257-2	Q08257;Q08257-3;A6NP24;C9JH92;Q08257-2	Quinone oxidoreductase	CRYZ
0.274784	0.473782	P02724;P02724-3;Q13030;E7EQF3;A0A087WU29;A0A0C4DFT7;P02724-2;K9JIK7;E9PH25;E9PD10;K9JI14;A0A2R8Y7F9	P02724;P02724-3;Q13030;E7EQF3;A0A087WU29;A0A0C4DFT7;P02724-2;K9JIK7;E9PH25;E9PD10	Glycophorin-A	GYPA;GPErik
0.275744	0.389189	P52566;F5H3P3;F5H2R5;F5H6Q0;H0YGX7	P52566;F5H3P3;F5H2R5;F5H6Q0;H0YGX7	Rho GDP-dissociation inhibitor 2	ARHGDIB
0.276377	-0.345011	P50502;Q8NFI4;H7C3I1;Q3KNR6;Q8IZP2;F6VDH7;F8WAQ7	P50502;Q8NFI4;H7C3I1;Q3KNR6;Q8IZP2	Hsc70-interacting protein;Putative protein FAM10A5;Putative protein FAM10A4	ST13;ST13P5;ST13P4
0.27638	-0.38849	O00410;H0Y8C6;O00410-3;O00410-2;E7ETV3;E7ETV8;C9J875;C9JQT6;C9JZD8;E7EWK4;E7EX05;E7EV12;E7EQT5;E7ESZ1;C9JXE0;O60518;C9JZ53;H0Y3V4;C9J583	O00410;H0Y8C6;O00410-3;O00410-2	Importin-5	IPO5
0.277165	-0.402977	A0A075B6H9	A0A075B6H9		IGLV4-69
0.278453	0.288111	P00918;E5RID5;E5RK37	P00918	Carbonic anhydrase 2	CA2
0.279023	-0.182418	P30038;P30038-3;P30038-2;Q5TF55	P30038;P30038-3;P30038-2	Delta-1-pyrroline-5-carboxylate dehydrogenase, mitochondrial	ALDH4A1
0.279517	0.451286	Q9Y3A5;A0A087X020;F8WE72	Q9Y3A5;A0A087X020	Ribosome maturation protein SBDS	SBDS
0.280368	0.362025	Q8IYT4;K7EM02;K7EIJ8;Q8IYT4-2	Q8IYT4;K7EM02;K7EIJ8;Q8IYT4-2	Katanin p60 ATPase-containing subunit A-like 2	KATNAL2
0.280484	0.310107	O95865;H0Y7N1;A0A140T971;Q5SSV3;Q5SRR8	O95865;H0Y7N1;A0A140T971;Q5SSV3;Q5SRR8	N(G),N(G)-dimethylarginine dimethylaminohydrolase 2	DDAH2
0.280547	-0.256676	P61019;P61019-2;E9PKL7;Q8WUD1;H7C125;A0A3B3ITL1;E9PE37;H0YD31;Q8WUD1-2;Q6PIK3	P61019;P61019-2;E9PKL7	Ras-related protein Rab-2A	RAB2A
0.280657	-0.200494	O43396;K7ER96;K7EML9;K7EKG2;K7EPB7	O43396;K7ER96	Thioredoxin-like protein 1	TXNL1
0.281886	-0.923598	P12883;Q494R4;Q494R4-2	P12883	Myosin-7	MYH7
0.282956	-0.302241	P07305;P07305-2	P07305;P07305-2	Histone H1.0;Histone H1.0, N-terminally processed	H1F0
0.283213	0.120114	P22061;A0A0A0MRJ6;P22061-2;F6S8N6;A0A3F2YNX8;C9J0F2;F8WDT3;F8WAV5;F8WAX2;H7C4X2	P22061;A0A0A0MRJ6;P22061-2;F6S8N6;A0A3F2YNX8	Protein-L-isoaspartate(D-aspartate) O-methyltransferase;Protein-L-isoaspartate O-methyltransferase	PCMT1
0.283998	-0.305223	P35237;A0A024QZX5;A0A087X1N8;A0A2R8YD12;A0A2R8Y6A7;A0A2R8YDD0;A0A2R8Y517	P35237;A0A024QZX5;A0A087X1N8;A0A2R8YD12;A0A2R8Y6A7	Serpin B6	SERPINB6
0.284537	0.714334	P01011;G3V595;G3V3A0;P01011-2;A0A087WY93	P01011;G3V595;G3V3A0	Alpha-1-antichymotrypsin;Alpha-1-antichymotrypsin His-Pro-less	SERPINA3
0.285162	-0.145337	P00558;P00558-2;P07205	P00558;P00558-2	Phosphoglycerate kinase 1	PGK1
0.285236	0.779673	P51884	P51884	Lumican	LUM
0.285455	0.451541	P35030;B1AN99;P35030-5;P35030-3;P35030-2;P35030-4	P35030;B1AN99;P35030-5;P35030-3;P35030-2;P35030-4	Trypsin-3	PRSS3
0.286037	0.481038	P02765;C9JV77	P02765;C9JV77	Alpha-2-HS-glycoprotein;Alpha-2-HS-glycoprotein chain A;Alpha-2-HS-glycoprotein chain B	AHSG
0.287099	-0.35486	Q9NR12-6;Q9NR12;D6RH06;Q9NR12-5;Q9NR12-4;D6RF83;Q9NR12-3;H7BYK4;D6RAN1	Q9NR12-6;Q9NR12;D6RH06;Q9NR12-5;Q9NR12-4;D6RF83;Q9NR12-3	PDZ and LIM domain protein 7	PDLIM7
0.2871	-0.205695	P13473;P13473-2;P13473-3	P13473;P13473-2;P13473-3	Lysosome-associated membrane glycoprotein 2	LAMP2
0.287691	-0.595271	P63220;Q8WVC2;Q9BYK1	P63220;Q8WVC2;Q9BYK1	40S ribosomal protein S21	RPS21
0.287728	-0.173284	Q96MF6;Q96MF6-3;Q96MF6-2;H0YHF1;H0YHW3;Q9H8M1;B8ZZX2;B8ZZV9;Q9H8M1-2	Q96MF6;Q96MF6-3;Q96MF6-2;H0YHF1;H0YHW3	Coenzyme Q-binding protein COQ10 homolog A, mitochondrial	COQ10A
0.288515	-0.240881	G3V5T0;A0A0C4DFM0;A0A0A0MR33;G3V4T6;O43708;G3V267;O43708-3;O43708-2;G3V3B9;H0YJN8	G3V5T0;A0A0C4DFM0;A0A0A0MR33;G3V4T6;O43708;G3V267;O43708-3;O43708-2	Maleylacetoacetate isomerase	GSTZ1
0.28884	-0.281434	P28838;P28838-2;H0Y9Q1;H0Y983	P28838;P28838-2	Cytosol aminopeptidase	LAP3
0.293087	-0.349843	Q9NRN7	Q9NRN7	L-aminoadipate-semialdehyde dehydrogenase-phosphopantetheinyl transferase	AASDHPPT
0.295243	-0.265807	P27338;P27338-2;P21397;P21397-2	P27338;P27338-2	Amine oxidase [flavin-containing] B	MAOB
0.296639	-0.337135	P55884;P55884-2;C9JZG1	P55884;P55884-2	Eukaryotic translation initiation factor 3 subunit B	EIF3B
0.296807	-0.323857	P51572-2;P51572;A0A2R8Y5M6;C9JMD7;C9JSP1;C9JQ75;C9J0M4;C9JM14	P51572-2;P51572;A0A2R8Y5M6;C9JMD7;C9JSP1;C9JQ75;C9J0M4	B-cell receptor-associated protein 31	BCAP31
0.29688	-0.438221	O00233;J3KN29;F5H5V4;F5GX23;O00233-2;F5H169;F5H7X1;O00233-3	O00233;J3KN29;F5H5V4;F5GX23;O00233-2;F5H169	26S proteasome non-ATPase regulatory subunit 9	PSMD9
0.297825	0.52327	Q86TD4-1;Q86TD4;Q86TD4-3;I3L4D6	Q86TD4-1;Q86TD4;Q86TD4-3	Sarcalumenin	SRL
0.298054	-0.397698	P48163;P48163-2	P48163;P48163-2	NADP-dependent malic enzyme	ME1
0.29879	0.227653	P61978;P61978-2;P61978-3;Q5T6W2;S4R457;S4R359	P61978;P61978-2;P61978-3;Q5T6W2	Heterogeneous nuclear ribonucleoprotein K	HNRNPK
0.29895	-0.890521	P20674;H3BRM5;H3BV69;H3BNX8;H3BRI0	P20674;H3BRM5;H3BV69;H3BNX8	Cytochrome c oxidase subunit 5A, mitochondrial	COX5A
0.300414	0.265031	Q969T9;K7EIJ0;K7ENL2;A6NG10;K7EMC9;K7EIN1;K7EIK1;Q969T9-2	Q969T9;K7EIJ0;K7ENL2;A6NG10;K7EMC9;K7EIN1;K7EIK1;Q969T9-2	WW domain-binding protein 2	WBP2
0.301081	-0.270294	Q6ZMU5;Q6ZMU5-2	Q6ZMU5;Q6ZMU5-2	Tripartite motif-containing protein 72	TRIM72
0.301797	0.36131	P01023;F8W7L3;H0YFH1	P01023	Alpha-2-macroglobulin	A2M
0.303209	0.401588	P55083;K7ES70;P55083-2	P55083;K7ES70;P55083-2	Microfibril-associated glycoprotein 4	MFAP4
0.303449	-0.180691	P19367;P19367-4;P19367-2;P19367-3;P52789;Q2TB90;B1AR62;E9PB90;A0A2R8Y626;P52790;Q2TB90-3;Q2TB90-2	P19367;P19367-4;P19367-2;P19367-3	Hexokinase-1	HK1
0.304717	-0.299099	P25789;H0YMZ1;H0YL69;H0YMA1;H0YN18;H0YLC2;H0YKT8;H0YMI6;P25789-2;H0YKS0;H0YMV3;H0YLS6	P25789;H0YMZ1;H0YL69;H0YMA1;H0YN18;H0YLC2;H0YKT8;H0YMI6;P25789-2;H0YKS0	Proteasome subunit alpha type-4;Proteasome subunit alpha type;Proteasome subunit beta type	PSMA4
0.304884	0.135494	P06732	P06732	Creatine kinase M-type;Creatine kinase M-type, N-terminally processed	CKM
0.305111	0.343601	P48637;A0A2R8Y430;A0A2R8Y5T7;P48637-2;A0A2R8Y7I7;A0A2R8YF34;A0A2R8Y6Q7;A0A2R8Y2X9;A0A2R8Y6Y6;A0A2R8Y4V9;A0A2R8Y790;A0A2R8Y446;A0A0S2Z4J7;A0A2R8Y2F2	P48637;A0A2R8Y430;A0A2R8Y5T7;P48637-2	Glutathione synthetase	GSS
0.305346	-0.292851	P15121;E9PCX2;E9PEF9;C9JRZ8;C9JRZ8-2	P15121;E9PCX2	Aldose reductase	AKR1B1
0.305842	-0.405681	Q9UDY4;C9JUL4	Q9UDY4	DnaJ homolog subfamily B member 4	DNAJB4
0.307465	-0.263038	P05386	P05386	60S acidic ribosomal protein P1	RPLP1
0.307824	0.56911	Q15746;Q15746-9;Q15746-11;Q15746-7;Q15746-4;Q15746-5;Q15746-2;Q15746-3;Q15746-6	Q15746;Q15746-9;Q15746-11;Q15746-7;Q15746-4;Q15746-5;Q15746-2;Q15746-3;Q15746-6	Myosin light chain kinase, smooth muscle;Myosin light chain kinase, smooth muscle, deglutamylated form	MYLK
0.308475	0.323704	P00167;P00167-2;P00167-3	P00167;P00167-2;P00167-3	Cytochrome b5	CYB5A
0.30927	0.851006	P07585;F8VXZ8;F8VUF6;F8VWU0;P07585-4;P07585-2;F8VX58;P07585-3;F8VNV6;H0YI87;H0YIH3;P21810;F8VNW0;F8VU58;F8VSI3;P07585-5	P07585;F8VXZ8;F8VUF6;F8VWU0;P07585-4;P07585-2	Decorin	DCN
0.310289	0.455302	P02753;Q5VY30	P02753;Q5VY30	Retinol-binding protein 4;Plasma retinol-binding protein(1-182);Plasma retinol-binding protein(1-181);Plasma retinol-binding protein(1-179);Plasma retinol-binding protein(1-176)	RBP4
0.31043	-0.323882	P53778;P53778-2;B5MDL5;A8MY48	P53778;P53778-2;B5MDL5	Mitogen-activated protein kinase 12	MAPK12
0.311096	-0.724064	P56134-4;P56134-2;C9JJT5;G3V325;P56134;C9JU26;P56134-3	P56134-4;P56134-2;C9JJT5;G3V325;P56134;C9JU26;P56134-3	ATP synthase subunit f, mitochondrial	ATP5J2;ATP5J2-PTCD1
0.311283	0.157961	Q9NSE4	Q9NSE4	Isoleucine--tRNA ligase, mitochondrial	IARS2
0.311441	0.489661	Q5XPI4;Q5XPI4-2;C9JS59;C9J266;F8WB91;C9JN91	Q5XPI4;Q5XPI4-2;C9JS59;C9J266	E3 ubiquitin-protein ligase RNF123	RNF123
0.312062	0.197383	Q13228;Q13228-4;Q13228-2;Q13228-3;A6PVX1;H0Y532;F2Z2W8;F8WCR4;C9JVL0	Q13228;Q13228-4;Q13228-2;Q13228-3;A6PVX1	Selenium-binding protein 1	SELENBP1
0.312459	-0.226097	Q8N1G4	Q8N1G4	Leucine-rich repeat-containing protein 47	LRRC47
0.315583	0.3128	P23528;G3V1A4;E9PP50;E9PK25;E9PQB7;E9PLJ3;E9PS23	P23528;G3V1A4;E9PP50;E9PK25;E9PQB7	Cofilin-1	CFL1
0.316578	0.25029	P62873;P62873-2;B1AKQ8;F6X3N5;F6UT28;E7EP32;A0A6Q8PG88;B3KVK2;P16520;F5H8J8;F5H100;F5H0S8;E9PCP0;P62879-2;P16520-2	P62873;P62873-2;B1AKQ8;F6X3N5;F6UT28;E7EP32;A0A6Q8PG88	Guanine nucleotide-binding protein G(I)/G(S)/G(T) subunit beta-1	GNB1;GNB2
0.318176	-0.453176	Q9Y376;A0A087X0K1	Q9Y376;A0A087X0K1	Calcium-binding protein 39	CAB39
0.318909	0.535641	P14621;U3KQL2;U3KPX1;E9PF46;F8WA34	P14621;U3KQL2;U3KPX1;E9PF46;F8WA34	Acylphosphatase-2;Acylphosphatase	ACYP2
0.319176	-0.330388	Q9BXK5;A0A087WX97;A0A087WTL4;Q9BXK5-2;E9PDD6;Q9BXK5-4;F2Z2C3;A0A087WW80;F6VJB4;A0A0A0MR90	Q9BXK5;A0A087WX97;A0A087WTL4;Q9BXK5-2	Bcl-2-like protein 13	BCL2L13
0.319577	-0.337746	Q9BUR5;H7C1U8;Q9BUR5-2;A0A0J9YWW6;A0A0J9YXS4;G3V1B6	Q9BUR5;H7C1U8;Q9BUR5-2;A0A0J9YWW6	Apolipoprotein O	APOO
0.319746	-0.360751	P18669	P18669	Phosphoglycerate mutase 1	PGAM1
0.319773	-0.140974	Q06830;A0A0A0MSI0;A0A0A0MRQ5	Q06830;A0A0A0MSI0	Peroxiredoxin-1	PRDX1
0.322007	-0.135595	Q99497;K7ELW0;K7EN27	Q99497;K7ELW0;K7EN27	Protein deglycase DJ-1	PARK7
0.322394	-0.10016	P30566;A0A1B0GTJ7;A0A1B0GWJ0;A0A0A6YY92;A0A096LNY6;P30566-2;A0A1B0GWF8;A0A1B0GTG9;A0A096LNY5;A0A096LPA2;A0A096LP92;A0A096LNY4;A0A096LP72;B4DEP1;A0A096LP76;A0A1W2PRX2;A0A096LNT0;V9GY96	P30566;A0A1B0GTJ7;A0A1B0GWJ0;A0A0A6YY92;A0A096LNY6;P30566-2;A0A1B0GWF8;A0A1B0GTG9	Adenylosuccinate lyase	ADSL
0.322448	0.387589	P19404;E7EPT4	P19404;E7EPT4	NADH dehydrogenase [ubiquinone] flavoprotein 2, mitochondrial	NDUFV2
0.322689	0.446581	Q9Y2X8;P51668;A0A087WW00;C9J9H9	Q9Y2X8;P51668;A0A087WW00;C9J9H9	Ubiquitin-conjugating enzyme E2 D4;Ubiquitin-conjugating enzyme E2 D1	UBE2D4;UBE2D1
0.323895	0.405753	Q13200;Q13200-3;Q13200-2;C9JPC0;F8WBS8;H7C1H2	Q13200;Q13200-3;Q13200-2	26S proteasome non-ATPase regulatory subunit 2	PSMD2
0.324709	-0.244505	P08865;C9J9K3;A0A0C4DG17;F8WD59	P08865;C9J9K3;A0A0C4DG17;F8WD59	40S ribosomal protein SA	RPSA
0.325045	-0.458153	Q9NS69	Q9NS69	Mitochondrial import receptor subunit TOM22 homolog	TOMM22
0.325852	-0.898866	G3V4T1	G3V4T1		ZNF219
0.325894	0.136489	P07954;P07954-2	P07954;P07954-2	Fumarate hydratase, mitochondrial	FH
0.326386	0.398737	C9JF17;P05090;C9JX71;F8WBT9	C9JF17;P05090	Apolipoprotein D	APOD
0.328405	0.603101	P69905;A0A2R8Y7C0	P69905	Hemoglobin subunit alpha	HBA1
0.328468	0.393034	P0DOY2;P0DOY3;P0CF74	P0DOY2;P0DOY3
0.328844	-0.576711	A0A0A0MRN9;Q9GZV1;Q5T457;Q9GZV1-2	A0A0A0MRN9;Q9GZV1;Q5T457;Q9GZV1-2	Ankyrin repeat domain-containing protein 2	ANKRD2
0.329725	-0.176316	P46020;A6NIT2;A6NMN0;P46020-3;P46020-2	P46020;A6NIT2;A6NMN0;P46020-3;P46020-2	Phosphorylase b kinase regulatory subunit alpha, skeletal muscle isoform	PHKA1
0.329987	-0.685108	P17066;P48741	P17066	Heat shock 70 kDa protein 6	HSPA6
0.330224	0.922361	P35754	P35754	Glutaredoxin-1	GLRX
0.330569	-0.339566	Q5HYK3;F8VVX6;B4DP72;F8VVW7;F8VP53;F8VVD5	Q5HYK3;F8VVX6;B4DP72;F8VVW7	2-methoxy-6-polyprenyl-1,4-benzoquinol methylase, mitochondrial	COQ5
0.331289	-0.782019	P13073;H3BPG0;H3BN72;H3BNV9;Q86WV2;H3BNI5	P13073;H3BPG0;H3BN72;H3BNV9	Cytochrome c oxidase subunit 4 isoform 1, mitochondrial	COX4I1
0.331393	0.461038	Q2TBA0;Q2TBA0-2	Q2TBA0;Q2TBA0-2	Kelch-like protein 40	KLHL40
0.332002	0.341227	E5RK69;E5RIU8;H0YC77	E5RK69	Annexin	ANXA6
0.333192	-0.465097	Q9UHV9	Q9UHV9	Prefoldin subunit 2	PFDN2
0.333579	0.342157	Q15631;E9PGT1;H7C1D4;Q15631-2;A0A0J9YVW2	Q15631;E9PGT1;H7C1D4;Q15631-2	Translin	TSN
0.334956	-0.275545	P27824;P27824-2;P27824-3;H0Y9Q7;D6RGY2;D6RAU8;D6RB85;D6RDP7;D6RAQ8;D6RFL1;H0Y9H1;D6RHJ3;D6RD16	P27824;P27824-2;P27824-3	Calnexin	CANX
0.335108	-0.250227	P29692;P29692-2;P29692-3;E9PRY8;E9PK01;A0A087X1X7;E9PI39;P29692-4;E9PQZ1;E9PQ49;E9PL12;E9PPR1;E9PL71;E9PMW7;H0YE72;H0YCK7;E9PIZ1;E9PN91;E9PK06;H0YE58;E9PK72;E9PKK3;E9PQC9;E9PJD0;E9PNW6	P29692;P29692-2;P29692-3;E9PRY8;E9PK01;A0A087X1X7;E9PI39;P29692-4;E9PQZ1;E9PQ49;E9PL12;E9PPR1;E9PL71;E9PMW7	Elongation factor 1-delta	EEF1D
0.335478	0.309454	P32119;A6NIW5;P32119-2	P32119;A6NIW5	Peroxiredoxin-2	PRDX2
0.33601	-0.656629	P00492	P00492	Hypoxanthine-guanine phosphoribosyltransferase	HPRT1
0.337994	0.331772	P15531;P15531-2;E7ERL0;E5RHP0;C9K028	P15531;P15531-2;E7ERL0	Nucleoside diphosphate kinase A	NME1
0.338047	-0.238236	A0A1W2PQS6;S4R435	A0A1W2PQS6;S4R435		RPS10-NUDT3
0.338896	-0.651978	Q9UKX2;Q9UKX2-2;E7EX84	Q9UKX2	Myosin-2	MYH2
0.339087	-0.909474	Q8TDC0;Q8TDC0-2;H0YC50;Q8TDC0-3	Q8TDC0;Q8TDC0-2	Myozenin-3	MYOZ3
0.339758	-0.243423	P17540;D6R998;D6RHV3;P12532;P12532-2;C9JT96;C9JSQ1;F8WCN3;C9J8F6;C9J6W7	P17540	Creatine kinase S-type, mitochondrial	CKMT2
0.340014	-0.459917	Q9BXI3;Q96P26;Q96P26-2;H7BZQ4;Q96P26-3;Q96P26-4	Q9BXI3	Cytosolic 5-nucleotidase 1A	NT5C1A
0.340189	0.559008	P02750	P02750	Leucine-rich alpha-2-glycoprotein	LRG1
0.343354	0.51435	P01031;CON__Q1A7A4	P01031	Complement C5;Complement C5 beta chain;Complement C5 alpha chain;C5a anaphylatoxin;Complement C5 alpha chain	C5
0.343859	0.478674	Q16891-2;Q16891;B9A067;Q16891-4;C9J406;A0A087WYS0;D6RAW4	Q16891-2;Q16891;B9A067;Q16891-4;C9J406	MICOS complex subunit MIC60	IMMT
0.344761	-0.298263	P17987;E7EQR6;F5H282;E7ERF2;F5GZ03	P17987;E7EQR6;F5H282	T-complex protein 1 subunit alpha	TCP1
0.346084	0.589132	O43707;O43707-2;F5GXS2;O43707-3;H7C144;K7EJH8;K7EP19;Q9H254;M0QZQ3;C9JY79;Q9H254-2;Q9H254-4	O43707;O43707-2	Alpha-actinin-4	ACTN4
0.347068	-0.657332	Q7Z4W1;J3KS22;J3QS36;J3KRZ4;J3QL34;J3KSZ5;J3QS45;J3QRQ2	Q7Z4W1;J3KS22;J3QS36;J3KRZ4;J3QL34;J3KSZ5;J3QS45	L-xylulose reductase	DCXR
0.347968	-0.523405	P21266;A0A0A0MTN3	P21266;A0A0A0MTN3	Glutathione S-transferase Mu 3	GSTM3
0.349266	0.584097	P02766;A0A087WT59	P02766;A0A087WT59	Transthyretin	TTR
0.349414	0.720155	Q99643;Q99643-5;Q99643-3	Q99643;Q99643-5;Q99643-3	Succinate dehydrogenase cytochrome b560 subunit, mitochondrial	SDHC
0.350246	0.449002	P68871;A0A2R8Y7R2;F8W6P5;A0A0J9YWK4	P68871;A0A2R8Y7R2;F8W6P5	Hemoglobin subunit beta;LVV-hemorphin-7;Spinorphin	HBB
0.350709	0.572032	P0CG30;P0CG29;Q6ICJ4;A0A087WY67;A0A0G2JMS2;A0A0G2JQD8;A0A0G2JRG0;A0A1B0GXB6;A0A0G2JRJ5	P0CG30;P0CG29;Q6ICJ4;A0A087WY67	Glutathione S-transferase theta-2B;Glutathione S-transferase theta-2	GSTT2B;GSTT2;Em:AP000351.3
0.351715	0.743496	Q05682;Q05682-3;Q05682-4;Q05682-6;Q05682-2;C9J813;E9PGZ1;E7EX44;Q05682-5;A0A6Q8PGI1;C9JE79;F8WE61;C9JEK3	Q05682;Q05682-3;Q05682-4;Q05682-6;Q05682-2;C9J813;E9PGZ1;E7EX44;Q05682-5	Caldesmon	CALD1
0.351962	0.430504	Q14061;H7C4E5;C9J8T6	Q14061;H7C4E5;C9J8T6	Cytochrome c oxidase copper chaperone	COX17
0.352128	-0.389287	Q9UBY9;Q68DG0;Q9UBY9-2;D3YTC6;Q8N241;C9J5A3;Q9UBY9-3	Q9UBY9;Q68DG0;Q9UBY9-2;D3YTC6;Q8N241	Heat shock protein beta-7	HSPB7;DKFZp779D0968
0.352556	0.462446	P11277;P11277-2;P11277-3;H0YJE6	P11277;P11277-2;P11277-3	Spectrin beta chain, erythrocytic	SPTB
0.352816	0.660425	P02649;H0Y7L5;E9PEV4;E7ERP7	P02649;H0Y7L5;E9PEV4;E7ERP7	Apolipoprotein E	APOE
0.352878	0.203907	Q99766;A0A5K1VW60;A0A2R8YDJ1;A0A5F9ZGZ2;A0A5K1VW82;G3V467;Q99766-3;Q99766-2	Q99766;A0A5K1VW60;A0A2R8YDJ1	ATP synthase subunit s, mitochondrial	ATP5S
0.353147	0.483199	Q09666	Q09666	Neuroblast differentiation-associated protein AHNAK	AHNAK
0.355511	-0.157188	P28331;P28331-2;P28331-4;P28331-5;B4DJ81;P28331-3;C9JPQ5;F8WDL5	P28331;P28331-2;P28331-4;P28331-5;B4DJ81;P28331-3	NADH-ubiquinone oxidoreductase 75 kDa subunit, mitochondrial	NDUFS1
0.358049	0.315483	P05026;P05026-2;V9GYR2	P05026;P05026-2	Sodium/potassium-transporting ATPase subunit beta-1	ATP1B1
0.359782	0.576344	Q9H1R3	Q9H1R3	Myosin light chain kinase 2, skeletal/cardiac muscle	MYLK2
0.361293	0.451294	P06132;A0A494C0S8;A0A1B0GVN9;A0A494C0Q8;A0A494C085;H0Y5R6;Q5T446;A0A494BZY8;A0A1B0GVZ4	P06132;A0A494C0S8;A0A1B0GVN9;A0A494C0Q8;A0A494C085;H0Y5R6;Q5T446;A0A494BZY8;A0A1B0GVZ4	Uroporphyrinogen decarboxylase	UROD
0.36394	-0.548617	O75964;E9PN17;A0A3B3ITX4;A0A3B3IRW3	O75964;E9PN17;A0A3B3ITX4	ATP synthase subunit g, mitochondrial	ATP5L
0.366371	-0.400634	P30044;P30044-2;P30044-3;P30044-4	P30044;P30044-2;P30044-3;P30044-4	Peroxiredoxin-5, mitochondrial	PRDX5
0.367602	0.943236	P30046;A6NHG4;J3KQ18;B5MC82;P30046-2;H7C342	P30046;A6NHG4;J3KQ18;B5MC82;P30046-2	D-dopachrome decarboxylase;D-dopachrome decarboxylase-like protein	DDT;DDTL
0.368139	-0.649519	P31947;P31947-2	P31947;P31947-2	14-3-3 protein sigma	SFN
0.368241	-0.620142	B0QYF7	B0QYF7	Myoglobin	MB
0.368461	-0.144974	Q9P2R7;A0A2R8YDQ9;A0A2R8Y6Y7;Q9P2R7-2;Q5T9Q5;A0A2R8Y5P6;A0A2R8Y6E6;Q5T9Q8;A0A0U1RQF8;A0A0U1RQL1;A0A0U1RRI1;A0A0U1RQU7;A0A2R8Y5P4	Q9P2R7;A0A2R8YDQ9;A0A2R8Y6Y7;Q9P2R7-2;Q5T9Q5	Succinyl-CoA ligase [ADP-forming] subunit beta, mitochondrial	SUCLA2
0.370106	0.216223	P47897;P47897-2;A0A1B0GVU9;B4DDN1;A0A0U1RQT0;A0A0U1RQM8;A0A0U1RQU2;C9J165;H7C0R3;A0A0U1RQQ5;A0A0U1RQE9;A0A0U1RRI9;A0A1B0GTT3;F2Z2V6;A0A0U1RQL2;A0A0U1RRC8;A0A0U1RQX5;A0A0U1RQC3	P47897;P47897-2;A0A1B0GVU9;B4DDN1	Glutamine--tRNA ligase	QARS
0.371224	0.446748	P02760;S4R471;S4R3Y4;CON__P00978	P02760;S4R471	Protein AMBP;Alpha-1-microglobulin;Inter-alpha-trypsin inhibitor light chain;Trypstatin	AMBP
0.373231	-0.809644	O75923;O75923-10;O75923-14;O75923-4;O75923-2;O75923-8;O75923-11;O75923-3;O75923-9;O75923-6;O75923-12;O75923-5;O75923-7;O75923-13;O75923-15	O75923;O75923-10;O75923-14;O75923-4;O75923-2;O75923-8;O75923-11;O75923-3;O75923-9;O75923-6;O75923-12;O75923-5;O75923-7;O75923-13;O75923-15	Dysferlin	DYSF
0.374356	0.612619	Q13061;A0A590UJV0;H9ME53;Q13061-3;Q13061-2	Q13061	Triadin	TRDN
0.374433	0.65167	P43487;C9JXG8;C9JGV6;F6WQW2;P43487-2;C9JIC6;C9JJ34;C9JDM3	P43487;C9JXG8;C9JGV6;F6WQW2;P43487-2;C9JIC6;C9JJ34;C9JDM3	Ran-specific GTPase-activating protein	RANBP1
0.374927	-0.524618	P30740;P30740-2	P30740;P30740-2	Leukocyte elastase inhibitor	SERPINB1
0.379231	-0.469846	Q8NI60;Q8NI60-3;Q8NI60-4;Q8NI60-2	Q8NI60;Q8NI60-3;Q8NI60-4	Atypical kinase ADCK3, mitochondrial	ADCK3
0.381048	0.760228	A0A0A0MR85;Q03013;Q03013-2;Q03013-3;A6NNT0;A0A1W2PNX1	A0A0A0MR85;Q03013;Q03013-2;Q03013-3	Glutathione S-transferase Mu 4	GSTM4
0.382112	0.592947	Q99584	Q99584	Protein S100-A13	S100A13
0.382767	-0.496771	P20807;P20807-3;F8W8F5;P20807-2;P20807-4;A0A669KB08;H3BMH1;P20807-5;A0A669KAB9;H3BSA2;A0A669KBA3;A0A669KB98;H3BV08;A0A669KAU6;H3BS77;H3BUZ3;A0A669KAX6;H3BUR3;A0A669KBE1;H3BNN7;H3BS30;A0A0S2Z3E6;A0A669KB11	P20807;P20807-3;F8W8F5;P20807-2	Calpain-3	CAPN3
0.385302	-0.556991	P61970;H3BRV9	P61970;H3BRV9	Nuclear transport factor 2	NUTF2
0.385793	-0.508431	Q8WW59	Q8WW59	SPRY domain-containing protein 4	SPRYD4
0.390586	0.334648	Q9BR39;Q9BR39-2;Q8WXH2;Q8WXH2-2	Q9BR39	Junctophilin-2	JPH2
0.390814	-0.554703	P05976-2	P05976-2	Myosin light chain 1/3, skeletal muscle isoform	MYL1
0.390821	-0.217662	P55072;C9IZA5;C9JUP7	P55072	Transitional endoplasmic reticulum ATPase	VCP
0.39121	0.653868	P11586;V9GYY3;A0A384N5Y3;F5H2F4;V9GZ78;A0A494C1T2	P11586;V9GYY3;A0A384N5Y3;F5H2F4;V9GZ78;A0A494C1T2	C-1-tetrahydrofolate synthase, cytoplasmic;Methylenetetrahydrofolate dehydrogenase;Methenyltetrahydrofolate cyclohydrolase;Formyltetrahydrofolate synthetase;C-1-tetrahydrofolate synthase, cytoplasmic, N-terminally processed	MTHFD1
0.392732	0.516658	P29401;P29401-2;A0A0B4J1R6;E9PFF2;F8W888	P29401;P29401-2;A0A0B4J1R6	Transketolase	TKT
0.392758	0.46698	P00915;E5RHP7;E5RH81;E5RFE7;E5RIF9;E5RG43;E5RFL2;H0YBE2;E5RGU8;E5RJI8;E5RII2;E5RJF6;E5RG81;E5RHS7	P00915;E5RHP7;E5RH81;E5RFE7;E5RIF9;E5RG43	Carbonic anhydrase 1	CA1
0.393182	0.49971	P61247;D6RG13;E9PFI5;D6RAT0;H0Y8L7;D6RB09;H0Y9Y4;D6RAS7;D6R9B6;D6RED7;D6RGE0;D6RI02	P61247;D6RG13;E9PFI5;D6RAT0;H0Y8L7;D6RB09;H0Y9Y4;D6RAS7;D6R9B6	40S ribosomal protein S3a	RPS3A
0.394265	0.343319	A6NDG6;H3BV17	A6NDG6	Phosphoglycolate phosphatase	PGP
0.394867	-0.239605	P54289;P54289-5;P54289-4;P54289-2;P54289-3;H0Y715;E7ERK3;Q9NY47;C9JE82;C9JVC9;Q9NY47-4;Q9NY47-2;Q9NY47-3;Q9NY47-5	P54289;P54289-5;P54289-4;P54289-2;P54289-3	Voltage-dependent calcium channel subunit alpha-2/delta-1;Voltage-dependent calcium channel subunit alpha-2-1;Voltage-dependent calcium channel subunit delta-1	CACNA2D1
0.39588	0.699656	P01780;A0A0B4J1V1;P01763;P01762	P01780;A0A0B4J1V1;P01763;P01762	Ig heavy chain V-III region JON;Ig heavy chain V-III region WEA;Ig heavy chain V-III region TRO	IGHV3-21
0.396584	0.212435	P68133;A6NL76	P68133;A6NL76	Actin, alpha skeletal muscle	ACTA1
0.39682	-0.518938	Q96MG2	Q96MG2	Junctional sarcoplasmic reticulum protein 1	JSRP1
0.397778	-0.792283	Q6GMV3	Q6GMV3	Putative peptidyl-tRNA hydrolase PTRHD1	PTRHD1
0.397955	-0.316526	Q96HC4-3	Q96HC4-3	PDZ and LIM domain protein 5	PDLIM5
0.399627	0.328498	P31946;P31946-2;Q4VY20;Q4VY19;A0A0J9YWE8;A0A0J9YWZ2	P31946;P31946-2	14-3-3 protein beta/alpha;14-3-3 protein beta/alpha, N-terminally processed	YWHAB
0.400444	-0.993395	P14854;A0A494C160;K7EQD3	P14854	Cytochrome c oxidase subunit 6B1	COX6B1
0.40138	-0.877046	O75306;O75306-2	O75306;O75306-2	NADH dehydrogenase [ubiquinone] iron-sulfur protein 2, mitochondrial	NDUFS2
0.402052	0.496647	Q8N335;C9JFA7;C9JM46;C9K0P5	Q8N335;C9JFA7;C9JM46	Glycerol-3-phosphate dehydrogenase 1-like protein;Glycerol-3-phosphate dehydrogenase [NAD(+)]	GPD1L
0.402434	-0.319398	Q9UKS6;A0A0C4DGG1;E9PIY1;E9PJ75;E9PNM9;E9PJ33;H0YDM6	Q9UKS6;A0A0C4DGG1;E9PIY1	Protein kinase C and casein kinase substrate in neurons protein 3	PACSIN3
0.40253	-0.26225	P42765;A0A0B4J2A4;K7EME0;K7EJ68;K7ER88;K7EJB1	P42765;A0A0B4J2A4;K7EME0	3-ketoacyl-CoA thiolase, mitochondrial	ACAA2
0.402634	-0.764812	P17661;P07197;Q16352;E7EMV2;E7ESP9;P07197-2	P17661	Desmin	DES
0.403056	0.746315	P14868;P14868-2;C9J7S3;C9JLC1;H7BZ35	P14868;P14868-2;C9J7S3;C9JLC1	Aspartate--tRNA ligase, cytoplasmic	DARS
0.40371	0.753425	P04217;P04217-2;M0R009	P04217;P04217-2;M0R009	Alpha-1B-glycoprotein	A1BG
0.406845	-0.71525	P00367;P49448;P00367-3;P00367-2	P00367;P49448;P00367-3;P00367-2	Glutamate dehydrogenase 1, mitochondrial;Glutamate dehydrogenase 2, mitochondrial	GLUD1;GLUD2
0.4078	0.455384	P33778;P23527;P06899;Q16778;Q5QNW6-2;P57053;Q99879;Q8N257;Q5QNW6;Q99880;P62807;Q99877;O60814;P58876;Q93079;U3KQK0;Q96A08	P33778;P23527;P06899;Q16778;Q5QNW6-2;P57053;Q99879;Q8N257;Q5QNW6;Q99880;P62807;Q99877;O60814;P58876;Q93079;U3KQK0;Q96A08	Histone H2B type 1-B;Histone H2B type 1-O;Histone H2B type 1-J;Histone H2B type 2-E;Histone H2B type 2-F;Histone H2B type F-S;Histone H2B type 1-M;Histone H2B type 3-B;Histone H2B type 1-L;Histone H2B type 1-C/E/F/G/I;Histone H2B type 1-N;Histone H2B type 1-K;Histone H2B type 1-D;Histone H2B type 1-H;Histone H2B;Histone H2B type 1-A	HIST1H2BB;HIST1H2BO;HIST1H2BJ;HIST2H2BE;HIST2H2BF;H2BFS;HIST1H2BM;HIST3H2BB;HIST1H2BL;HIST1H2BC;HIST1H2BN;HIST1H2BK;HIST1H2BD;HIST1H2BH;HIST1H2BA
0.408801	-0.569366	O60936;H3BM67;H3BUP2;H3BUN4;O60936-3;O60936-1;H3BQJ5;J3QLT7	O60936;H3BM67;H3BUP2;H3BUN4;O60936-3;O60936-1	Nucleolar protein 3	NOL3
0.408948	0.483859	Q8NBX0	Q8NBX0	Saccharopine dehydrogenase-like oxidoreductase	SCCPDH
0.409129	-0.831639	P43490;A0A0C4DFS8;C9JG65;C9JF35	P43490;A0A0C4DFS8	Nicotinamide phosphoribosyltransferase	NAMPT
0.409222	-0.455442	Q96A26;F8W7Q4;E9PH05	Q96A26;F8W7Q4;E9PH05	Protein FAM162A	FAM162A
0.410401	-0.498951	Q9UL46;A0A087X1Z3;H0YM70;H0YKU2	Q9UL46;A0A087X1Z3;H0YM70	Proteasome activator complex subunit 2	PSME2
0.410703	0.440541	P07108;P07108-5;B8ZWD1;A0A0A0MTI5;P07108-3;P07108-2;P07108-4;P07108-6	P07108;P07108-5;B8ZWD1;A0A0A0MTI5;P07108-3;P07108-2;P07108-4	Acyl-CoA-binding protein	DBI
0.412298	-0.376374	P00441;H7BYH4	P00441;H7BYH4	Superoxide dismutase [Cu-Zn]	SOD1
0.4152	-0.494384	H0YJG0	H0YJG0		CKB
0.415236	0.653445	Q9ULC4;Q9ULC4-3;Q9ULC4-2;A0A3B3IRV3	Q9ULC4;Q9ULC4-3;Q9ULC4-2;A0A3B3IRV3	Malignant T-cell-amplified sequence 1	MCTS1
0.415879	0.444078	P02763	P02763	Alpha-1-acid glycoprotein 1	ORM1
0.416357	-0.322599	Q53GG5	Q53GG5	PDZ and LIM domain protein 3	PDLIM3
0.418173	0.310443	P22626;P22626-2;A0A087WUI2	P22626;P22626-2;A0A087WUI2	Heterogeneous nuclear ribonucleoproteins A2/B1	HNRNPA2B1
0.420357	-0.91424	Q9UIJ7;Q9UIJ7-3;Q9UIJ7-2	Q9UIJ7;Q9UIJ7-3;Q9UIJ7-2	GTP:AMP phosphotransferase AK3, mitochondrial	AK3
0.420743	-0.876363	P40925;P40925-3;A0A5K1VW95;P40925-2;B9A041;B8ZZ51;C9JF79;C9JLV6;F8WFC2;C9IZI0	P40925;P40925-3;A0A5K1VW95;P40925-2;B9A041;B8ZZ51;C9JF79	Malate dehydrogenase, cytoplasmic;Malate dehydrogenase	MDH1
0.42248	0.328826	P40227;P40227-2;Q92526;Q92526-2;J3KRI6;Q92526-3	P40227;P40227-2	T-complex protein 1 subunit zeta	CCT6A
0.422853	-0.177411	Q16698;Q16698-2;E5RFV2;E5RJG7;E5RJD2;E5RID6;H0YAW3	Q16698;Q16698-2;E5RFV2;E5RJG7	2,4-dienoyl-CoA reductase, mitochondrial	DECR1
0.423015	-0.149613	P04075;J3KPS3;P04075-2;H3BQN4;H3BPS8;H3BUH7;H3BR04;H3BMQ8;H3BU78;H3BR68	P04075;J3KPS3;P04075-2;H3BQN4;H3BPS8;H3BUH7	Fructose-bisphosphate aldolase A;Fructose-bisphosphate aldolase	ALDOA
0.423551	-0.800537	Q9BWH2;H7C0K8	Q9BWH2	FUN14 domain-containing protein 2	FUNDC2
0.425544	-0.57694	P30084	P30084	Enoyl-CoA hydratase, mitochondrial	ECHS1
0.427039	-0.353961	P51452;P51452-2;K7ES89;K7ELG5	P51452;P51452-2;K7ES89	Dual specificity protein phosphatase 3	DUSP3
0.430898	0.160979	P50993;B1AKY9;H0Y7C1;P20648;M0QXF2;Q5TC01;Q5TC05;A0A669K9X0	P50993;B1AKY9;H0Y7C1	Sodium/potassium-transporting ATPase subunit alpha-2	ATP1A2
0.430925	0.520333	P01860;A0A286YES1;A0A4W9A917	P01860;A0A286YES1;A0A4W9A917	Ig gamma-3 chain C region	IGHG3
0.431212	-0.409734	P02794;G3V192;G3V1D1;E9PRK8;E9PKY7;E9PPQ4;E9PQR3;E9PKM5;E9PK45	P02794;G3V192;G3V1D1	Ferritin heavy chain;Ferritin heavy chain, N-terminally processed;Ferritin	FTH1
0.431995	0.979781	Q9Y2S6;A0A024R1R8	Q9Y2S6;A0A024R1R8	Translation machinery-associated protein 7	TMA7;hCG_2014768
0.432092	-1.05821	Q14324	Q14324	Myosin-binding protein C, fast-type	MYBPC2
0.432487	0.465101	P14324;P14324-2;A0A087X1D8;A0A087WVN4;A0A087WTP2;A0A087X090	P14324;P14324-2;A0A087X1D8;A0A087WVN4	Farnesyl pyrophosphate synthase	FDPS
0.433861	0.648019	P30085;P30085-3;P30085-2;A0A494BXC7;Q5T0D2	P30085;P30085-3;P30085-2;A0A494BXC7;Q5T0D2	UMP-CMP kinase	CMPK1
0.435015	0.311317	P27348;E9PG15	P27348;E9PG15	14-3-3 protein theta	YWHAQ
0.435638	0.572194	P01008;Q8TCE1	P01008;Q8TCE1	Antithrombin-III	SERPINC1
0.436145	-0.560545	Q9NPC6	Q9NPC6	Myozenin-2	MYOZ2
0.440636	-1.26778	Q9Y235	Q9Y235	Probable C->U-editing enzyme APOBEC-2	APOBEC2
0.443096	0.417536	P49721;A0A087WVV1	P49721;A0A087WVV1	Proteasome subunit beta type-2	PSMB2
0.443639	-0.424985	P05976	P05976	Myosin light chain 1/3, skeletal muscle isoform	MYL1
0.445479	1.09523	Q15642;Q15642-2;M0R0F9;W4VSQ9;Q15642-4;M0R2H7;Q15642-5;M0R070	Q15642;Q15642-2;M0R0F9;W4VSQ9;Q15642-4;M0R2H7;Q15642-5	Cdc42-interacting protein 4	TRIP10
0.447275	-0.626236	P35268;K7EJT5;K7EP65;K7EKS7;K7ELC4;K7EMH1;K7ERI7	P35268;K7EJT5;K7EP65;K7EKS7;K7ELC4;K7EMH1;K7ERI7	60S ribosomal protein L22	RPL22
0.448523	0.483682	A0A2R8Y6G6;A0A2R8Y798;K7ERS8;A0A2R8YEG5	A0A2R8Y6G6
0.450435	0.429356	P09429;Q5T7C4;B2RPK0	P09429;Q5T7C4;B2RPK0	High mobility group protein B1;Putative high mobility group protein B1-like 1	HMGB1;HMGB1P1
0.453783	0.239326	P26038;V9GZ54	P26038	Moesin	MSN
0.45426	-0.655392	Q8N3L3;H7BY59	Q8N3L3	Beta-taxilin	TXLNB
0.456492	-0.546451	Q96HC4-2;H0YBI4;Q96HC4-7;Q96HC4-4;Q96HC4-6;H0Y8Y3	Q96HC4-2;H0YBI4;Q96HC4-7;Q96HC4-4;Q96HC4-6	PDZ and LIM domain protein 5	PDLIM5
0.457072	-0.49076	O43676;C9JKQ2	O43676;C9JKQ2	NADH dehydrogenase [ubiquinone] 1 beta subcomplex subunit 3	NDUFB3
0.461416	-0.501441	Q9Y6H1;Q5T1J5	Q9Y6H1;Q5T1J5	Coiled-coil-helix-coiled-coil-helix domain-containing protein 2;Putative coiled-coil-helix-coiled-coil-helix domain-containing protein CHCHD2P9, mitochondrial	CHCHD2;CHCHD2P9
0.46416	0.503497	P49247	P49247	Ribose-5-phosphate isomerase	RPIA
0.465149	-0.286067	A0A087X0W7;P49753;Q86TX2;A0A087WT95;G3V4F2;P49753-2;A0A2R8Y7H3	A0A087X0W7;P49753;Q86TX2;A0A087WT95;G3V4F2;P49753-2	Acyl-coenzyme A thioesterase 2, mitochondrial;Acyl-coenzyme A thioesterase 1	ACOT2;ACOT1
0.465296	-0.470905	P63316;C9JDI3	P63316;C9JDI3	Troponin C, slow skeletal and cardiac muscles	TNNC1
0.467511	-0.867416	Q9NP98	Q9NP98	Myozenin-1	MYOZ1
0.467573	-0.768515	Q9Y6C9;E9PIE4	Q9Y6C9;E9PIE4	Mitochondrial carrier homolog 2	MTCH2
0.468097	0.85533	P42704;B8ZZ38;A0A0C4DG06;C9JCA9;H7C3W8	P42704	Leucine-rich PPR motif-containing protein, mitochondrial	LRPPRC
0.46847	-0.51205	Q15404;Q15404-2	Q15404;Q15404-2	Ras suppressor protein 1	RSU1
0.471097	0.550148	P56537;P56537-2;B7ZBH1;A0A0U1RQV5	P56537;P56537-2;B7ZBH1;A0A0U1RQV5	Eukaryotic translation initiation factor 6	EIF6
0.471493	-0.72016	O95831;A0A6Q8PFM5;A0A6Q8PG15;O95831-3;A0A6Q8PFE1;A0A6Q8PHJ9;A0A6Q8PHC0;A0A6Q8PFS4;A0A6Q8PFQ8;A0A6Q8PFA7;O95831-2;E9PMA0;A0A6Q8PFW2;O95831-5;O95831-4;A0A6Q8PHJ4;A0A6Q8PF87;A0A6Q8PFN1	O95831;A0A6Q8PFM5;A0A6Q8PG15;O95831-3;A0A6Q8PFE1;A0A6Q8PHJ9;A0A6Q8PHC0;A0A6Q8PFS4;A0A6Q8PFQ8;A0A6Q8PFA7;O95831-2;E9PMA0	Apoptosis-inducing factor 1, mitochondrial	AIFM1
0.473061	-1.54623	Q9NZ45	Q9NZ45	CDGSH iron-sulfur domain-containing protein 1	CISD1
0.473904	-0.617122	P16152;E9PQ63;A8MTM1;P16152-2	P16152	Carbonyl reductase [NADPH] 1	CBR1
0.475257	-0.37913	P36542-2;P36542	P36542-2;P36542	ATP synthase subunit gamma, mitochondrial	ATP5C1
0.477649	0.445791	P45974;P45974-2;F5H571	P45974;P45974-2	Ubiquitin carboxyl-terminal hydrolase 5	USP5
0.479076	-0.696591	P00846	P00846	ATP synthase subunit a	MT-ATP6
0.481154	-0.417263	Q13326	Q13326	Gamma-sarcoglycan	SGCG
0.48161	-0.540788	O75396;A0A087X1A9	O75396	Vesicle-trafficking protein SEC22b	SEC22B
0.481969	-0.913291	P00338;P00338-3;P00338-4;P00338-2;P00338-5;F5GXY2;F5GYU2;F5GXH2;F5H6W8;F5H5J4;F5GZQ4;F5GWW2;F5GXC7;F5H8H6;F5GXU1;Q6ZMR3;A0A087WUM2;P07864;F5H155;F5H5G7;G3XAP5;F5H245	P00338;P00338-3;P00338-4;P00338-2;P00338-5	L-lactate dehydrogenase A chain	LDHA
0.482167	0.341798	P02787;H7C5E8;F8WCI6;C9JVG0;C9JB55;F8WEK9;F8WC57	P02787	Serotransferrin	TF
0.48297	1.17406	Q9H6F2;M0QYB6	Q9H6F2	Trimeric intracellular cation channel type A	TMEM38A
0.484619	0.388991	Q8NCW5;Q8NCW5-2;Q5T3I4;Q5T3I3	Q8NCW5;Q8NCW5-2	NAD(P)H-hydrate epimerase	APOA1BP
0.485298	0.719275	P04114;A8MUN2;A0A669KB70;CON__ENSEMBL:ENSBTAP00000032840	P04114	Apolipoprotein B-100;Apolipoprotein B-48	APOB
0.486321	-0.487758	Q9H2U2;Q9H2U2-2;Q9H2U2-6;Q9H2U2-3;D6R967;H0Y9D8;Q9H2U2-4;D6RGV9	Q9H2U2;Q9H2U2-2;Q9H2U2-6;Q9H2U2-3;D6R967;H0Y9D8;Q9H2U2-4	Inorganic pyrophosphatase 2, mitochondrial	PPA2
0.486586	-0.978057	Q9UHQ9;H7C0R7	Q9UHQ9;H7C0R7	NADH-cytochrome b5 reductase 1	CYB5R1
0.487972	1.09492	Q13423;A0A590UK15;E9PCX7;A0A590UJM2;A0A590UK29;A0A590UJI3;D6RAI5;D6RHU2;A0A590UJA4;A0A590UKC7;D6RCR6	Q13423;A0A590UK15;E9PCX7;A0A590UJM2;A0A590UK29;A0A590UJI3	NAD(P) transhydrogenase, mitochondrial	NNT
0.49031	-0.403484	Q02978;I3L1P8;Q02978-2	Q02978;I3L1P8;Q02978-2	Mitochondrial 2-oxoglutarate/malate carrier protein	SLC25A11
0.490525	-0.754188	Q03135;E9PCT5;C9JKI3;Q03135-2	Q03135;E9PCT5;C9JKI3;Q03135-2	Caveolin-1;Caveolin	CAV1
0.49233	0.64079	A0A2Q2TTZ9;P01594;P01593	A0A2Q2TTZ9;P01594;P01593	Ig kappa chain V-I region AU;Ig kappa chain V-I region AG
0.492922	0.558747	P22234;P22234-2;E9PBS1;D6RF62	P22234;P22234-2;E9PBS1;D6RF62	Multifunctional protein ADE2;Phosphoribosylaminoimidazole-succinocarboxamide synthase;Phosphoribosylaminoimidazole carboxylase	PAICS
0.493543	-0.434695	Q96CV9;Q96CV9-3;Q96CV9-2;A0A087WY28;H7C1H4	Q96CV9;Q96CV9-3;Q96CV9-2	Optineurin	OPTN
0.494025	0.962482	Q01995;H0YCU9;E9PJ32	Q01995;H0YCU9	Transgelin	TAGLN
0.494507	-0.352388	Q9UBQ7;U3KQ56;Q9UBQ7-2	Q9UBQ7;U3KQ56	Glyoxylate reductase/hydroxypyruvate reductase	GRHPR
0.494574	0.300399	P20073;P20073-2	P20073;P20073-2	Annexin A7	ANXA7
0.4958	0.72501	P04196	P04196	Histidine-rich glycoprotein	HRG
0.496046	-0.519023	Q9BRC7;C9JEA7;Q9BRC7-2;C9JAE4;H7C281;F2Z3H8;H7C237	Q9BRC7;C9JEA7;Q9BRC7-2	1-phosphatidylinositol 4,5-bisphosphate phosphodiesterase delta-4;Phosphoinositide phospholipase C	PLCD4
0.497547	0.600115	P08697;A0A0G2JPA8;P08697-2;C9JMH6;A0A0J9YY65;C9JPV4;A0A0J9YWQ3	P08697;A0A0G2JPA8;P08697-2;C9JMH6;A0A0J9YY65	Alpha-2-antiplasmin	SERPINF2
0.497849	-0.494094	Q16881;E9PIR7;Q16881-4;Q16881-6;Q16881-2;Q16881-5;A0A087WSY9;A0A182DWI3;Q16881-3;A0A087WSW9;F8W809;E2QRB9;Q16881-7;E9PKD3;A0A0B4J225;E9PIZ5;E9PKI4;E9PLT3;E9PQI3;E9PRI8	Q16881;E9PIR7;Q16881-4;Q16881-6;Q16881-2;Q16881-5;A0A087WSY9;A0A182DWI3;Q16881-3;A0A087WSW9;F8W809;E2QRB9;Q16881-7	Thioredoxin reductase 1, cytoplasmic	TXNRD1
0.4998	0.289014	P25325;P25325-2;B1AH49	P25325;P25325-2;B1AH49	3-mercaptopyruvate sulfurtransferase;Sulfurtransferase	MPST
0.501379	-0.657212	Q6UXV4;A0A087WYF7;A0A087WUX8	Q6UXV4;A0A087WYF7;A0A087WUX8	MICOS complex subunit MIC27	APOOL
0.503986	-0.410507	Q5BKX8	Q5BKX8	Muscle-related coiled-coil protein	MURC
0.50429	0.406439	P49368;P49368-2;B4DUR8;E9PM09;E9PRC8;Q5SZX6;Q5SZX9;Q5SZW8;E9PQ35	P49368;P49368-2;B4DUR8	T-complex protein 1 subunit gamma	CCT3
0.507378	-0.666264	P35270;REV__Q16649	P35270	Sepiapterin reductase	SPR
0.50831	-0.899953	P10809;E7ESH4;E7EXB4;P10809-2;C9JL25;C9JL19;C9JCQ4;C9J0S9	P10809	60 kDa heat shock protein, mitochondrial	HSPD1
0.510654	-0.723402	A0A2R8Y5V9;A0A2R8YGX3;A0A2R8YH90;A0A590UJB9;A0A590UK79	A0A2R8Y5V9;A0A2R8YGX3;A0A2R8YH90
0.510679	0.254708	Q16775-2;Q16775;H3BPQ4;H3BPK3;H3BQW8;Q16775-3;H3BV79	Q16775-2;Q16775;H3BPQ4;H3BPK3;H3BQW8	Hydroxyacylglutathione hydrolase, mitochondrial	HAGH
0.511188	-0.617883	P15090;E5RIR0	P15090	Fatty acid-binding protein, adipocyte	FABP4
0.512804	0.304105	Q8TAT6;Q8TAT6-2;A0A0D9SFI9;I3L4U9;I3L3I1	Q8TAT6;Q8TAT6-2	Nuclear protein localization protein 4 homolog	NPLOC4
0.513743	-0.427717	Q9BRF8;Q9BRF8-2;Q9BRF8-3	Q9BRF8;Q9BRF8-2	Serine/threonine-protein phosphatase CPPED1	CPPED1
0.517036	0.346245	P60900;G3V5Z7;G3V295;P60900-2;G3V3I1;G3V3U4;P60900-3;H0YJC4;G3V4S5;G3V2S7	P60900;G3V5Z7;G3V295;P60900-2;G3V3I1;G3V3U4	Proteasome subunit alpha type-6;Proteasome subunit alpha type	PSMA6
0.518128	0.343352	P15374;A0A087WTB8;Q5TBK7	P15374;A0A087WTB8;Q5TBK7	Ubiquitin carboxyl-terminal hydrolase isozyme L3;Ubiquitin carboxyl-terminal hydrolase	UCHL3
0.519811	0.219007	P09211;A8MX94;A0A087X2E9;A0A2R8Y5E5;A0A087X243	P09211;A8MX94	Glutathione S-transferase P	GSTP1
0.522892	-0.560422	P83111;P83111-2;H0YNN5	P83111;P83111-2	Serine beta-lactamase-like protein LACTB, mitochondrial	LACTB
0.527058	0.262038	Q15365;P57721;J3QT27;E9PFP8;P57721-2;P57721-3;P57721-5;P57721-4;F8VTZ0;H3BND9;H3BSS4;F8VRH0	Q15365	Poly(rC)-binding protein 1	PCBP1
0.527401	-1.2657	Q99798;A2A274	Q99798;A2A274	Aconitate hydratase, mitochondrial	ACO2
0.52758	-0.271728	Q96DG6	Q96DG6	Carboxymethylenebutenolidase homolog	CMBL
0.52812	-0.299853	Q00765;E2QRG8;B7Z332;B7Z510;H0Y8J8;Q00765-2	Q00765	Receptor expression-enhancing protein 5	REEP5
0.528699	-0.440544	F8WA37;P45378;P45378-5;P45378-3;P45378-2;A0A286YFB1	F8WA37;P45378;P45378-5;P45378-3;P45378-2;A0A286YFB1	Troponin T, fast skeletal muscle	TNNT3
0.529065	-1.02385	P40939;H0YFD6;A0A2R8Y4F5;A0A2R8YG21;A0A2R8Y688;P40939-2	P40939;H0YFD6;A0A2R8Y4F5	Trifunctional enzyme subunit alpha, mitochondrial;Long-chain enoyl-CoA hydratase;Long chain 3-hydroxyacyl-CoA dehydrogenase	HADHA
0.529387	1.17967	P50895;A0A087WXM8;K7ENU8	P50895;A0A087WXM8	Basal cell adhesion molecule	BCAM
0.531195	-0.698662	O00217;E9PPW7;E9PKH6;E9PN51;F8W9K7;H0YDT4	O00217;E9PPW7;E9PKH6;E9PN51;F8W9K7	NADH dehydrogenase [ubiquinone] iron-sulfur protein 8, mitochondrial	NDUFS8
0.535398	-0.426664	Q9Y3D6	Q9Y3D6	Mitochondrial fission 1 protein	FIS1
0.535905	0.442813	P62826;B5MDF5;J3KQE5;F5H018;B4DV51;H0YFC6;A0A087X0W0	P62826;B5MDF5;J3KQE5;F5H018;B4DV51	GTP-binding nuclear protein Ran	RAN
0.537071	-0.489633	Q96A32;H3BPK4;H3BN54;H3BML9	Q96A32;H3BPK4;H3BN54;H3BML9	Myosin regulatory light chain 2, skeletal muscle isoform	MYLPF
0.542011	0.27379	O95373;E9PLB2	O95373	Importin-7	IPO7
0.544446	-0.552344	P41250;A0A6Q8PGW4;A0A6Q8PGI6;A0A6Q8PGA8;A0A6Q8PHH9;A0A6Q8PGZ8;A0A6Q8PFZ6;H7C443;A0A6Q8PHI7	P41250;A0A6Q8PGW4;A0A6Q8PGI6;A0A6Q8PGA8;A0A6Q8PHH9;A0A6Q8PGZ8	Glycine--tRNA ligase	GARS
0.546675	0.551833	P08238;Q58FG1	P08238	Heat shock protein HSP 90-beta	HSP90AB1
0.549484	0.231443	P22314;P22314-2;Q5JRR6;Q5JRR9;Q5JRS0;Q5JRS2;Q5JRS1;Q5JRS3	P22314;P22314-2	Ubiquitin-like modifier-activating enzyme 1	UBA1
0.549575	0.479428	P30101	P30101	Protein disulfide-isomerase A3	PDIA3
0.553727	-0.513676	Q14249	Q14249	Endonuclease G, mitochondrial	ENDOG
0.554291	-0.33251	O75832;B1AJY7;B1AJY5;O75832-2;B1AJY6	O75832;B1AJY7;B1AJY5;O75832-2;B1AJY6	26S proteasome non-ATPase regulatory subunit 10	PSMD10
0.555087	-0.211307	P08237;A0A2R8Y891;P08237-3;P08237-2;F8VZI0;F8VZQ1;F8VX13;F8VP00;F8VW30;F8VSF7;F8VYK8;F8VUB8;F8VTQ3;F8VVE3;Q01813-2;H0YHB8;F8VSF5;F8VZ53;Q5VSR5;B1APP6;V9GY25	P08237;A0A2R8Y891;P08237-3;P08237-2;F8VZI0	ATP-dependent 6-phosphofructokinase, muscle type	PFKM
0.557589	0.810299	P10909;P10909-4;P10909-6;P10909-5;P10909-2;P10909-3;H0YC35;H0YAS8;E7ERK6;H0YLK8;E7ETB4;E5RG36;E5RGB0;E5RH61;E5RJZ5	P10909;P10909-4;P10909-6;P10909-5;P10909-2;P10909-3;H0YC35	Clusterin;Clusterin beta chain;Clusterin alpha chain;Clusterin	CLU
0.56443	-0.835406	P55084;P55084-2;F5GZQ3;B5MD38;C9JEY0;C9JE81;C9K0M0	P55084;P55084-2;F5GZQ3;B5MD38	Trifunctional enzyme subunit beta, mitochondrial;3-ketoacyl-CoA thiolase	HADHB
0.566606	-1.16054	Q00872-4;Q00872-2	Q00872-4;Q00872-2	Myosin-binding protein C, slow-type	MYBPC1
0.568265	0.510155	Q9H0N5;H0YA52	Q9H0N5;H0YA52	Pterin-4-alpha-carbinolamine dehydratase 2	PCBD2
0.568661	-0.443582	Q9Y6B6;D6RD69;D6R9R5;Q9H029;X1WI22;D6RAA2;Q5SQT8;D6RDB2	Q9Y6B6;D6RD69;D6R9R5;Q9H029	GTP-binding protein SAR1b	SAR1B;DKFZp434B2017
0.569087	-1.22511	P24539;Q5QNZ2	P24539;Q5QNZ2	ATP synthase F(0) complex subunit B1, mitochondrial	ATP5F1
0.575598	0.198915	Q9BSE5	Q9BSE5	Agmatinase, mitochondrial	AGMAT
0.576311	-0.907923	O75208;H3BNT2;H3BSJ5;H3BPY0;H3BRC0;H3BPC6;H3BPW3;H3BVA5;O75208-2	O75208;H3BNT2;H3BSJ5;H3BPY0	Ubiquinone biosynthesis protein COQ9, mitochondrial	COQ9
0.578139	-0.499385	O60506;O60506-4;O60506-3;O60506-2;B7Z645;F6UXX1;O60506-5;A0A6Q8PEX7	O60506;O60506-4;O60506-3;O60506-2;B7Z645;F6UXX1;O60506-5	Heterogeneous nuclear ribonucleoprotein Q	SYNCRIP
0.578275	1.2303	P20929-3;A0A087X1N7;P20929-2;P20929;P20929-4;H0Y786;H7BZD5;H0Y3P5;H7C2B3;H7C2Z5	P20929-3;A0A087X1N7;P20929-2;P20929;P20929-4	Nebulin	NEB
0.57872	-0.325759	P61026	P61026	Ras-related protein Rab-10	RAB10
0.581044	0.389226	P08397;F5H345;A0A3B3IRR1;A0A3F2YNY7;P08397-2;P08397-4;P08397-3;F5GY90;F5H0P4;F5H226;A0A3B3IU56;A0A1W2PNU5;A0A3B3IU34;F5H4W5;F5H4X2	P08397;F5H345;A0A3B3IRR1;A0A3F2YNY7;P08397-2;P08397-4;P08397-3;F5GY90;F5H0P4;F5H226;A0A3B3IU56;A0A1W2PNU5;A0A3B3IU34	Porphobilinogen deaminase	HMBS
0.582011	-0.774551	P12235;V9GYG0;Q9H0C2	P12235;V9GYG0	ADP/ATP translocase 1	SLC25A4
0.582392	-1.02174	Q99714;Q99714-2;Q5H928	Q99714;Q99714-2;Q5H928	3-hydroxyacyl-CoA dehydrogenase type-2	HSD17B10
0.584319	0.458723	Q9H4G4;Q5VZR0;A0A087WUM5	Q9H4G4;Q5VZR0;A0A087WUM5	Golgi-associated plant pathogenesis-related protein 1	GLIPR2
0.585384	-0.54384	Q13508;Q13508-2;Q13508-3;E7ESB3;E9PGR5;Q5J1K9;E7EX61;E7ER42	Q13508;Q13508-2;Q13508-3;E7ESB3	Ecto-ADP-ribosyltransferase 3;NAD(P)(+)--arginine ADP-ribosyltransferase	ART3
0.585884	0.267782	P13489;H0YCR7;E9PIM9;E9PMJ3;E9PLZ3;E9PIK5;E9PMN0;E9PMA9;E9PR82;E9PMI1	P13489;H0YCR7	Ribonuclease inhibitor	RNH1
0.589471	-0.777789	P08590;E9PGV7;I3L3U1	P08590	Myosin light chain 3	MYL3
0.591082	0.580512	P27105;F8VSL7;P27105-2	P27105	Erythrocyte band 7 integral membrane protein	STOM
0.592227	0.428502	Q9UNZ2;Q9UNZ2-5;Q9UNZ2-4;F2Z2K0;Q9UNZ2-6;R4GNE6;G3V4V8;R4GMY2	Q9UNZ2;Q9UNZ2-5;Q9UNZ2-4;F2Z2K0;Q9UNZ2-6	NSFL1 cofactor p47	NSFL1C
0.594873	1.05003	O75347;E5RIW3;E5RJD8;E5RHG6;O75347-2;E5RIX8;A0A494C144	O75347;E5RIW3;E5RJD8;E5RHG6;O75347-2;E5RIX8	Tubulin-specific chaperone A	TBCA
0.596743	-0.442196	P09936;D6RE83;D6R956;D6R974;D6RF53	P09936;D6RE83;D6R956;D6R974	Ubiquitin carboxyl-terminal hydrolase isozyme L1;Ubiquitin carboxyl-terminal hydrolase	UCHL1
0.597173	0.796589	P0DP25;P0DP24;P0DP23;E7EMB3;Q96HY3;G3V361;A0A590UJI2;A0A590UJC0;G3V226;M0QZ52;F8WBR5;G3V479;P27482	P0DP25;P0DP24;P0DP23;E7EMB3;Q96HY3;G3V361;A0A590UJI2		CALM2;CALM1
0.598551	0.606348	P02792	P02792	Ferritin light chain	FTL
0.601256	0.511625	Q15435;H7C003;B5MBZ8;C9JD73;C9J177;Q15435-3;Q15435-2;C9JRC4;Q15435-5;Q15435-4;H7C3Q5;H7C118	Q15435;H7C003;B5MBZ8;C9JD73;C9J177;Q15435-3;Q15435-2	Protein phosphatase 1 regulatory subunit 7	PPP1R7
0.602621	-0.594535	Q16585;Q16585-2	Q16585;Q16585-2	Beta-sarcoglycan	SGCB
0.60564	-0.708876	P50213;H0YL72;P50213-2;H0YLI6;H0YMU3;H0YKD0;H0YNF5;H0YM64;H0YM46	P50213;H0YL72;P50213-2;H0YLI6;H0YMU3	Isocitrate dehydrogenase [NAD] subunit alpha, mitochondrial	IDH3A
0.60599	-0.472416	Q16531;F5GY55;Q16531-2;F5GWI0;F5GZY8;F5H2L3;F5GYG8;F5H198	Q16531;F5GY55	DNA damage-binding protein 1	DDB1
0.606803	0.614031	P63208;E5RJR5;E7ERH2;F8W8N3;P63208-2;E5RGM3	P63208;E5RJR5;E7ERH2;F8W8N3;P63208-2	S-phase kinase-associated protein 1	SKP1
0.610304	1.62082	P19823;Q5T985;Q5T987;CON__Q9TRI1	P19823;Q5T985	Inter-alpha-trypsin inhibitor heavy chain H2	ITIH2
0.611758	-0.181471	Q8N142;Q8N142-2;G3V5D8;G3V232;G3V2N1;P30520	Q8N142;Q8N142-2	Adenylosuccinate synthetase isozyme 1	ADSSL1
0.613091	1.74727	A0A0A0MS51;A0A0A0MT01;P06396-2;P06396-4;P06396-3;CON__Q3SX14;Q5T0I0;A0A0U1RQL8;Q5T0H8	A0A0A0MS51;A0A0A0MT01;P06396-2;P06396-4;P06396-3	Gelsolin	GSN
0.614119	-1.22099	P07237;H7BZ94;H0Y3Z3;I3L398;I3L312;I3L4M2;I3NI03;I3L0S0;I3L3U6;I3L3P5;I3L1Y5;I3L514	P07237;H7BZ94;H0Y3Z3	Protein disulfide-isomerase	P4HB
0.614424	-1.06809	Q02641-2;Q02641-3;Q02641;O00305;O00305-4;Q08289-9;Q08289-3;Q08289-8;O00305-2;Q08289-10;Q08289-6;O00305-3;A0A1C7CYX2;E7EN11;H0Y476;A0A1B0GTA9;A0A1B0GTF6;A0A1B0GU53;A0A1B0GTN8;A0A1B0GTS4;A0A1B0GVB2;Q08289-7;Q08289-5;A0A1B0GTX2;A0A087WVX5;Q08289;Q08289-2;A0A1B0GWF9;A0A494C184;A0A2R8Y555;Q6TME4;A0A1B0GUK4;A0A494C0B2;A0A2U3TZM7;Q08289-4;A0A1B0GTP5;A0A1B0GVU5;A0A494C0Z9;A0A1B0GUI8;A0A1B0GXG0;A0A1B0GUW8…	Q02641-2;Q02641-3;Q02641	Voltage-dependent L-type calcium channel subunit beta-1	CACNB1
0.614778	-1.07259	P61981	P61981	14-3-3 protein gamma;14-3-3 protein gamma, N-terminally processed	YWHAG
0.614844	-1.24266	P11217;P11217-2;H0Y4Z6	P11217;P11217-2	Glycogen phosphorylase, muscle form	PYGM
0.617816	1.15902	E7EVA0;P27816;P27816-6;P27816-4;P27816-2;B5MEG9;H0Y2V1;F8W9U4	E7EVA0	Microtubule-associated protein	MAP4
0.618312	-0.433406	P00387-3;P00387;P00387-2;B1AHF3	P00387-3;P00387;P00387-2;B1AHF3	NADH-cytochrome b5 reductase 3;NADH-cytochrome b5 reductase 3 membrane-bound form;NADH-cytochrome b5 reductase 3 soluble form	CYB5R3
0.618624	0.65335	Q13526;K7EN45;K7EMU7	Q13526;K7EN45;K7EMU7	Peptidyl-prolyl cis-trans isomerase NIMA-interacting 1	PIN1
0.61888	-0.675194	Q9UHG3;Q9UHG3-2;F8W8W4;C9K055;C9JM55;C9JGT6	Q9UHG3;Q9UHG3-2;F8W8W4	Prenylcysteine oxidase 1	PCYOX1
0.622423	0.862644	Q9Y490	Q9Y490	Talin-1	TLN1
0.623635	0.679666	Q8WUM4;Q8WUM4-2;F8WDK9;A0A3B3IT07;Q8WUM4-3	Q8WUM4;Q8WUM4-2	Programmed cell death 6-interacting protein	PDCD6IP
0.627979	0.80978	P00738;J3QR68;H0Y300;A0A0C4DGL8;P00738-2;J3QLC9;A0A087WU08;H3BS21;J3KTC3;J3KRH2;J3KSV1;J3QQI8;H3BMJ7	P00738;J3QR68;H0Y300;A0A0C4DGL8;P00738-2;J3QLC9;A0A087WU08	Haptoglobin;Haptoglobin alpha chain;Haptoglobin beta chain	HP
0.629242	-0.514792	Q12797-3;Q12797-4;Q12797;E5RHJ2;E5RHK2;G3XAN5;E5RG29;E5RG56;Q12797-7;Q12797-9;Q12797-6;Q12797-11;Q12797-5;Q12797-8;Q12797-2;Q12797-10	Q12797-3;Q12797-4	Aspartyl/asparaginyl beta-hydroxylase	ASPH
0.629403	-0.453527	P24298;Q8TD30;Q8TD30-2	P24298	Alanine aminotransferase 1	GPT
0.630192	0.321208	Q04637;Q04637-4;E7EX73;E7EUU4;Q04637-3;Q04637-5;E9PGM1;Q04637-7;Q04637-6;Q04637-8;Q04637-9;C9JF13;C9J6B6;C9K073;C9J2Z7;H7C0V6;H7C044;A0A6Q8PFB2	Q04637;Q04637-4;E7EX73;E7EUU4;Q04637-3;Q04637-5;E9PGM1;Q04637-7;Q04637-6;Q04637-8;Q04637-9	Eukaryotic translation initiation factor 4 gamma 1	EIF4G1
0.631647	-1.01857	P36969;K7ERP4;A0A087X2I2;A0A087WT12;P36969-2;K7EKX7;R4GNE4;K7ENB4;K7EJ20;A0A0A0MTT1;A0A087X247	P36969;K7ERP4;A0A087X2I2;A0A087WT12;P36969-2;K7EKX7;R4GNE4;K7ENB4;K7EJ20;A0A0A0MTT1	Phospholipid hydroperoxide glutathione peroxidase, mitochondrial;Glutathione peroxidase	GPX4
0.631742	-0.899968	Q99623;J3KPX7;F5GY37;Q99623-2;F5GWA7;F5H3X6;F5H0C5;F5H2D2;U3KPZ5	Q99623;J3KPX7;F5GY37;Q99623-2;F5GWA7;F5H3X6	Prohibitin-2	PHB2
0.631985	-0.856297	Q96IX5	Q96IX5	Up-regulated during skeletal muscle growth protein 5	USMG5
0.635793	0.85723	P62834;A0A075B6Q0	P62834;A0A075B6Q0	Ras-related protein Rap-1A	RAP1A
0.637947	-0.280305	A0A0C4DH38	A0A0C4DH38		IGHV5-51
0.639667	-0.453356	P43155;P43155-2;P43155-3;H0Y4Z7;B7ZBP5;A6PVN3	P43155;P43155-2;P43155-3	Carnitine O-acetyltransferase	CRAT
0.64254	-0.638209	P13805-2;P13805;P13805-3;K7EQL4;M0QZU8;M0QZY5;Q3B759;M0QX01;K7ELB0;K7EKM3;M0QY38;E7EPW4;P45379;A0A590UK21;A0A0A0MRJ5;A0A499FJM7;A0A0A0MRJ4;E7EPN8;A0A590UK91;Q7Z554;P45379-7;P45379-11;P45379-8;P45379-10;P45379-4;P45379-2;P45379-3;P45379-5;P45379-6	P13805-2;P13805;P13805-3;K7EQL4;M0QZU8;M0QZY5;Q3B759;M0QX01	Troponin T, slow skeletal muscle	TNNT1
0.643329	-0.224288	P31040;D6RFM5;P31040-2;A0A087X1I3;P31040-3;A0A494C1T6;H0Y8X1	P31040;D6RFM5;P31040-2;A0A087X1I3;P31040-3	Succinate dehydrogenase [ubiquinone] flavoprotein subunit, mitochondrial	SDHA
0.643537	0.605329	P50395;P50395-2;Q5SX87;V9GYF8;Q5SX90;Q5SX86;V9GYJ7;Q5SX91	P50395;P50395-2;Q5SX87	Rab GDP dissociation inhibitor beta	GDI2
0.644531	-0.411659	P51114;P51114-3;B4DXZ6;P51114-2;E7EU85;E9PFF5;H7C4S4;P51116	P51114;P51114-3;B4DXZ6;P51114-2;E7EU85;E9PFF5	Fragile X mental retardation syndrome-related protein 1	FXR1
0.644806	-0.726351	Q04837;A0A0G2JLD8;E7EUY5;C9K0U8	Q04837;A0A0G2JLD8;E7EUY5;C9K0U8	Single-stranded DNA-binding protein, mitochondrial	SSBP1
0.647343	-0.94319	P09913;A0A087X279	P09913;A0A087X279	Interferon-induced protein with tetratricopeptide repeats 2	IFIT2
0.647402	-0.81044	Q13310-3;B1ANR0;Q13310-2;Q13310;H0Y5F5;H0YEU6;H0YCC8;B1ANR1;P11940-2;H0YEQ8;H0YBN4;A0A087WTT1;E7EQV3;E7ERJ7;P11940;E5RH24;E5RJB9;E5RGH3;H0YAR2;E5RHG7;P0CB38;Q5JQF8	Q13310-3;B1ANR0;Q13310-2;Q13310;H0Y5F5	Polyadenylate-binding protein 4;Polyadenylate-binding protein	PABPC4
0.647652	0.940337	P36955;I3L4Z0;I3L4N7;CON__Q95121;I3L4F9;I3L107;I3L3Z3;I3L2R7;I3L425;I3L1U4	P36955	Pigment epithelium-derived factor	SERPINF1
0.657982	-0.631235	O95210	O95210	Starch-binding domain-containing protein 1	STBD1
0.659684	0.84806	P07311;G3V2U7;G3V3F8;G3V597;P07311-2	P07311;G3V2U7	Acylphosphatase-1;Acylphosphatase	ACYP1
0.661652	0.851237	P33121;E7EPM6;P33121-3;P33121-2;B7Z3Z9;D6RER0;H0Y9U7;H0Y9Z9;D6RG07;A0A494C116;A0A499FJL5;C9J8C7;E7ERD7;A0A494C0J9;A0A494C0B6;A0A494BZW8;Q9ULC5;Q9UKU0-6;Q9UKU0-8;Q9UKU0-9;Q9UKU0-3;Q9UKU0-5;Q9ULC5-4;Q9UKU0-7;Q9UKU0-2;Q9ULC5-3;Q9UKU0;Q9UKU0-1	P33121;E7EPM6;P33121-3;P33121-2;B7Z3Z9	Long-chain-fatty-acid--CoA ligase 1	ACSL1
0.664937	-1.01133	P23786;A0A1B0GTB8;A0A1B0GWC0;A0A1B0GVF3;A0A1B0GV75;A0A1B0GTM0	P23786;A0A1B0GTB8;A0A1B0GWC0;A0A1B0GVF3;A0A1B0GV75	Carnitine O-palmitoyltransferase 2, mitochondrial	CPT2
0.665158	-0.933451	Q7Z3D6-2;Q7Z3D6;Q7Z3D6-3;H0YB09;Q7Z3D6-5;Q7Z3D6-4;H0YB62;A0A0C4DGD4;E5RJ62;E5RIU5;A0A0C4DGD8	Q7Z3D6-2;Q7Z3D6;Q7Z3D6-3;H0YB09;Q7Z3D6-5;Q7Z3D6-4;H0YB62	UPF0317 protein C14orf159, mitochondrial	C14orf159
0.669116	0.830477	Q15836	Q15836	Vesicle-associated membrane protein 3	VAMP3
0.670609	1.64562	P84243;K7EK07;P68431;Q71DI3;Q16695;K7EMV3;A0A590UJJ6;B4DEB1;K7ES00;Q6NXT2;K7EP01;Q5TEC6	P84243;K7EK07;P68431;Q71DI3;Q16695;K7EMV3;A0A590UJJ6;B4DEB1;K7ES00	Histone H3.3;Histone H3;Histone H3.1;Histone H3.2;Histone H3.1t	H3F3A;H3F3B;HIST1H3A;HIST2H3A;HIST3H3
0.671101	-0.428567	P04632;A0A0C4DGQ5;K7ELJ7;K7EM73;K7EIV0;A0A075B7C0;U3KQE2;K7EKD8;U3KPR7;Q96L46;K7ES78;K7EMQ1	P04632;A0A0C4DGQ5;K7ELJ7;K7EM73;K7EIV0;A0A075B7C0;U3KQE2;K7EKD8	Calpain small subunit 1	CAPNS1
0.67295	0.841506	P22352;A0A087X1J7;H0YBE4;E5RG32;H0YC19	P22352;A0A087X1J7	Glutathione peroxidase 3;Glutathione peroxidase	GPX3
0.673642	-0.678147	Q9NPJ3;Q9NPJ3-2	Q9NPJ3;Q9NPJ3-2	Acyl-coenzyme A thioesterase 13;Acyl-coenzyme A thioesterase 13, N-terminally processed	ACOT13
0.674599	0.669521	P19338;H7BY16	P19338;H7BY16	Nucleolin	NCL
0.676267	-0.938838	Q02218;A0A0D9SFS3;Q02218-3;C9J4G7	Q02218;A0A0D9SFS3;Q02218-3	2-oxoglutarate dehydrogenase, mitochondrial	OGDH
0.678609	-0.590382	O00330;O00330-3;H0YD97;O00330-2;E9PLU0;E9PRI6	O00330;O00330-3;H0YD97;O00330-2	Pyruvate dehydrogenase protein X component, mitochondrial	PDHX
0.681253	-0.38276	O14818;O14818-2;H0Y586;Q8TAA3;Q8TAA3-2;Q8TAA3-5;A0A087WYS6;O14818-4;F5GY34	O14818;O14818-2;H0Y586;Q8TAA3;Q8TAA3-2;Q8TAA3-5	Proteasome subunit alpha type-7;Proteasome subunit alpha type-7-like	PSMA7;PSMA8
0.681712	-0.660038	P10916;G3V1V8;A0A590UK07	P10916;G3V1V8	Myosin regulatory light chain 2, ventricular/cardiac muscle isoform	MYL2
0.682662	0.866973	P02042;E9PFT6	P02042;E9PFT6	Hemoglobin subunit delta	HBD
0.68314	0.764921	Q9BS92;F2Z3L7	Q9BS92;F2Z3L7	Protein NipSnap homolog 3B	NIPSNAP3B
0.683288	-0.442347	P09493;A0A0S2Z4G6;P09493-9;H0YKP3;A0A087WTJ7;A0A494C0V8;H0YL80;H0YLS7;K7ELP0;A0A494C0I0	P09493;A0A0S2Z4G6;P09493-9;H0YKP3	Tropomyosin alpha-1 chain	TPM1
0.683983	-1.45983	P25705;P25705-3;K7ENJ4;K7ERX7;K7ESA0	P25705;P25705-3	ATP synthase subunit alpha, mitochondrial	ATP5A1
0.687854	-0.312821	Q16851-2;C9JNZ1;C9JVG3;C9JWG0;C9JUW1;C9JTZ5;F2Z3H1;C9J3M0;F2Z3P4;F8WC70	Q16851-2	UTP--glucose-1-phosphate uridylyltransferase	UGP2
0.689772	-1.10647	P31930;O75439;G3V0E4	P31930	Cytochrome b-c1 complex subunit 1, mitochondrial	UQCRC1
0.690875	0.771116	O95747;C9JIG9	O95747;C9JIG9	Serine/threonine-protein kinase OSR1	OXSR1
0.691955	-0.751918	Q9BVC6	Q9BVC6	Transmembrane protein 109	TMEM109
0.692008	-0.734084	Q16762;B1AH48	Q16762	Thiosulfate sulfurtransferase	TST
0.692198	1.72012	P01602	P01602	Ig kappa chain V-I region HK102	IGKV1-5
0.692399	0.528883	P13010;C9JZ81	P13010	X-ray repair cross-complementing protein 5	XRCC5
0.693528	-0.679113	P43034;A0A6Q8PFU3;A0A6Q8PFT2;A0A6Q8PG63;A0A6Q8PH33;I3L3N5;I3L495;P43034-2	P43034;A0A6Q8PFU3;A0A6Q8PFT2;A0A6Q8PG63;A0A6Q8PH33	Platelet-activating factor acetylhydrolase IB subunit alpha	PAFAH1B1
0.69364	0.963747	J3QRS3;O14950;P19105;J3KTJ1	J3QRS3;O14950;P19105;J3KTJ1	Myosin regulatory light chain 12B;Myosin regulatory light chain 12A	MYL12A;MYL12B
0.69692	0.465187	P04080;A0A1W2PS52;A0A1W2PQG6	P04080;A0A1W2PS52	Cystatin-B	CSTB
0.700659	-0.803182	P24534;C9JZW3;F8WF65;F2Z2G2	P24534	Elongation factor 1-beta	EEF1B2
0.703567	0.796151	O00764;F2Z2Y4;O00764-3;O00764-2	O00764;F2Z2Y4;O00764-3;O00764-2	Pyridoxal kinase	PDXK
0.705031	0.441963	P54578;A6NJA2;P54578-2;P54578-3;J3QQT6;J3KS55;H0YA47	P54578;A6NJA2;P54578-2;P54578-3	Ubiquitin carboxyl-terminal hydrolase 14;Ubiquitin carboxyl-terminal hydrolase	USP14
0.706588	0.748726	P42766;F2Z388	P42766;F2Z388	60S ribosomal protein L35	RPL35
0.707169	-0.680769	O14958;O14958-2	O14958;O14958-2	Calsequestrin-2	CASQ2
0.712385	-0.583983	P51858;P51858-3;P51858-2	P51858;P51858-3;P51858-2	Hepatoma-derived growth factor	HDGF
0.715186	1.27451	P16157-3;P16157-14;P16157-12;P16157-16;P16157-10;P16157-5;P16157;P16157-8;P16157-7;P16157-21;P16157-15;P16157-13;P16157-6;P16157-4;P16157-9;P16157-11;P16157-2;H0YBS0;A0A2R8Y4B0;H0YAY8;A0A087X0B4;P16157-20	P16157-3;P16157-14;P16157-12;P16157-16;P16157-10;P16157-5;P16157;P16157-8;P16157-7;P16157-21;P16157-15;P16157-13;P16157-6;P16157-4;P16157-9;P16157-11;P16157-2;H0YBS0	Ankyrin-1	ANK1
0.7156	-0.457106	P07951;U3KQK2;A0A2R8Y6A3	P07951	Tropomyosin beta chain	TPM2
0.719939	-0.736016	P62258;P62258-2;B4DJF2;I3L3T1;K7EIT4;I3L0W5	P62258;P62258-2;B4DJF2;I3L3T1	14-3-3 protein epsilon	YWHAE
0.724373	0.952	Q6P587;Q6P587-2;Q6P587-3	Q6P587;Q6P587-2;Q6P587-3	Acylpyruvase FAHD1, mitochondrial	FAHD1
0.725657	-1.01367	Q8N8N7;G3V3Y1;G3V2R9;Q8N8N7-2	Q8N8N7;G3V3Y1;G3V2R9	Prostaglandin reductase 2	PTGR2
0.726363	-0.504332	P14550;V9GYG2;V9GYP9;Q5T621	P14550	Alcohol dehydrogenase [NADP(+)]	AKR1A1
0.727908	-0.649274	P39019;M0R2L9;M0QYF7;M0R140;A0A075B6E2	P39019;M0R2L9;M0QYF7;M0R140	40S ribosomal protein S19	RPS19
0.728114	0.971983	P06312	P06312	Ig kappa chain V-IV region	IGKV4-1
0.733344	-0.405324	Q6DKJ4;A0A0G2JQK5	Q6DKJ4;A0A0G2JQK5	Nucleoredoxin	NXN
0.733684	0.567227	P04040	P04040	Catalase	CAT
0.733841	0.959691	Q15102;M0R389;M0R1K3;M0QZT2;M0QXS6;M0R323	Q15102;M0R389;M0R1K3	Platelet-activating factor acetylhydrolase IB subunit gamma	PAFAH1B3
0.740717	0.805227	P01834;A0A5H1ZRQ3	P01834;A0A5H1ZRQ3	Ig kappa chain C region	IGKC
0.743379	0.695205	P02647;F8W696	P02647;F8W696	Apolipoprotein A-I;Proapolipoprotein A-I;Truncated apolipoprotein A-I	APOA1
0.743405	-1.50036	Q14315;Q14315-2	Q14315;Q14315-2	Filamin-C	FLNC
0.744024	0.385153	Q99627;E9PGT6;Q99627-2;H7C3S9	Q99627;E9PGT6;Q99627-2;H7C3S9	COP9 signalosome complex subunit 8	COPS8
0.746737	-0.556145	Q86Y39;Q86Y39-2;K7EQ77;K7EK78;K7EP35;K7EMT4	Q86Y39;Q86Y39-2;K7EQ77;K7EK78;K7EP35;K7EMT4	NADH dehydrogenase [ubiquinone] 1 alpha subcomplex subunit 11	NDUFA11
0.74974	-0.817595	Q9Y277-2;E5RFP6	Q9Y277-2;E5RFP6	Voltage-dependent anion-selective channel protein 3	VDAC3
0.752048	0.670516	P63244;H0Y8W2;J3KPE3;H0YAF8;H0YAM7;D6REE5;D6R9L0;D6RAC2;D6R9Z1;D6RFX4;D6RHH4;D6RFZ9;D6RF23;H0Y9P0;E9PD14;D6RAU2;H0Y8R5;D6RBD0;D6R909;D6RHJ5;D6RGK8	P63244;H0Y8W2;J3KPE3;H0YAF8;H0YAM7;D6REE5;D6R9L0;D6RAC2;D6R9Z1;D6RFX4;D6RHH4	Guanine nucleotide-binding protein subunit beta-2-like 1;Guanine nucleotide-binding protein subunit beta-2-like 1, N-terminally processed	GNB2L1
0.757267	0.867615	A0A4W8ZXM2;A0A0B4J1Y9;A0A0B4J1V6	A0A4W8ZXM2;A0A0B4J1Y9		IGHV3-72
0.758373	-1.54646	O00499-9;O00499-11;O00499;O00499-10;O00499-2;O00499-5;O00499-7;O00499-8;O00499-4;O00499-6;O00499-3;Q9UBW5;P49418-2;P49418;Q9UBW5-2;Q9UBW5-3;S4R418	O00499-9;O00499-11;O00499;O00499-10;O00499-2;O00499-5;O00499-7;O00499-8;O00499-4;O00499-6;O00499-3	Myc box-dependent-interacting protein 1	BIN1
0.766551	0.47101	P38117;P38117-2;M0QY67	P38117;P38117-2;M0QY67	Electron transfer flavoprotein subunit beta	ETFB
0.768205	0.911421	P00734;E9PIT3;C9JV37	P00734;E9PIT3;C9JV37	Prothrombin;Activation peptide fragment 1;Activation peptide fragment 2;Thrombin light chain;Thrombin heavy chain	F2
0.771066	-0.544899	Q9BX68	Q9BX68	Histidine triad nucleotide-binding protein 2, mitochondrial	HINT2
0.771958	-0.527179	Q9UJZ1;Q9UJZ1-2;A0A087WYB4;F2Z2I8	Q9UJZ1;Q9UJZ1-2;A0A087WYB4;F2Z2I8	Stomatin-like protein 2, mitochondrial	STOML2
0.774617	-0.323153	P11310;Q5T4U5;P11310-2;B7Z9I1;E9PJM9;E9PRX4;H0YDT5	P11310;Q5T4U5;P11310-2;B7Z9I1	Medium-chain specific acyl-CoA dehydrogenase, mitochondrial	ACADM
0.779639	-0.745842	O75112-2;O75112-7;O75112;O75112-3;A0A0C4DGG7;A0A096LPD7	O75112-2;O75112-7;O75112;O75112-3	LIM domain-binding protein 3	LDB3
0.781395	-1.40435	Q9NQC3-3;Q9NQC3;Q9NQC3-2;H7C106;F8W914;Q9NQC3-5;Q9NQC3-4;Q9NQC3-6;A0A0U1RQR6	Q9NQC3-3;Q9NQC3;Q9NQC3-2;H7C106;F8W914;Q9NQC3-5;Q9NQC3-4;Q9NQC3-6;A0A0U1RQR6	Reticulon-4;Reticulon	RTN4
0.783131	1.75194	P02549;P02549-2	P02549;P02549-2	Spectrin alpha chain, erythrocytic 1	SPTA1
0.783682	-0.63455	P54819;F8W1A4;P54819-2;P54819-5;P54819-3;P54819-6;F8VY04;A0A5K1VW67;F8VZG5;A0A5F9ZHP2;P54819-4;G3V213;F8VPP1	P54819;F8W1A4;P54819-2;P54819-5;P54819-3;P54819-6;F8VY04;A0A5K1VW67;F8VZG5;A0A5F9ZHP2;P54819-4;G3V213	Adenylate kinase 2, mitochondrial;Adenylate kinase 2, mitochondrial, N-terminally processed;Adenylate kinase 2, mitochondrial	AK2
0.785773	0.422633	P13798;C9JIF9;H7C393;H7C1U0;C9JLK2;F8WEH5;H0YFE5	P13798;C9JIF9;H7C393	Acylamino-acid-releasing enzyme	APEH
0.790712	0.742946	P20340;P20340-2;P20340-4;F5H3K7;P20340-3;C9JU14;F5GX61;Q14964;C9JB90;C9J0I2	P20340;P20340-2;P20340-4;F5H3K7;P20340-3	Ras-related protein Rab-6A	RAB6A
0.792091	1.72685	A0A0G2JPR0;P0C0L4;A0A140TA49;A0A140TA32;P0C0L4-2	A0A0G2JPR0;P0C0L4;A0A140TA49;A0A140TA32;P0C0L4-2	Complement C4-A;Complement C4 beta chain;Complement C4-A alpha chain;C4a anaphylatoxin;C4b-A;C4d-A;Complement C4 gamma chain	C4A
0.792131	0.523334	P02790;Q9BS19	P02790;Q9BS19	Hemopexin	HPX
0.802345	-0.546092	P35613;P35613-2;P35613-4;A0A087WUV8;P35613-3;A0A087X2B5;I3L192;R4GMX5;R4GN83;A0A2R8YDZ0	P35613;P35613-2;P35613-4;A0A087WUV8;P35613-3;A0A087X2B5;I3L192	Basigin	BSG
0.809846	0.289571	Q9H477-2;Q9H477	Q9H477-2;Q9H477	Ribokinase	RBKS
0.810607	0.578972	Q13404;I3L0A0;Q13404-8;Q13404-7;Q13404-2;Q13404-1;G3V2F7;A0A0A0MSL3;Q13404-6	Q13404;I3L0A0;Q13404-8;Q13404-7;Q13404-2;Q13404-1;G3V2F7;A0A0A0MSL3;Q13404-6	Ubiquitin-conjugating enzyme E2 variant 1	UBE2V1;TMEM189-UBE2V1
0.812957	-0.85563	Q9HDC5	Q9HDC5	Junctophilin-1	JPH1
0.816348	-1.01389	Q9Y2J8;Q9Y2J8-2	Q9Y2J8;Q9Y2J8-2	Protein-arginine deiminase type-2	PADI2
0.820475	0.309581	P13639;Q15029;M0R0I6;K7EJ74;K7EP67;Q15029-2;Q15029-3	P13639	Elongation factor 2	EEF2
0.821112	-0.40554	P31937;H7BZL2	P31937	3-hydroxyisobutyrate dehydrogenase, mitochondrial	HIBADH
0.824806	0.672966	P01857;A0A0A0MS08;A0A0A0MS07	P01857;A0A0A0MS08;A0A0A0MS07	Ig gamma-1 chain C region	IGHG1
0.825315	-0.893849	O95139;A0A087WZX2;O95139-2	O95139;A0A087WZX2;O95139-2	NADH dehydrogenase [ubiquinone] 1 beta subcomplex subunit 6	NDUFB6
0.833101	-0.426879	P48047;A0A494C0K9;H7C0C1;H7C086;H7C068	P48047;A0A494C0K9;H7C0C1	ATP synthase subunit O, mitochondrial	ATP5O
0.833371	0.546765	O75608;A0A087X1K9;O75608-2;E5RGR0;B4DP64;E5RJ48;E5RI35	O75608;A0A087X1K9;O75608-2;E5RGR0;B4DP64	Acyl-protein thioesterase 1	LYPLA1
0.837406	-0.743626	P52565;J3QQX2;J3KTF8;J3KRE2;J3KRY1;P52565-2;J3KS60	P52565;J3QQX2;J3KTF8;J3KRE2;J3KRY1;P52565-2	Rho GDP-dissociation inhibitor 1	ARHGDIA
0.838404	0.942722	P18085;C9JPM4;C9JAK5;U3KQF2	P18085;C9JPM4;C9JAK5	ADP-ribosylation factor 4	ARF4
0.843778	-1.06925	O75947;O75947-2;F5H608	O75947;O75947-2	ATP synthase subunit d, mitochondrial	ATP5H
0.846329	1.09724	P06753-5;P06753-4;P06753-7	P06753-5;P06753-4;P06753-7	Tropomyosin alpha-3 chain	TPM3
0.847895	-0.438085	Q9UJS0;Q9UJS0-2;R4GN64	Q9UJS0;Q9UJS0-2	Calcium-binding mitochondrial carrier protein Aralar2	SLC25A13
0.849445	1.28648	Q13907;Q13907-2;C9JD53	Q13907;Q13907-2	Isopentenyl-diphosphate Delta-isomerase 1	IDI1
0.8497	-0.587898	P46926;D6RAY7;D6R9P4;D6RFF8;P46926-2;D6RB13;D6R917;Q8TDQ7;Q8TDQ7-3;Q8TDQ7-2;V9GYK3;Q8TDQ7-4;Q8TDQ7-5;D6RFK5;V9GYW0	P46926;D6RAY7;D6R9P4;D6RFF8;P46926-2;D6RB13	Glucosamine-6-phosphate isomerase 1;Glucosamine-6-phosphate isomerase	GNPDA1
0.849988	-1.06898	P22695;H3BRG4;H3BSJ9;H3BP04;H3BUE4;H3BUI9;A0A087WVZ4	P22695;H3BRG4;H3BSJ9	Cytochrome b-c1 complex subunit 2, mitochondrial	UQCRC2
0.85639	0.597626	P01743;P01742;P0DP01;A0A0C4DH29;A0A0B4J2H0	P01743;P01742;P0DP01;A0A0C4DH29;A0A0B4J2H0	Ig heavy chain V-I region HG3;Ig heavy chain V-I region EU	IGHV1-3;IGHV1-69-2
0.856589	1.05902	P09493-10;P09493-4;P09493-3;H0YKX5	P09493-10;P09493-4;P09493-3;H0YKX5	Tropomyosin alpha-1 chain	TPM1
0.858383	0.557437	P13987;E9PNW4;A0A2U3TZL5;P13987-2;H0YET2	P13987;E9PNW4;A0A2U3TZL5;P13987-2;H0YET2	CD59 glycoprotein	CD59
0.868286	-0.214306	P00505;P00505-2	P00505;P00505-2	Aspartate aminotransferase, mitochondrial	GOT2
0.869048	-1.61569	P35609;P35609-2;A0A494C1A0;F6THM6;A0A494C060;A0A494C166;A0A494C033;A0A494C0Q3;A0A494C031	P35609;P35609-2;A0A494C1A0;F6THM6;A0A494C060	Alpha-actinin-2	ACTN2
0.872688	-1.06606	P53597;A0A494C0D1;H7C233	P53597	Succinyl-CoA ligase [ADP/GDP-forming] subunit alpha, mitochondrial	SUCLG1
0.874412	0.48115	A0A0G2JMB2	A0A0G2JMB2
0.87443	-0.876545	P00156	P00156	Cytochrome b	MT-CYB
0.878801	0.709867	Q9UNE7;H3BS86;Q9UNE7-2;H3BTA3;H3BUD0	Q9UNE7;H3BS86;Q9UNE7-2;H3BTA3	E3 ubiquitin-protein ligase CHIP	STUB1
0.880273	0.971631	P02652;V9GYM3;V9GYE3;V9GYG9;V9GYC1;V9GYS1	P02652;V9GYM3;V9GYE3;V9GYG9;V9GYC1;V9GYS1	Apolipoprotein A-II;Proapolipoprotein A-II;Truncated apolipoprotein A-II	APOA2
0.891051	-0.357556	P54296;A0A0J9YVV7;E7EWH9	P54296;A0A0J9YVV7;E7EWH9	Myomesin-2	MYOM2
0.891956	0.406488	Q15185;A0A087WYT3;Q15185-4;Q15185-3;B4DDC6;Q15185-2	Q15185;A0A087WYT3;Q15185-4;Q15185-3;B4DDC6	Prostaglandin E synthase 3	PTGES3
0.892773	0.606577	P17655;P17655-2;C9JWY7	P17655;P17655-2	Calpain-2 catalytic subunit	CAPN2
0.897325	0.664475	P43652;CON__REFSEQ:XP_585019	P43652	Afamin	AFM
0.897503	-0.488816	Q9UBW8;F5H7C6;F5GYF7;F5H248;F5H4U8;F5H4Z0;F5H3M6;G3XAP1;F5GXT7	Q9UBW8;F5H7C6;F5GYF7;F5H248	COP9 signalosome complex subunit 7a	COPS7A
0.900906	0.655106	P60709;E7EVS6;A0A2R8Y793;A0A6Q8PFE4;G5E9R0;A0A6Q8PH58;A0A2R8YGF8;C9JUM1;C9JZR7;C9JTX5;A5A3E0;A0A2R8YEA7;A0A6Q8PGD7;A0A2R8YFE2	P60709;E7EVS6;A0A2R8Y793;A0A6Q8PFE4	Actin, cytoplasmic 1;Actin, cytoplasmic 1, N-terminally processed	ACTB
0.902884	0.715013	P25311;C9JEV0;H7BZJ8	P25311;C9JEV0	Zinc-alpha-2-glycoprotein	AZGP1
0.913257	1.14112	A0A075B7B8	A0A075B7B8		IGHV3OR16-12
0.915683	-1.22343	Q9H7Z7;A6NHH0;X6RJ95	Q9H7Z7;A6NHH0;X6RJ95	Prostaglandin E synthase 2;Prostaglandin E synthase 2 truncated form	PTGES2
0.916509	-0.707619	P36957;P36957-2;Q86SW4;H0YJF9;G3V5M3;G3V3F0	P36957;P36957-2;Q86SW4	Dihydrolipoyllysine-residue succinyltransferase component of 2-oxoglutarate dehydrogenase complex, mitochondrial	DLST
0.921781	-0.398798	P30048;P30048-2	P30048;P30048-2	Thioredoxin-dependent peroxide reductase, mitochondrial	PRDX3
0.930345	1.45572	P05155;P05155-2;P05155-3;E9PGN7;H9KV48;H0YCA1;CON__P50448	P05155;P05155-2;P05155-3;E9PGN7;H9KV48	Plasma protease C1 inhibitor	SERPING1
0.931375	0.752248	P07738;C9JH23	P07738	Bisphosphoglycerate mutase	BPGM
0.934184	-0.55353	O75251;F5H5N1;F5GXJ1;O75251-2;A0A087WXF6;A0A087WTI3	O75251;F5H5N1;F5GXJ1;O75251-2;A0A087WXF6;A0A087WTI3	NADH dehydrogenase [ubiquinone] iron-sulfur protein 7, mitochondrial	NDUFS7
0.941387	1.68484	P21333;P21333-2;Q60FE5;A0A087WWY3;F8WE98;H0Y5C6;H0Y5F3;A0A669KBC6	P21333;P21333-2;Q60FE5;A0A087WWY3	Filamin-A	FLNA
0.941591	1.05988	P01019	P01019	Angiotensinogen;Angiotensin-1;Angiotensin-2;Angiotensin-3;Angiotensin-4;Angiotensin 1-9;Angiotensin 1-7;Angiotensin 1-5;Angiotensin 1-4	AGT
0.948864	-1.38613	Q9UI09;F8VRD8;Q9UI09-2;H0YID5;F8VXI1;H0YIT1	Q9UI09;F8VRD8	NADH dehydrogenase [ubiquinone] 1 alpha subcomplex subunit 12	NDUFA12
0.955414	-1.06659	Q9Y6M9;A0A3B3IT57;E7EWZ0;E9PF49;E9PH64	Q9Y6M9;A0A3B3IT57;E7EWZ0;E9PF49;E9PH64	NADH dehydrogenase [ubiquinone] 1 beta subcomplex subunit 9	NDUFB9
0.957505	0.600263	P02774;D6RF35;P02774-3;P02774-2;D6RBJ7;CON__Q3MHN5;CON__ENSEMBL:ENSBTAP00000018229;D6RF20	P02774;D6RF35;P02774-3;P02774-2;D6RBJ7	Vitamin D-binding protein	GC
0.965593	0.587249	P07384;E9PL37;E9PRM1;E9PJJ3;E9PLC9;E9PMC6;E9PJA6;E9PSA6;E9PQB3;E9PLX0;E9PIA9	P07384	Calpain-1 catalytic subunit	CAPN1
0.967152	2.27051	P01624;A0A0C4DH90;A0A075B6H7;A0A0C4DH55	P01624;A0A0C4DH90;A0A075B6H7;A0A0C4DH55	Ig kappa chain V-III region POM	IGKV3OR2-268;IGKV3-7;IGKV3D-7
0.974675	-1.09844	Q93034;H0YCA0;E9PP19	Q93034	Cullin-5	CUL5
0.974882	0.996044	P37840;E7EPV7;A0A669KB41;A0A669KBH5;P37840-2;D6RA31;H6UYS7;P37840-3;Q16143;G4Y816	P37840;E7EPV7;A0A669KB41;A0A669KBH5;P37840-2;D6RA31;H6UYS7;P37840-3	Alpha-synuclein	SNCA
0.980142	-1.01982	Q9Y2Q3;Q9Y2Q3-3;Q9Y2Q3-2;E9PFN5;Q9Y2Q3-4;C9JNT3	Q9Y2Q3;Q9Y2Q3-3;Q9Y2Q3-2;E9PFN5;Q9Y2Q3-4	Glutathione S-transferase kappa 1	GSTK1
0.986757	-0.278356	Q96IU4;B4DQI4;F8W9U3;Q96IU4-2	Q96IU4;B4DQI4;F8W9U3	Alpha/beta hydrolase domain-containing protein 14B	ABHD14B
0.989919	-0.689846	P08559;P08559-3;P08559-4;P08559-2;Q5JPU3;Q5JPU0;Q5JPU1;Q5JPT9;P29803;Q5JPU2	P08559;P08559-3;P08559-4;P08559-2	Pyruvate dehydrogenase E1 component subunit alpha, somatic form, mitochondrial	PDHA1
0.992162	-0.923753	O43181;H0Y9M8	O43181	NADH dehydrogenase [ubiquinone] iron-sulfur protein 4, mitochondrial	NDUFS4
1.00057	-0.822572	Q12846;Q12846-2;C9JFM5	Q12846;Q12846-2;C9JFM5	Syntaxin-4	STX4
1.00283	0.317918	P61163;R4GMT0;P42025;A0A1B0GVS3	P61163;R4GMT0	Alpha-centractin	ACTR1A
1.00704	0.729285	P00488	P00488	Coagulation factor XIII A chain	F13A1
1.00907	-0.612474	P43304;P43304-2;F5GYK7	P43304;P43304-2	Glycerol-3-phosphate dehydrogenase, mitochondrial	GPD2
1.02355	0.705994	P30153;B3KQV6;C9J9C1;E9PH38;P30154;P30154-2;P30154-5;P30154-4;H0YDG7;P30154-3;M0QXG4;M0R0K6;E9PPI5;E9PNM7;E9PHZ6	P30153;B3KQV6	Serine/threonine-protein phosphatase 2A 65 kDa regulatory subunit A alpha isoform	PPP2R1A
1.03242	-1.04266	P48788;A0A087WXS0;P48788-2	P48788;A0A087WXS0;P48788-2	Troponin I, fast skeletal muscle	TNNI2
1.03343	-1.04629	P06576;H0YH81;F8W079;H0YI37	P06576;H0YH81;F8W079	ATP synthase subunit beta, mitochondrial;ATP synthase subunit beta	ATP5B
1.0364	0.90175	P00491;G3V5M2;G3V2H3;G3V393	P00491;G3V5M2	Purine nucleoside phosphorylase	PNP
1.03683	-1.51855	Q07021;I3L3Q7;I3L3B0	Q07021;I3L3Q7;I3L3B0	Complement component 1 Q subcomponent-binding protein, mitochondrial	C1QBP
1.04785	1.11796	B4E1Z4;P00751;E7ETN3;H7C5H1;A0A0G2JH38;P00751-2;P06681-2;A0A0G2JIE7;H0Y3H6;C9JRT3;H7C526	B4E1Z4;P00751;E7ETN3;H7C5H1	Complement factor B;Complement factor B Ba fragment;Complement factor B Bb fragment	CFB
1.06132	0.596873	Q14103;Q14103-3;H0YA96;H0Y8G5;Q14103-4;Q14103-2;D6RAF8;D6RF44;D6RD83;D6RBQ9	Q14103;Q14103-3;H0YA96;H0Y8G5;Q14103-4;Q14103-2;D6RAF8;D6RF44	Heterogeneous nuclear ribonucleoprotein D0	HNRNPD
1.0662	-0.92354	P34949;H3BPB8;H3BUZ9;F5GX71;H3BMZ9;H3BPP3;H3BP57;H3BT48;P34949-2;H3BNY8;H3BPM5;H3BQX0;H3BU66;H3BN01;H3BPU7;H3BUG1;H3BT46;B4DYB8	P34949;H3BPB8;H3BUZ9;F5GX71;H3BMZ9;H3BPP3;H3BP57;H3BT48;P34949-2;H3BNY8;H3BPM5;H3BQX0	Mannose-6-phosphate isomerase	MPI
1.06855	-0.611816	P10515;H0YDD4;E9PEJ4	P10515;H0YDD4;E9PEJ4	Dihydrolipoyllysine-residue acetyltransferase component of pyruvate dehydrogenase complex, mitochondrial;Acetyltransferase component of pyruvate dehydrogenase complex	DLAT
1.07061	-0.522199	P51649;P51649-2;C9J8Q5;A0A5F9ZI23;A0A5F9ZH98	P51649;P51649-2;C9J8Q5;A0A5F9ZI23	Succinate-semialdehyde dehydrogenase, mitochondrial	ALDH5A1
1.07887	-0.574115	Q00872-10;Q00872;Q00872-3;Q00872-6;Q00872-9;F8VZY0;Q00872-8;Q00872-5;F8VZE0;Q00872-7;G3V1V7;F8W1Z9;A0A669KB32	Q00872-10;Q00872;Q00872-3;Q00872-6;Q00872-9;F8VZY0;Q00872-8;Q00872-5;F8VZE0;Q00872-7;G3V1V7	Myosin-binding protein C, slow-type	MYBPC1
1.08091	-0.793602	P63151;P63151-2;A0A590UJJ1;A0A590UJY3;Q66LE6;E5RFR9;Q9Y2T4-2;Q00005-5;Q00005-4;E5RIY1;Q9Y2T4-4;Q00005-6;Q9Y2T4-3;Q00005-3;Q00005-2;Q9Y2T4;Q00005;Q00005-7;H0YB06	P63151;P63151-2;A0A590UJJ1;A0A590UJY3;Q66LE6;E5RFR9	Serine/threonine-protein phosphatase 2A 55 kDa regulatory subunit B alpha isoform;Serine/threonine-protein phosphatase 2A 55 kDa regulatory subunit B delta isoform	PPP2R2A;PPP2R2D
1.08121	0.982904	P02730;P02730-2;A0A0A0MS98	P02730;P02730-2;A0A0A0MS98	Band 3 anion transport protein	SLC4A1
1.08537	-0.958235	P30049;A0A087WTL3	P30049	ATP synthase subunit delta, mitochondrial	ATP5D
1.09965	-0.552592	P13861;P13861-2;H7C1L0;H7C330;H7C4A9;C9J830;P31323	P13861;P13861-2	cAMP-dependent protein kinase type II-alpha regulatory subunit	PRKAR2A
1.10557	-1.30126	Q9NUJ1;Q9NUJ1-2;Q9NUJ1-3	Q9NUJ1;Q9NUJ1-2	Mycophenolic acid acyl-glucuronide esterase, mitochondrial	ABHD10
1.10609	-0.659214	P51648;A0A5F9ZHN9;A0A5F9ZHI5;J3QRD1;P51648-2;A0A5F9ZI12;A0A5K1VW72;A0A5F9ZGX4;A0A5F9ZHZ9;I3L1M4;J3QKK9;J3KTG1;J3QS00;A0A5F9ZHP6;I3L0X1;I3L2W1;K7EN73;A0A0D9SGC3	P51648;A0A5F9ZHN9;A0A5F9ZHI5;J3QRD1;P51648-2;A0A5F9ZI12;A0A5K1VW72;A0A5F9ZGX4	Fatty aldehyde dehydrogenase	ALDH3A2
1.10664	1.11804	O14732;O14732-2;K7EII9;K7EL65;K7ELF8	O14732;O14732-2	Inositol monophosphatase 2	IMPA2
1.12036	-0.384879	O75746;O75746-2;F8W9J0;H0YFB2;B4DGK6	O75746;O75746-2	Calcium-binding mitochondrial carrier protein Aralar1	SLC25A12
1.12084	1.59661	Q14624;Q14624-2;B7ZKJ8;Q14624-4;Q14624-3;H7C0L5	Q14624;Q14624-2;B7ZKJ8;Q14624-4;Q14624-3;H7C0L5	Inter-alpha-trypsin inhibitor heavy chain H4;70 kDa inter-alpha-trypsin inhibitor heavy chain H4;35 kDa inter-alpha-trypsin inhibitor heavy chain H4	ITIH4
1.13577	-1.18401	O75298;K7EMR7;O75298-3;O75298-2;Q7RTN0	O75298;K7EMR7;O75298-3;O75298-2;Q7RTN0	Reticulon-2;Reticulon	RTN2
1.14333	-0.697191	Q15084;Q15084-5;Q15084-3;Q15084-4;Q15084-2	Q15084;Q15084-5;Q15084-3;Q15084-4;Q15084-2	Protein disulfide-isomerase A6	PDIA6
1.17036	1.15636	O95810	O95810	Serum deprivation-response protein	SDPR
1.18739	0.625827	O43813;E9PHS0;F8WDS9;H7C2E3	O43813;E9PHS0	LanC-like protein 1	LANCL1
1.20343	0.975466	Q14697;F5H6X6;Q14697-3	Q14697;F5H6X6	Neutral alpha-glucosidase AB	GANAB
1.2049	-1.00104	O75223;M0QZK8;H7BZK5;B8ZZK2;O75223-3;O75223-2;O75223-4	O75223;M0QZK8;H7BZK5;B8ZZK2;O75223-3	Gamma-glutamylcyclotransferase	GGCT
1.20675	0.850114	A0A5H1ZRS2;P01614;A0A087X0Q4;A0A075B6P5;A0A087WW87;P01615	A0A5H1ZRS2;P01614;A0A087X0Q4;A0A075B6P5;A0A087WW87;P01615	Ig kappa chain V-II region Cum;Ig kappa chain V-II region FR	IGKV2-40;IGKV2D-28
1.21196	0.881489	P02749;J3QRN2;J3QLI0;J3KS17;CON__P17690	P02749;J3QRN2	Beta-2-glycoprotein 1	APOH
1.21926	1.06761	P00450	P00450	Ceruloplasmin	CP
1.3025	-0.795385	O95182;M0R0N0;M0R1K9	O95182	NADH dehydrogenase [ubiquinone] 1 alpha subcomplex subunit 7	NDUFA7
1.30302	-0.96095	Q16082;A8KAH6;E9PN16	Q16082;A8KAH6	Heat shock protein beta-2	HSPB2
1.32897	-0.910797	O94903;E5RG77;E5RFX7;E5RFZ4;H0YBG2	O94903;E5RG77;E5RFX7	Proline synthase co-transcribed bacterial homolog protein	PROSC
1.33846	1.82258	P08603;A0A0D9SG88;P08603-2;Q5TFM2	P08603	Complement factor H	CFH
1.36566	1.08913	Q02094;Q9UHG9;A0A087WZZ4;A0A0A0MQS8;A0A2R8YEH1	Q02094;Q9UHG9;A0A087WZZ4;A0A0A0MQS8;A0A2R8YEH1	Ammonium transporter Rh type A	RHAG
1.36709	-0.938563	Q16851;A0A087WYS1;E7EUC7;C9JQU9;C9J6Q0	Q16851;A0A087WYS1;E7EUC7	UTP--glucose-1-phosphate uridylyltransferase	UGP2
1.36734	-2.17413	O43920	O43920	NADH dehydrogenase [ubiquinone] iron-sulfur protein 5	NDUFS5
1.37206	-0.442595	P23381;P23381-2;H0YJP3;G3V4C7;G3V3P2;G3V3X0;G3V3S7;G3V5W1;G3V277;G3V4N8;G3V339;G3V2C0;G3V313;G3V4S4;G3V3R3;G3V2F2;G3V3H8;G3V3Y5;G3V227;G3V5H5;G3V2Y7;P78534;G3V4Q0;G3V4A3;G3V4N0	P23381;P23381-2	Tryptophan--tRNA ligase, cytoplasmic;T1-TrpRS;T2-TrpRS	WARS
1.37382	-0.541459	P28161;E9PHN6;F6XZQ7;P28161-2;E9PHN7;E9PLF1;E9PGV1	P28161;E9PHN6;F6XZQ7;P28161-2;E9PHN7;E9PLF1	Glutathione S-transferase Mu 2	GSTM2
1.37736	1.23434	P11166;A0A6Q8PFI8;A6NL68;A0A0D9SG74;A0A0D9SFK9	P11166;A0A6Q8PFI8	Solute carrier family 2, facilitated glucose transporter member 1	SLC2A1
1.39819	-0.372357	P49748;P49748-2;P49748-3;G3V1M7;K7EQP4;J3QRJ8;J3QKU9;K7EJW8;J3KSR4;J3KS89;J9JID6;K7EMF8	P49748;P49748-2;P49748-3	Very long-chain specific acyl-CoA dehydrogenase, mitochondrial	ACADVL
1.40483	1.17181	P19652	P19652	Alpha-1-acid glycoprotein 2	ORM2
1.41072	0.871125	P27169	P27169	Serum paraoxonase/arylesterase 1	PON1
1.46287	-0.560314	P21796;C9JI87	P21796;C9JI87	Voltage-dependent anion-selective channel protein 1	VDAC1
1.49182	1.23089	P04004;H0YJW9	P04004	Vitronectin;Vitronectin V65 subunit;Vitronectin V10 subunit;Somatomedin-B	VTN
1.49243	1.4433	P09104;P09104-2;F5H0C8;U3KQP4	P09104;P09104-2;F5H0C8	Gamma-enolase;Enolase	ENO2
1.51237	-0.733782	P98160;A0A0U1RQT3	P98160	Basement membrane-specific heparan sulfate proteoglycan core protein;Endorepellin;LG3 peptide	HSPG2
1.51531	1.52137	P00747;CON__P06868	P00747	Plasminogen;Plasmin heavy chain A;Activation peptide;Angiostatin;Plasmin heavy chain A, short form;Plasmin light chain B	PLG
1.54395	-1.57414	P62993;J3KT38;P62993-2;J3QRL5;J3QLF6	P62993;J3KT38;P62993-2	Growth factor receptor-bound protein 2	GRB2
1.55047	-1.13217	P19237;A0A087WT47;G3V489;G3V4F8;G3V3L5	P19237;A0A087WT47;G3V489;G3V4F8	Troponin I, slow skeletal muscle	TNNI1
1.70743	1.00364	P14625;Q96GW1;A0A1W2PRR1;H0YIV0;F8W026;F8VPC7	P14625	Endoplasmin	HSP90B1
1.711	1.35267	P02743	P02743	Serum amyloid P-component;Serum amyloid P-component(1-203)	APCS
1.73861	0.822618	P53004;C9J1E1	P53004	Biliverdin reductase A	BLVRA
1.74003	-0.89327	P45880;A0A0A0MR02;P45880-2;P45880-1;Q5JSD2;Q5JSD1;A2A3S1	P45880;A0A0A0MR02;P45880-2;P45880-1;Q5JSD2;Q5JSD1	Voltage-dependent anion-selective channel protein 2	VDAC2
1.74586	1.5797	P16452;P16452-2;P16452-3;F5H563;H3BUR1;H3BPV8	P16452;P16452-2;P16452-3;F5H563	Erythrocyte membrane protein band 4.2	EPB42
1.83928	1.21718	P63261;I3L3I0;I3L1U9;I3L4N8;K7EM38;I3L3R2;J3KT65	P63261;I3L3I0;I3L1U9;I3L4N8	Actin, cytoplasmic 2;Actin, cytoplasmic 2, N-terminally processed	ACTG1
1.92172	-0.540508	P06753	P06753	Tropomyosin alpha-3 chain	TPM3
1.95122	0.865791	Q15257;Q15257-2;Q15257-3;A6PVN5;F6WIT2;A6PVN9;Q5T948;Q5T949;Q15257-4;A6PVN6;C9IZ76;A6PVN8;Q68CR8;B7ZBQ0;A6PVN7;B4DDQ6;H0Y6E5;A0A6Q8PH23;B7ZBP7;B7ZBP9	Q15257;Q15257-2;Q15257-3;A6PVN5;F6WIT2;A6PVN9;Q5T948;Q5T949;Q15257-4	Serine/threonine-protein phosphatase 2A activator	PPP2R4
1.95395	1.15117	Q86VP6;Q86VP6-2;A0A0C4DGH5	Q86VP6;Q86VP6-2;A0A0C4DGH5	Cullin-associated NEDD8-dissociated protein 1	CAND1
2.14751	0.763069	Q9NRV9;F5GWX2;A0A3B3IRV5;H0YG71	Q9NRV9;F5GWX2;A0A3B3IRV5	Heme-binding protein 1	HEBP1
2.5678	0.595628	O95183	O95183	Vesicle-associated membrane protein 5	VAMP5

## Sheet: P≤0.05
(-Log Student's T-test p-value(HIS_ACvsBC)	Student's T-test Difference (HIS_ACvsBC)	Protein IDs	Majority protein IDs	Protein names	Gene names
1.36734	-2.17413	O43920	O43920	NADH dehydrogenase [ubiquinone] iron-sulfur protein 5	NDUFS5
1.54395	-1.57414	P62993;J3KT38;P62993-2;J3QRL5;J3QLF6	P62993;J3KT38;P62993-2	Growth factor receptor-bound protein 2	GRB2
1.55047	-1.13217	P19237;A0A087WT47;G3V489;G3V4F8;G3V3L5	P19237;A0A087WT47;G3V489;G3V4F8	Troponin I, slow skeletal muscle	TNNI1
1.2049	-1.00104	O75223;M0QZK8;H7BZK5;B8ZZK2;O75223-3;O75223-2;O75223-4	O75223;M0QZK8;H7BZK5;B8ZZK2;O75223-3	Gamma-glutamylcyclotransferase	GGCT
1.30302	-0.96095	Q16082;A8KAH6;E9PN16	Q16082;A8KAH6	Heat shock protein beta-2	HSPB2
1.36709	-0.938563	Q16851;A0A087WYS1;E7EUC7;C9JQU9;C9J6Q0	Q16851;A0A087WYS1;E7EUC7	UTP--glucose-1-phosphate uridylyltransferase	UGP2
1.32897	-0.910797	O94903;E5RG77;E5RFX7;E5RFZ4;H0YBG2	O94903;E5RG77;E5RFX7	Proline synthase co-transcribed bacterial homolog protein	PROSC
1.74003	-0.89327	P45880;A0A0A0MR02;P45880-2;P45880-1;Q5JSD2;Q5JSD1;A2A3S1	P45880;A0A0A0MR02;P45880-2;P45880-1;Q5JSD2;Q5JSD1	Voltage-dependent anion-selective channel protein 2	VDAC2
1.3025	-0.795385	O95182;M0R0N0;M0R1K9	O95182	NADH dehydrogenase [ubiquinone] 1 alpha subcomplex subunit 7	NDUFA7
1.51237	-0.733782	P98160;A0A0U1RQT3	P98160	Basement membrane-specific heparan sulfate proteoglycan core protein;Endorepellin;LG3 peptide	HSPG2
1.46287	-0.560314	P21796;C9JI87	P21796;C9JI87	Voltage-dependent anion-selective channel protein 1	VDAC1
1.37382	-0.541459	P28161;E9PHN6;F6XZQ7;P28161-2;E9PHN7;E9PLF1;E9PGV1	P28161;E9PHN6;F6XZQ7;P28161-2;E9PHN7;E9PLF1	Glutathione S-transferase Mu 2	GSTM2
1.92172	-0.540508	P06753	P06753	Tropomyosin alpha-3 chain	TPM3
1.37206	-0.442595	P23381;P23381-2;H0YJP3;G3V4C7;G3V3P2;G3V3X0;G3V3S7;G3V5W1;G3V277;G3V4N8;G3V339;G3V2C0;G3V313;G3V4S4;G3V3R3;G3V2F2;G3V3H8;G3V3Y5;G3V227;G3V5H5;G3V2Y7;P78534;G3V4Q0;G3V4A3;G3V4N0	P23381;P23381-2	Tryptophan--tRNA ligase, cytoplasmic;T1-TrpRS;T2-TrpRS	WARS
1.39819	-0.372357	P49748;P49748-2;P49748-3;G3V1M7;K7EQP4;J3QRJ8;J3QKU9;K7EJW8;J3KSR4;J3KS89;J9JID6;K7EMF8	P49748;P49748-2;P49748-3	Very long-chain specific acyl-CoA dehydrogenase, mitochondrial	ACADVL
2.5678	0.595628	O95183	O95183	Vesicle-associated membrane protein 5	VAMP5
2.14751	0.763069	Q9NRV9;F5GWX2;A0A3B3IRV5;H0YG71	Q9NRV9;F5GWX2;A0A3B3IRV5	Heme-binding protein 1	HEBP1
1.73861	0.822618	P53004;C9J1E1	P53004	Biliverdin reductase A	BLVRA
1.20675	0.850114	A0A5H1ZRS2;P01614;A0A087X0Q4;A0A075B6P5;A0A087WW87;P01615	A0A5H1ZRS2;P01614;A0A087X0Q4;A0A075B6P5;A0A087WW87;P01615	Ig kappa chain V-II region Cum;Ig kappa chain V-II region FR	IGKV2-40;IGKV2D-28
1.95122	0.865791	Q15257;Q15257-2;Q15257-3;A6PVN5;F6WIT2;A6PVN9;Q5T948;Q5T949;Q15257-4;A6PVN6;C9IZ76;A6PVN8;Q68CR8;B7ZBQ0;A6PVN7;B4DDQ6;H0Y6E5;A0A6Q8PH23;B7ZBP7;B7ZBP9	Q15257;Q15257-2;Q15257-3;A6PVN5;F6WIT2;A6PVN9;Q5T948;Q5T949;Q15257-4	Serine/threonine-protein phosphatase 2A activator	PPP2R4
1.41072	0.871125	P27169	P27169	Serum paraoxonase/arylesterase 1	PON1
1.21196	0.881489	P02749;J3QRN2;J3QLI0;J3KS17;CON__P17690	P02749;J3QRN2	Beta-2-glycoprotein 1	APOH
1.20343	0.975466	Q14697;F5H6X6;Q14697-3	Q14697;F5H6X6	Neutral alpha-glucosidase AB	GANAB
1.70743	1.00364	P14625;Q96GW1;A0A1W2PRR1;H0YIV0;F8W026;F8VPC7	P14625	Endoplasmin	HSP90B1
1.21926	1.06761	P00450	P00450	Ceruloplasmin	CP
1.36566	1.08913	Q02094;Q9UHG9;A0A087WZZ4;A0A0A0MQS8;A0A2R8YEH1	Q02094;Q9UHG9;A0A087WZZ4;A0A0A0MQS8;A0A2R8YEH1	Ammonium transporter Rh type A	RHAG
1.95395	1.15117	Q86VP6;Q86VP6-2;A0A0C4DGH5	Q86VP6;Q86VP6-2;A0A0C4DGH5	Cullin-associated NEDD8-dissociated protein 1	CAND1
1.40483	1.17181	P19652	P19652	Alpha-1-acid glycoprotein 2	ORM2
1.83928	1.21718	P63261;I3L3I0;I3L1U9;I3L4N8;K7EM38;I3L3R2;J3KT65	P63261;I3L3I0;I3L1U9;I3L4N8	Actin, cytoplasmic 2;Actin, cytoplasmic 2, N-terminally processed	ACTG1
1.49182	1.23089	P04004;H0YJW9	P04004	Vitronectin;Vitronectin V65 subunit;Vitronectin V10 subunit;Somatomedin-B	VTN
1.37736	1.23434	P11166;A0A6Q8PFI8;A6NL68;A0A0D9SG74;A0A0D9SFK9	P11166;A0A6Q8PFI8	Solute carrier family 2, facilitated glucose transporter member 1	SLC2A1
1.711	1.35267	P02743	P02743	Serum amyloid P-component;Serum amyloid P-component(1-203)	APCS
1.49243	1.4433	P09104;P09104-2;F5H0C8;U3KQP4	P09104;P09104-2;F5H0C8	Gamma-enolase;Enolase	ENO2
1.51531	1.52137	P00747;CON__P06868	P00747	Plasminogen;Plasmin heavy chain A;Activation peptide;Angiostatin;Plasmin heavy chain A, short form;Plasmin light chain B	PLG
1.74586	1.5797	P16452;P16452-2;P16452-3;F5H563;H3BUR1;H3BPV8	P16452;P16452-2;P16452-3;F5H563	Erythrocyte membrane protein band 4.2	EPB42
1.33846	1.82258	P08603;A0A0D9SG88;P08603-2;Q5TFM2	P08603	Complement factor H	CFH
