# Supplementary material for: Differences in protein expression, at the basal state and at 2 h of insulin infusion, in muscle biopsies from healthy Arab men with high or low insulin sensitivity measured by hyperinsulinemic euglycemic clamp
Source: Front Endocrinol (Lausanne). 2023 Feb 17;13:1024832. doi: 10.3389/fendo.2022.1024832 (PMC9982120; doi:10.3389/fendo.2022.1024832)
Supplement: Supplementary file 7 [file Table_7.xlsx]

## Sheet: DC_HIS_Proteins Unique
Gene symbol	Protein names
CUL2	cullin 2
ATP5J	ATP synthase, H+ transporting, mitochondrial Fo complex subunit F6
IBA57	IBA57 homolog, iron-sulfur cluster assembly
UBE2K	ubiquitin conjugating enzyme E2 K
SERBP1	SERPINE1 mRNA binding protein 1
GNPDA1	glucosamine-6-phosphate deaminase 1
ATPIF1	ATPase inhibitory factor 1
AGO2	argonaute 2, RISC catalytic component
APOO	apolipoprotein O
ERH	enhancer of rudimentary homolog
PDCD6	programmed cell death 6
STUB1	STIP1 homology and U-box containing protein 1
HLA-C	major histocompatibility complex, class I, C
PITRM1	pitrilysin metallopeptidase 1
NOL3	nucleolar protein 3
SLC25A6	solute carrier family 25 member 6
TCP1	t-complex 1
VAMP5	vesicle associated membrane protein 5
ERAP1	endoplasmic reticulum aminopeptidase 1
YBX1	Y-box binding protein 1
SGCB	sarcoglycan beta
DNAJC19	DnaJ heat shock protein family
ACOT13	acyl-CoA thioesterase 13
COX5B	cytochrome c oxidase subunit 5B
ABHD10	abhydrolase domain containing 10
COQ5	coenzyme Q5, methyltransferase
DNAJA2	DnaJ heat shock protein family
MCTS1	MCTS1, re-initiation and release factor
RPS9	ribosomal protein S9
PSMC4	proteasome 26S subunit, ATPase 4
CLIC4	chloride intracellular channel 4
DARS	aspartyl-tRNA synthetase
ISCA2	iron-sulfur cluster assembly 2
UBE2M	ubiquitin conjugating enzyme E2 M
FIS1	fission, mitochondrial 1
PFDN5	prefoldin subunit 5
PSMD12	proteasome 26S subunit, non-ATPase 12
NDUFA2	NADH:ubiquinone oxidoreductase subunit A2
IDI1	isopentenyl-diphosphate delta isomerase 1
ACY1	aminoacylase 1
PPBP	pro-platelet basic protein
PFN2	profilin 2
HDHD2	haloacid dehalogenase like hydrolase domain containing 2
MRPS36	mitochondrial ribosomal protein S36
NDUFB5	NADH:ubiquinone oxidoreductase subunit B5
TFAM	transcription factor A, mitochondrial
EIF6	eukaryotic translation initiation factor 6
LRG1	leucine rich alpha-2-glycoprotein 1
PAICS	phosphoribosylaminoimidazole carboxylase; phosphoribosylaminoimidazolesuccinocarboxamide synthase
DENR	density regulated re-initiation and release factor
RYR1	ryanodine receptor 1
NDUFS5	NADH:ubiquinone oxidoreductase subunit S5
PDXK	pyridoxal
PGM5	phosphoglucomutase 5
LACTB	lactamase beta
NIT2	nitrilase family member 2
SMPX	small muscle protein, X-linked
PPP1R3A	protein phosphatase 1 regulatory subunit 3A
COQ10A	coenzyme Q10A
IGLV3-9	immunoglobulin lambda variable 3-9
NDUFA13	NADH:ubiquinone oxidoreductase subunit A13
S100A13	S100 calcium binding protein A13
REXO2	RNA exonuclease 2
RNF123	ring finger protein 123
CRYM	crystallin mu
COA6	cytochrome c oxidase assembly factor 6
TIMM13	translocase of inner mitochondrial membrane 13
OPTN	optineurin
CSE1L	chromosome segregation 1 like
MTX2	metaxin 2
MTAP	methylthioadenosine phosphorylase
CCT5	chaperonin containing TCP1 subunit 5
COPS8	COP9 signalosome subunit 8
UBE3A	ubiquitin protein ligase E3A
NAPRT	nicotinate phosphoribosyltransferase
EIF2S1	eukaryotic translation initiation factor 2 subunit alpha
SBDS	SBDS ribosome assembly guanine nucleotide exchange factor
TPP1	tripeptidyl peptidase 1
ETHE1	ETHE1, persulfide dioxygenase
PPIL3	peptidylprolyl isomerase like 3
PDCD5	programmed cell death 5
PURA	purine rich element binding protein A
SCARB2	scavenger receptor class B member 2
UBAC1	UBA domain containing 1
PVALB	parvalbumin
EIF4G1	eukaryotic translation initiation factor 4 gamma 1
TMEM38A	transmembrane protein 38A
PKIA	protein kinase
PRKAG1	protein kinase AMP-activated non-catalytic subunit gamma 1
PGLS	6-phosphogluconolactonase
CHCHD2	coiled-coil-helix-coiled-coil-helix domain containing 2
GMPR	guanosine monophosphate reductase
UQCRH	ubiquinol-cytochrome c reductase hinge protein
NUTF2	nuclear transport factor 2
TMEM143	transmembrane protein 143
UROD	uroporphyrinogen decarboxylase
TMEM109	transmembrane protein 109
FAHD1	fumarylacetoacetate hydrolase domain containing 1
SLIRP	SRA stem-loop interacting RNA binding protein
ENDOG	endonuclease G
NUDC	nuclear distribution C, dynein complex regulator
IGHV4-61	immunoglobulin heavy variable 4-61
MTCH2	mitochondrial carrier 2
MRRF	mitochondrial ribosome recycling factor
RPL6	ribosomal protein L6
FAM162A	family with sequence similarity 162 member A
VBP1	VHL binding protein 1
HSD17B8	hydroxysteroid 17-beta dehydrogenase 8
RAB5C	RAB5C, member RAS oncogene family
TBCA	tubulin folding cofactor A
SDHC	succinate dehydrogenase complex subunit C
KPNA3	karyopherin subunit alpha 3
MT-ND4	NADH-ubiquinone oxidoreductase chain 4
HRSP12	2-iminobutanoate/2-iminopropanoate deaminas

## Sheet: gProfiler_DuringClamp_LIS vs HI
source	term_name	term_id	adjusted_p_value	negative_log10_of_adjusted_p_value	term_size	query_size	intersection_size	effective_domain_size	intersections
GO:BP	mitochondrion organization	GO:0007005	4.50915e-07	6.3459	565	112	20	18123	SLIRP,PITRM1,MTX2,NDUFB5,FAM162A,NOL3,APOO,PDCD5,NDUFA2,NDUFS5,MT-ND4,SLC25A6,ATP5J,TFAM,CHCHD2,OPTN,DNAJC19,NDUFA13,FIS1,TIMM13
GO:BP	ATP synthesis coupled electron transport	GO:0042773	1.0878e-06	5.96345	100	112	10	18123	NDUFB5,NDUFA2,NDUFS5,MT-ND4,UQCRH,COX5B,COA6,CHCHD2,SDHC,NDUFA13
GO:BP	oxidative phosphorylation	GO:0006119	4.39785e-06	5.35676	151	112	11	18123	NDUFB5,NDUFA2,NDUFS5,MT-ND4,UQCRH,COX5B,ATP5J,COA6,CHCHD2,SDHC,NDUFA13
GO:BP	respiratory electron transport chain	GO:0022904	5.13661e-06	5.28932	117	112	10	18123	NDUFB5,NDUFA2,NDUFS5,MT-ND4,UQCRH,COX5B,COA6,CHCHD2,SDHC,NDUFA13
GO:BP	cellular respiration	GO:0045333	5.49136e-06	5.26032	240	112	13	18123	NDUFB5,NDUFA2,NDUFS5,MT-ND4,UQCRH,COX5B,ATP5J,COA6,CHCHD2,FAHD1,COQ10A,SDHC,NDUFA13
GO:BP	aerobic respiration	GO:0009060	7.30808e-06	5.1362	200	112	12	18123	NDUFB5,NDUFA2,NDUFS5,MT-ND4,UQCRH,COX5B,ATP5J,COA6,CHCHD2,FAHD1,SDHC,NDUFA13
GO:BP	generation of precursor metabolites and energy	GO:0006091	1.16953e-05	4.93199	545	112	18	18123	GNPDA1,NDUFB5,PRKAG1,NDUFA2,NDUFS5,PGLS,MT-ND4,UQCRH,COX5B,ATP5J,EIF6,PPP1R3A,COA6,CHCHD2,FAHD1,COQ10A,SDHC,NDUFA13
GO:BP	ATP metabolic process	GO:0046034	1.79672e-05	4.74552	317	112	14	18123	NDUFB5,PRKAG1,NDUFA2,NDUFS5,MT-ND4,UQCRH,COX5B,ATP5J,EIF6,COA6,CHCHD2,SDHC,NDUFA13,FIS1
GO:BP	mitochondrial ATP synthesis coupled electron transport	GO:0042775	1.91375e-05	4.71811	99	112	9	18123	NDUFB5,NDUFA2,NDUFS5,MT-ND4,UQCRH,COX5B,CHCHD2,SDHC,NDUFA13
GO:BP	energy derivation by oxidation of organic compounds	GO:0015980	3.47481e-05	4.45907	334	112	14	18123	NDUFB5,NDUFA2,NDUFS5,MT-ND4,UQCRH,COX5B,ATP5J,PPP1R3A,COA6,CHCHD2,FAHD1,COQ10A,SDHC,NDUFA13
GO:BP	aerobic electron transport chain	GO:0019646	0.000185115	3.73256	92	112	8	18123	NDUFB5,NDUFA2,NDUFS5,MT-ND4,UQCRH,COX5B,SDHC,NDUFA13
GO:BP	establishment of protein localization to organelle	GO:0072594	0.000252313	3.59806	523	112	16	18123	SCARB2,PITRM1,CCT5,PDCD5,KPNA3,SLC25A6,TCP1,RPS9,CSE1L,PKIA,NUTF2,RPL6,DNAJC19,NDUFA13,FIS1,TIMM13
GO:BP	electron transport chain	GO:0022900	0.000370827	3.43083	183	112	10	18123	NDUFB5,NDUFA2,NDUFS5,MT-ND4,UQCRH,COX5B,COA6,CHCHD2,SDHC,NDUFA13
GO:BP	cellular protein-containing complex assembly	GO:0034622	0.000850392	3.07038	1150	112	23	18123	EIF4G1,TBCA,NDUFB5,COPS8,NOL3,PSMD12,DENR,NDUFA2,NDUFS5,MT-ND4,TCP1,PFN2,PSMC4,EIF6,UBE2K,VBP1,TFAM,RPL6,COA6,NDUFA13,AGO2,MCTS1,STUB1
GO:BP	protein-containing complex assembly	GO:0065003	0.00261648	2.58228	1724	112	28	18123	PDCD6,EIF4G1,TBCA,NDUFB5,COPS8,NOL3,PSMD12,KPNA3,DENR,NDUFA2,NDUFS5,MT-ND4,TCP1,RYR1,PFN2,PSMC4,EIF6,UBE2K,VBP1,TFAM,RPL6,COA6,HSD17B8,ACOT13,NDUFA13,AGO2,MCTS1,STUB1
GO:BP	protein folding	GO:0006457	0.00301733	2.52038	230	112	10	18123	CCT5,TBCA,PFDN5,PDCD5,DNAJA2,TCP1,VBP1,DNAJC19,PPIL3,NUDC
GO:BP	protein localization to organelle	GO:0033365	0.00362218	2.44103	974	112	20	18123	SCARB2,TPP1,PITRM1,CCT5,PDCD5,KPNA3,SLC25A6,TCP1,RPS9,CSE1L,PKIA,NUTF2,YBX1,RPL6,OPTN,DNAJC19,NDUFA13,FIS1,TIMM13,MTCH2
GO:BP	protein targeting to mitochondrion	GO:0006626	0.00601089	2.22106	102	112	7	18123	PITRM1,PDCD5,SLC25A6,DNAJC19,NDUFA13,FIS1,TIMM13
GO:BP	protein-containing complex subunit organization	GO:0043933	0.00614753	2.2113	2017	112	30	18123	PDCD6,EIF4G1,TBCA,NDUFB5,COPS8,NOL3,PSMD12,KPNA3,DENR,NDUFA2,NDUFS5,MT-ND4,TCP1,RYR1,PFN2,PSMC4,EIF6,UBE2K,VBP1,MRPS36,TFAM,RPL6,COA6,HSD17B8,MRRF,ACOT13,NDUFA13,AGO2,MCTS1,STUB1
GO:BP	protein localization to mitochondrion	GO:0070585	0.00703705	2.15261	148	112	8	18123	PITRM1,PDCD5,SLC25A6,DNAJC19,NDUFA13,FIS1,TIMM13,MTCH2
GO:BP	mitochondrial transport	GO:0006839	0.0208047	1.68184	286	112	10	18123	PITRM1,MTX2,NOL3,PDCD5,SLC25A6,ATP5J,DNAJC19,NDUFA13,FIS1,TIMM13
GO:BP	ribosome disassembly	GO:0032790	0.0232968	1.6327	8	112	3	18123	DENR,MRRF,MCTS1
GO:BP	response to hypoxia	GO:0001666	0.0316272	1.49994	367	112	11	18123	CUL2,FAM162A,NOL3,PSMD12,MT-ND4,RYR1,PSMC4,ENDOG,CHCHD2,STUB1,FIS1
GO:BP	mitochondrial electron transport, NADH to ubiquinone	GO:0006120	0.0453433	1.34349	56	112	5	18123	NDUFB5,NDUFA2,NDUFS5,MT-ND4,NDUFA13
GO:BP	response to decreased oxygen levels	GO:0036293	0.0457659	1.33946	382	112	11	18123	CUL2,FAM162A,NOL3,PSMD12,MT-ND4,RYR1,PSMC4,ENDOG,CHCHD2,STUB1,FIS1
KEGG	Prion disease	KEGG:05020	5.44962e-07	6.26363	273	59	14	8000	NDUFB5,PSMD12,NDUFA2,NDUFS5,MT-ND4,EIF2S1,UQCRH,COX5B,SLC25A6,ATP5J,RYR1,PSMC4,SDHC,NDUFA13
KEGG	Parkinson disease	KEGG:05012	1.66048e-06	5.77977	249	59	13	8000	NDUFB5,PSMD12,NDUFA2,NDUFS5,MT-ND4,EIF2S1,UQCRH,COX5B,SLC25A6,ATP5J,PSMC4,SDHC,NDUFA13
KEGG	Huntington disease	KEGG:05016	1.88075e-05	4.72567	306	59	13	8000	NDUFB5,PSMD12,NDUFA2,NDUFS5,MT-ND4,UQCRH,COX5B,SLC25A6,ATP5J,PSMC4,TFAM,SDHC,NDUFA13
KEGG	Amyotrophic lateral sclerosis	KEGG:05014	1.96701e-05	4.70619	363	59	14	8000	NDUFB5,PSMD12,NDUFA2,NDUFS5,MT-ND4,EIF2S1,UQCRH,COX5B,ATP5J,PFN2,PSMC4,OPTN,SDHC,NDUFA13
KEGG	Oxidative phosphorylation	KEGG:00190	3.58786e-05	4.44516	133	59	9	8000	NDUFB5,NDUFA2,NDUFS5,MT-ND4,UQCRH,COX5B,ATP5J,SDHC,NDUFA13
KEGG	Thermogenesis	KEGG:04714	6.15821e-05	4.21055	232	59	11	8000	NDUFB5,PRKAG1,NDUFA2,NDUFS5,MT-ND4,UQCRH,COX5B,ATP5J,COA6,SDHC,NDUFA13
KEGG	Pathways of neurodegeneration - multiple diseases	KEGG:05022	8.86898e-05	4.05213	475	59	15	8000	NDUFB5,PSMD12,NDUFA2,NDUFS5,MT-ND4,EIF2S1,UQCRH,COX5B,SLC25A6,ATP5J,RYR1,PSMC4,OPTN,SDHC,NDUFA13
KEGG	Non-alcoholic fatty liver disease	KEGG:04932	9.92871e-05	4.00311	150	59	9	8000	NDUFB5,PRKAG1,NDUFA2,NDUFS5,EIF2S1,UQCRH,COX5B,SDHC,NDUFA13
KEGG	Diabetic cardiomyopathy	KEGG:05415	0.000147032	3.83259	203	59	10	8000	NDUFB5,NDUFA2,NDUFS5,MT-ND4,UQCRH,COX5B,SLC25A6,ATP5J,SDHC,NDUFA13
KEGG	Alzheimer disease	KEGG:05010	0.000158419	3.80019	369	59	13	8000	NDUFB5,PSMD12,NDUFA2,NDUFS5,MT-ND4,EIF2S1,UQCRH,COX5B,SLC25A6,ATP5J,PSMC4,SDHC,NDUFA13
KEGG	Metabolic pathways	KEGG:01100	0.00517596	2.28601	1491	59	24	8000	ACY1,UROD,NAPRT,GNPDA1,NDUFB5,PAICS,PDXK,ETHE1,NDUFA2,NDUFS5,PGLS,MT-ND4,UQCRH,COX5B,ATP5J,GMPR,MTAP,IDI1,COQ5,FAHD1,HSD17B8,SDHC,NIT2,NDUFA13
REAC	Respiratory electron transport, ATP synthesis by chemiosmotic coupling, and heat production by uncoupling proteins.	REAC:R-HSA-163200	9.45649e-06	5.02427	125	79	10	10622	NDUFB5,NDUFA2,NDUFS5,MT-ND4,UQCRH,COX5B,ATP5J,COQ10A,SDHC,NDUFA13
REAC	Respiratory electron transport	REAC:R-HSA-611105	1.9317e-05	4.71406	101	79	9	10622	NDUFB5,NDUFA2,NDUFS5,MT-ND4,UQCRH,COX5B,COQ10A,SDHC,NDUFA13
REAC	The citric acid (TCA) cycle and respiratory electron transport	REAC:R-HSA-1428517	2.23059e-05	4.65158	175	79	11	10622	NDUFB5,NDUFA2,NDUFS5,MT-ND4,UQCRH,COX5B,ATP5J,FAHD1,COQ10A,SDHC,NDUFA13
REAC	Mitochondrial protein import	REAC:R-HSA-1268020	0.000173913	3.75967	65	79	7	10622	PITRM1,MTX2,SLC25A6,COA6,CHCHD2,DNAJC19,TIMM13
REAC	Metabolism	REAC:R-HSA-1430728	0.00170045	2.76944	2077	79	33	10622	ACY1,UROD,NAPRT,GNPDA1,NDUFB5,PAICS,PDXK,ETHE1,PSMD12,NDUFA2,NDUFS5,PGLS,MT-ND4,UQCRH,COX5B,ATP5J,GMPR,PSMC4,RPS9,HRSP12,RPL6,MTAP,IDI1,CRYM,COQ5,FAHD1,ISCA2,HSD17B8,COQ10A,SDHC,ACOT13,ABHD10,NDUFA13
REAC	Protein localization	REAC:R-HSA-9609507	0.00786629	2.10423	158	79	8	10622	PITRM1,MTX2,SLC25A6,COA6,CHCHD2,DNAJC19,FIS1,TIMM13
REAC	Prefoldin mediated transfer of substrate to CCT/TriC	REAC:R-HSA-389957	0.0186271	1.72985	28	79	4	10622	CCT5,PFDN5,TCP1,VBP1
REAC	Complex I biogenesis	REAC:R-HSA-6799198	0.0191473	1.71789	55	79	5	10622	NDUFB5,NDUFA2,NDUFS5,MT-ND4,NDUFA13
REAC	Class I MHC mediated antigen processing & presentation	REAC:R-HSA-983169	0.0312756	1.50479	370	79	11	10622	CUL2,UBE3A,HLA-C,PSMD12,PSMC4,UBE2M,UBE2K,RNF123,UBAC1,ERAP1,STUB1
REAC	Cooperation of Prefoldin and TriC/CCT in actin and tubulin folding	REAC:R-HSA-389958	0.0361913	1.4414	33	79	4	10622	CCT5,PFDN5,TCP1,VBP1

## Sheet: REAC
	Term_name	intersections	adjusted_p_value	negative_log10_of_adjusted_p_value
REAC	Respiratory electron transport	NDUFB5,NDUFA2,NDUFS5,MT-ND4,UQCRH,COX5B,ATP5J,COQ10A,SDHC,NDUFA13
REAC	The citric acid (TCA) cycle and respiratory electron transport	NDUFB5,NDUFA2,NDUFS5,MT-ND4,UQCRH,COX5B,ATP5J,FAHD1,COQ10A,SDHC,NDUFA13	2.23059e-05	-4.65158
REAC	Mitochondrial protein import	PITRM1,MTX2,SLC25A6,COA6,CHCHD2,DNAJC19,TIMM13	0.000173913	-3.75967
REAC	Metabolism	ACY1,UROD,NAPRT,GNPDA1,NDUFB5,PAICS,PDXK,ETHE1,PSMD12,NDUFA2,NDUFS5,PGLS,MT-ND4,UQCRH,COX5B,ATP5J,GMPR,PSMC4,RPS9,HRSP12,RPL6,MTAP,IDI1,CRYM,COQ5,FAHD1,ISCA2,HSD17B8,COQ10A,SDHC,ACOT13,ABHD10,NDUFA13	0.00170045	-2.76944
REAC	Protein localization	PITRM1,MTX2,SLC25A6,COA6,CHCHD2,DNAJC19,FIS1,TIMM13	0.00786629	-2.10423
REAC	Class I MHC mediated antigen processing & presentation	CUL2,UBE3A,HLA-C,PSMD12,PSMC4,UBE2M,UBE2K,RNF123,UBAC1,ERAP1,STUB1	0.0312756	-1.50479

## Sheet: KEGG
		Term_name	intersections	adjusted_p_value	negative_log10_of_adjusted_p_value
KEGG	KEGG	Amyotrophic lateral sclerosis	NDUFB5,PSMD12,NDUFA2,NDUFS5,MT-ND4,EIF2S1,UQCRH,COX5B,ATP5J,PFN2,PSMC4,OPTN,SDHC,NDUFA13	1.96701e-05	-4.70619
KEGG	KEGG	Oxidative phosphorylation	NDUFB5,NDUFA2,NDUFS5,MT-ND4,UQCRH,COX5B,ATP5J,SDHC,NDUFA13	3.58786e-05	-4.44516
KEGG	KEGG	Non-alcoholic fatty liver disease	NDUFB5,PRKAG1,NDUFA2,NDUFS5,EIF2S1,UQCRH,COX5B,SDHC,NDUFA13	9.92871e-05	-4.00311
KEGG	KEGG	Diabetic cardiomyopathy	NDUFB5,NDUFA2,NDUFS5,MT-ND4,UQCRH,COX5B,SLC25A6,ATP5J,SDHC,NDUFA13	0.000147032	-3.83259
KEGG	KEGG	Metabolic pathways	ACY1,UROD,NAPRT,GNPDA1,NDUFB5,PAICS,PDXK,ETHE1,NDUFA2,NDUFS5,PGLS,MT-ND4,UQCRH,COX5B,ATP5J,GMPR,MTAP,IDI1,COQ5,FAHD1,HSD17B8,SDHC,NIT2,NDUFA13	0.00517596	-2.28601

## Sheet: BP
	Term_name	intersections	adjusted_p_value	negative_log10_of_adjusted_p_value
GO:BP	ATP synthesis coupled electron transport	NDUFB5,NDUFA2,NDUFS5,MT-ND4,UQCRH,COX5B,COA6,CHCHD2,SDHC,NDUFA13	1.0878e-06	-5.96345
GO:BP	respiratory electron transport chain	NDUFB5,NDUFA2,NDUFS5,MT-ND4,UQCRH,COX5B,COA6,CHCHD2,SDHC,NDUFA13	5.13661e-06	-5.28932
GO:BP	cellular respiration	NDUFB5,NDUFA2,NDUFS5,MT-ND4,UQCRH,COX5B,ATP5J,COA6,CHCHD2,FAHD1,COQ10A,SDHC,NDUFA13	5.49136e-06	-5.26032
GO:BP	aerobic respiration	NDUFB5,NDUFA2,NDUFS5,MT-ND4,UQCRH,COX5B,ATP5J,COA6,CHCHD2,FAHD1,SDHC,NDUFA13	7.30808e-06	-5.1362
GO:BP	ATP metabolic process	NDUFB5,PRKAG1,NDUFA2,NDUFS5,MT-ND4,UQCRH,COX5B,ATP5J,EIF6,COA6,CHCHD2,SDHC,NDUFA13,FIS1	1.79672e-05	-4.74552
GO:BP	response to hypoxia	CUL2,FAM162A,NOL3,PSMD12,MT-ND4,RYR1,PSMC4,ENDOG,CHCHD2,STUB1,FIS1	0.0316272	-1.49994
